# Supplementary material for: Systematic review of indoor residual spray efficacy and effectiveness against Plasmodium falciparum in Africa
Source: Nat Commun. 2018 Nov 26;9:4982. doi: 10.1038/s41467-018-07357-w (PMC6255894; doi:10.1038/s41467-018-07357-w)
Supplement: Supplementary file 4 — Supplementary Data 1 [file 41467_2018_7357_MOESM4_ESM.xlsx]

## Sheet: Analysis 1_initial impact
Unpublished data removed* please contact authors directly
Study	Mosquito	species_cleaned	Insecticide	Ntotalfemalemosq_C	Ntotaldied_C	Nexittraps_C	Nbloodfed_C	Ntotalfemalemosq_IRS	Ntotaldied_IRS	Nexittraps_IRS	Nbloodfed_IRS	Hut	location	wall_type	sleeper	insecticide	product_type	Months_since_IRS	mortality	exophily	blood_feeding	deterrence
Agossa2014	Anophelesgambiae	Anophelesgambiae	pirimiphosmethyl	152	0	26	145	75	75	13	68	WestAfrica	Benin	cement	no_nets	bendiocarb	bendiocarb	1	100	0.275132	4.95632	50.6579
Agossa2014	Anophelesgambiae	Anophelesgambiae	bendiocarb	152	0	26	145	77	75	20	73	WestAfrica	Benin	cement	no_nets	pirimiphos	OP	1	97.4026	10.6988	0.618003	49.3421
Agossa2014	Anophelesgambiae	Anophelesgambiae	lambdacyalothrin	152	0	26	145	176	162	88	148	WestAfrica	Benin	cement	no_nets	lambdacyhalothrin	pyrethroid	1	92.0455	39.6825	11.8495	-15.7895
Agossa2015PLoSOne	Anophelesgambiae	Anophelesgambiae	alphacypermethrin	44	0	2	43	37	4	15	32	WestAfrica	Benin	cement	no_nets	alphacypermethrin	pyrethroid	1	10.8108	37.7091	11.5022	15.9091
Agossa2015PLoSOne	Anophelesgambiae	Anophelesgambiae	deltamethrin	44	0	2	43	29	9	17	20	WestAfrica	Benin	cement	no_nets	deltamethrin	pyrethroid	1	31.0345	56.6502	29.4306	34.0909
Agossa2015PLoSOne	Anophelesgambiae	Anophelesgambiae	Lambdacyhalothrin	44	0	2	43	60	9	34	42	WestAfrica	Benin	cement	no_nets	lambdacyhalothrin	pyrethroid	1	15	54.6032	28.3721	-36.3636
Agossa2018ParaVec	Anophelesgambiae	Anophelesgambiae	deltamethrin	917	0	292	854	838	67	656	740	WestAfrica	Benin	cement	no_nets	deltamethrin	pyrethroid	1	7.99523	68.1348	5.18017	8.61505
Agossa2018ParaVec	Anophelesgambiae	Anophelesgambiae	clothianidin	917	0	292	854	696	460	232	646	WestAfrica	Benin	cement	no_nets	clothianidin	neonicotinoid	1	66.092	2.18667	0.336819	24.1003
Akogbeto2010	Anophelesgambiae	Anophelesgambiae	bendiocarb	80	0	10	25	70	65	20	14	WestAfrica	Benin	cement	no_nets	bendiocarb	bendiocarb	1	92.8571	18.3673	36	12.5
Asale2014	Anophelesarabiensis	Anophelesarabiensis	DDT	793	324	335	641	479	247	233	364	EastAfrica	Ethiopia	other	holed_nets	DDT	OC	1	18.1059	11.0784	5.98849	39.5965
Barasa2015PhDThesis	Anophelesgambiaes.s.SUSCstrain	Anophelesgambiae	DDT	1067	193	313	799	1185	836	581	166	Ifakara	Tanzania	mud	no_nets	DDT	OC	0.25	64.0449	27.8707	81.2929	-11.059
Djenontin2010	Anophelesgambiae	Anophelesgambiae	bendiocarb	119	5	20	92	134	109	38	117	WestAfrica	BurkinaFaso	unknown	holed_nets	bendiocarb	bendiocarb	0.5	80.525	13.8851	-12.938	-12.605
Kitau2014	Anophelesarabiensis	Anophelesarabiensis	DDT	165	13	146	56	292	237	262	59	EastAfrica	Tanzania	other	no_nets	DDT	OC	2	79.5534	10.7787	40.466	-76.9697
Kitau2014	Anophelesarabiensis	Anophelesarabiensis	pirimiphosmethyl	165	13	146	56	306	263	209	100	EastAfrica	Tanzania	other	no_nets	pirimiphos	OP	2	84.7459	-175.284	3.71148	-85.4545
Kitau2014	Anophelesarabiensis	Anophelesarabiensis	lambdacyhalothrin	165	13	146	56	348	265	341	76	EastAfrica	Tanzania	other	no_nets	lambdacyhalothrin	pyrethroid	2	74.1096	82.5318	35.6527	-110.909
Kitau2014	Anophelesarabiensis	Anophelesarabiensis	permethrin	165	13	146	56	415	319	398	91	EastAfrica	Tanzania	other	no_nets	permethrin	pyrethroid	2	74.889	64.4261	35.3916	-151.515
N'Guessan2007	AnophelesgambiaeMform	Anophelesgambiae	lambdacyhalothrin	203	25	93	178	117	36	68	86	EastAfrica	Tanzania	other	holed_nets	lambdacyhalothrin	pyrethroid	2	21.0458	22.7117	16.1721	42.3645
N'Guessan2007	AnophelesgambiaeMform	Anophelesgambiae	lambdacyhalothrin	498	7	271	467	395	285	250	275	EastAfrica	Tanzania	other	holed_nets	lambdacyhalothrin	pyrethroid	2	71.7549	19.4669	25.7583	20.6827
N'Guessan2010_MalJ	Anophelesgambiae	Anophelesgambiae	DDT	203	24	93	178	268	134	111	201	WestAfrica	Benin	cement	holed_nets	DDT	OC	1.5	43.2961	-8.11058	14.4663	-32.0197
N'Guessan2010_MalJ	Anophelesgambiae	Anophelesgambiae	chlorpyrifosmethyl	203	24	93	178	420	399	212	336	WestAfrica	Benin	cement	holed_nets	chlorpyrifosmethyl	OP	1.5	94.3296	8.60606	8.76404	-106.897
N'Guessan2010_MalJ	Anophelesgambiae	Anophelesgambiae	lambdacyhalothrin	203	24	93	178	117	35	68	86	WestAfrica	Benin	cement	holed_nets	lambdacyhalothrin	pyrethroid	1.5	20.5176	22.7117	16.1721	42.3645
N'Guessanetal2009TropicalMedicineandInternationalHealth14:389-395	Anophelesgambiae	Anophelesgambiae	chlorfenapyr	199	2	104	195	310	221	149	250	WestAfrica	Benin	cement	holed_nets	chlorfenapyr	pyrrole	0.1	70.9989	-8.79117	17.7006	-55.7789
Ngufor_2016	Anophelesgambiae	Anophelesgambiae	alphacypermethrin	316	4	92	228	312	24	304	292	WestAfrica	Benin	cement	no_nets	alphacypermethrin	pyrethroid	0.25	6.50888	96.3828	-29.7121	1.26582
Ngufor_2016	Anophelesgambiae	Anophelesgambiae	chlorfenapyr	316	4	92	228	152	76	108	148	WestAfrica	Benin	cement	no_nets	chlorfenapyr	pyrrole	0.25	49.359	59.1635	-34.9492	51.8987
Ngufor2011_MalJ	Anophelesgambiae	Anophelesgambiae	chlorfenapyr	78	4	37	44	263	149	109	235	WestAfrica	Benin	cement	no_nets	chlorfenapyr	pyrrole	1.5	54.311	-11.3976	-58.3996	-237.179
Ngufor2014MalaraJournal13:366	Anophelesfunestus	Anophelesfunestus	pirimiphos-methylNWHonceiling	136	7	5	91	28	12	27	19	EastAfrica	Tanzania	cement	no_nets	pirimiphos	OP	1.2	39.7564	96.2923	-1.41287	79.4118
Ngufor2014MalaraJournal13:366	Anophelesfunestus	Anophelesfunestus	pirimiphos-methylNWHon2walls	136	7	5	91	31	25	28	21	EastAfrica	Tanzania	cement	no_nets	pirimiphos	OP	1.2	79.5949	89.9532	-1.24069	77.2059
Ngufor2014MalaraJournal13:366	Anophelesfunestus	Anophelesfunestus	pirimiphos-methylNWHon4walls	136	7	5	91	15	11	14	11	EastAfrica	Tanzania	cement	no_nets	pirimiphos	OP	1.2	71.8863	93.0789	-9.59707	88.9706
Ngufor2014MalaraJournal13:366	Anophelesfunestus	Anophelesfunestus	pirimiphos-methylNWHon4wallsandceiling	136	7	5	91	7	5	6	5	EastAfrica	Tanzania	cement	no_nets	pirimiphos	OP	1.2	69.8782	85.169	-6.75039	94.8529
Ngufor2014MalaraJournal13:366	Anophelesfunestus	Anophelesfunestus	deltamethrintreatedDLonwalls	136	7	5	91	60	7	56	37	EastAfrica	Tanzania	cement	no_nets	deltamethrin	pyrethroid	1.2	6.87339	93.0789	7.83883	55.8824
Ngufor2014MalaraJournal13:366	Anophelesgambiae	Anophelesgambiae	pirimiphos-methylNWHonceiling	171	7	120	109	57	35	54	42	EastAfrica	Tanzania	cement	no_nets	pirimiphos	OP	1.2	59.7561	82.3529	-15.5963	66.6667
Ngufor2014MalaraJournal13:366	Anophelesgambiae	Anophelesgambiae	pirimiphos-methylNWHon2walls	171	7	120	109	60	55	58	37	EastAfrica	Tanzania	cement	no_nets	pirimiphos	OP	1.2	91.311	88.8235	3.25688	64.9123
Ngufor2014MalaraJournal13:366	Anophelesgambiae	Anophelesgambiae	pirimiphos-methylNWHon4walls	171	7	120	109	35	31	33	20	EastAfrica	Tanzania	cement	no_nets	pirimiphos	OP	1.2	88.0836	80.8403	10.3539	79.5322
Ngufor2014MalaraJournal13:366	Anophelesgambiae	Anophelesgambiae	pirimiphos-methylNWHon4wallsandceiling	171	7	120	109	14	12	13	10	EastAfrica	Tanzania	cement	no_nets	pirimiphos	OP	1.2	85.1045	76.0504	-12.0577	91.8129
Ngufor2014MalaraJournal13:366	Anophelesgambiae	Anophelesgambiae	deltamethrintreatedDLonwalls	171	7	120	109	86	13	77	44	EastAfrica	Tanzania	cement	no_nets	deltamethrin	pyrethroid	1.2	11.4932	64.9111	19.7354	49.7076
Ngufor2014PLOSONEe83897	AnophelesgambiaeMandSform:50:50	Anophelesgambiae	pirimiphos-methylDLonwalls	995	81	179	781	523	471	188	417	WestAfrica	BurkinaFaso	cement	holed_nets	pirimiphos	OP	1.5	89.1762	21.8955	-1.57958	47.4372
Ngufor2014PLOSONEe83897	AnophelesgambiaeMandSform:50:50	Anophelesgambiae	pirimiphos-methylDLonwallsandceiling	995	81	179	781	615	554	246	483	WestAfrica	BurkinaFaso	cement	holed_nets	pirimiphos	OP	1.5	89.2023	26.8382	-0.0562131	38.191
Ngufor2014PLOSONEe83897	AnophelesgambiaeMandSform:50:50	Anophelesgambiae	pirimiphos-methylDLonwallsandceiling	995	81	179	781	68	68	36	28	WestAfrica	BurkinaFaso	cement	holed_nets	pirimiphos	OP	1.5	100	42.6182	47.5409	93.1658
Ngufor2014PLOSONEe83897	AnophelesgambiaeMandSform:50:50	Anophelesgambiae	pirimiphos-methylNWHonwalls	995	81	179	781	841	764	278	557	WestAfrica	BurkinaFaso	cement	holed_nets	pirimiphos	OP	1.5	90.0328	18.3708	15.6216	15.4774
Ngufor2014PLOSONEe83897	AnophelesgambiaeMandSform:50:50	Anophelesgambiae	pirimiphos-methylNWHonwallsandceiling	995	81	179	781	490	479	162	345	WestAfrica	BurkinaFaso	cement	holed_nets	pirimiphos	OP	1.5	97.5562	18.3774	10.2995	50.7538
Ngufor2014PLOSONEe83897	AnophelesgambiaeMandSform:50:50	Anophelesgambiae	pirimiphos-methylNWHonwallsandceiling	81	12	27	64	45	38	19	18	WestAfrica	BurkinaFaso	cement	holed_nets	pirimiphos	OP	1.5	81.7391	13.3333	49.375	44.4444
Ngufor2014PLOSONEe83897	AnophelesgambiaeMandSform:50:50	Anophelesgambiae	pyrethroidtreatedDLonwalls	995	81	179	781	464	236	241	282	WestAfrica	BurkinaFaso	cement	holed_nets	pyrethroid	pyrethroid	1.5	46.5074	41.397	22.5711	53.3668
Ngufor2017MalJ	Anophelesgambiae	Anophelesgambiae	chlorfenapyr	310	16		210	259	153		209	WestAfrica	Benin	cement	holed_nets	chlorfenapyr	pyrrole	1.5	56.8461	0	-19.1212	16.4516
Ngufor2017PLoSOne	Anophelesgambiae	Anophelesgambiae	clothianidin	804	83	421	531	241	121	83	194	WestAfrica	Benin	cement	no_nets	clothianidin	neonicotinoid	0.25	44.4755	-37.625	-21.8839	70.0249
Ngufor2017PLoSOne	Anophelesgambiae	Anophelesgambiae	deltamethrin	804	83	421	531	532	79	307	361	WestAfrica	Benin	cement	no_nets	deltamethrin	pyrethroid	0.25	5.04729	11.2173	-2.74415	33.8308
Ngufor2017PLoSOne	Anophelesgambiae	Anophelesgambiae	deltamethrin	804	83	421	531	372	200	214	232	WestAfrica	Benin	mud	no_nets	deltamethrin	pyrethroid	0.25	48.4408	10.8397	5.57074	53.7313
Ngufor2017PLoSOne	Anophelesgambiae	Anophelesgambiae	deltamethrin	804	83	421	531	421	253	219	291	WestAfrica	Benin	other	no_nets	deltamethrin	pyrethroid	0.25	55.5012	-0.722512	-4.658	47.6368
Ogoma2014	Anophelesarabiensis/Culex/Mansoniasp.	Anopheles_grouped	DDT	1067	193	313	761	1185	836	581	188	Ifakara	Tanzania	mud	no_nets	DDT	OC	1	64.0449	27.8707	77.7557	-11.059
Oxborough_2014_para_vec	Anopheles_arabiensis	Anophelesarabiensis	deltamethrin	50	8		44	76	21		54	EastAfrica	Tanzania	mud	no_nets	deltamethrin	pyrethroid	1	13.8471	0	19.2584	-52
Oxborough_2014_para_vec	Anopheles_arabiensis	Anophelesarabiensis	deltamethrin	50	8		44	65	26		50	EastAfrica	Tanzania	cement	no_nets	deltamethrin	pyrethroid	1	28.5714	0	12.5874	-30
Oxborough2010transRSoc	Anophelesarabiensis	Anophelesarabiensis	alphacypermethrin	162	12	116	116	191	106	134	91	EastAfrica	Tanzania	cement	no_nets	alphacypermethrin	pyrethroid	0.5	51.9372	-5.09902	33.4627	-17.9012
Oxborough2010transRSoc	Anophelesarabiensis	Anophelesarabiensis	chlorfenapyr	162	12	116	116	172	104	74	74	EastAfrica	Tanzania	cement	no_nets	chlorfenapyr	pyrrole	0.5	57.3023	-100.657	39.9158	-6.17284
Oxborough2014MalJ		Anophelesarabiensis	pirimiphos-methylB30%CS	1070	214		546	703	598		366	EastAfrica	Tanzania	mud	no_nets	pirimiphos	OP	2	81.33	0	-2.02742	34.2991
Oxborough2014MalJ		Anophelesarabiensis	pirimiphosCS_BM	1070	214		546	735	588		353	EastAfrica	Tanzania	mud	no_nets	pirimiphos	OP	2	75	0	5.88074	31.3084
Randreiamaherijaona_2017_JMedEnt	Anopheles	Anopheles_grouped	bendiocarb	51	4	28	0	48	48	48	0	EastAfrica	Madagascar	other	no_nets	bendiocarb	bendiocarb	1	100	100	0	5.88235
Rowland 2013	Anophelesgambiae	Anophelesgambiae	lambdacyhalothrin10%CS	736	24	440	696	1032	696	904	1024	WestAfrica	Benin	cement	no_nets	lambdacyhalothrin10%CS	pyrethroid	1	66.3444	69.1599	-4.92738	-40.2174
Rowland2013	Anophelesgambiae	Anophelesgambiae	bendiocarb	736	24	440	696	432	128	280	408	WestAfrica	Benin	cement	no_nets	bendiocarb	bendiocarb	1	27.2576	12.5125	0.127714	41.3043
Rowland2013	Anophelesgambiae	Anophelesgambiae	pirimiphos-methylB30%CS	736	24	440	696	512	512	264	488	WestAfrica	Benin	cement	no_nets	pirimiphos	OP	1	100	-20.4392	-0.79023	30.4348
Rowland2013	Anophelesgambiae	Anophelesgambiae	pirimiphos-methylB30%CS	736	24	440	696	504	504	240	464	WestAfrica	Benin	cement	no_nets	pirimiphos	OP	1	100	-30.2445	2.6455	31.5217
Rowland2013mud	Anophelesgambiae	Anophelesgambiae	pirimiphos-methylB30%CS	736	30	440	696	512	402	264	488	WestAfrica	Benin	mud	no_nets	pirimiphos	OP	1	77.6027	-20.4392	-0.79023	30.4348
Rowland2013mud	Anophelesgambiae	Anophelesgambiae	pirimiphos-methylB30%CS	736	30	440	696	512	502	264	488	WestAfrica	Benin	mud	no_nets	pirimiphos	OP	1	97.9639	-20.4392	-0.79023	30.4348
Rowland2013mud	Anophelesgambiae	Anophelesgambiae	pirimiphos-methylB30%CS	568	53	240	544	640	597	264	632	WestAfrica	Benin	mud	no_nets	pirimiphos	OP	1	92.5898	-1.7378	-3.10662	-12.6761
Tchicaya2014	Anophelesfunestus	Anophelesfunestus	pirimiphos-methylAA30%CS	71	22	16	60	35	32	11	22	WestAfrica	CoteDIvoire	mud	no_nets	pirimiphos	OP	1.5	87.5802	11.4805	25.619	50.7042
Tchicaya2014	Anophelesfunestus	Anophelesfunestus	pirimiphos-methylAA30%CS	146	59	29	127	38	38	5	26	WestAfrica	CoteDIvoire	cement	no_nets	pirimiphos	OP	1.5	100	-8.36707	21.3427	73.9726
Tchicaya2014	Anophelesfunestus	Anophelesfunestus	pirimiphos-methylAA30%CS	136	47	32	114	60	52	12	46	WestAfrica	CoteDIvoire	mud	no_nets	pirimiphos	OP	1.5	79.6255	-4.61538	8.53801	55.8824
Tchicaya2014	Anophelesfunestus	Anophelesfunestus	pirimiphos-methylAA30%CS	86	36	32	55	106	104	38	80	WestAfrica	CoteDIvoire	cement	no_nets	pirimiphos	OP	1.5	96.7547	-2.16632	-18.0103	-23.2558
Tchicaya2014	Anophelesfunestus	Anophelesfunestus	pirimiphos-methylB30%CS	71	22	16	60	26	26	5	16	WestAfrica	CoteDIvoire	mud	no_nets	pirimiphos	OP	1.5	100	-4.26573	27.1795	63.3803
Tchicaya2014	Anophelesfunestus	Anophelesfunestus	pirimiphos-methylB30%CS	146	59	29	127	25	25	5	15	WestAfrica	CoteDIvoire	cement	no_nets	pirimiphos	OP	1.5	100	0.17094	31.0236	82.8767
Tchicaya2014	Anophelesfunestus	Anophelesfunestus	pirimiphos-methylB30%CS	136	47	32	114	81	80	26	55	WestAfrica	CoteDIvoire	mud	no_nets	pirimiphos	OP	1.5	98.1135	11.2061	18.995	40.4412
Tchicaya2014	Anophelesfunestus	Anophelesfunestus	pirimiphos-methylB30%CS	86	36	32	55	41	41	11	30	WestAfrica	CoteDIvoire	cement	no_nets	pirimiphos	OP	1.5	100	-16.5312	-14.4124	52.3256
Tchicaya2014	Anophelesfunestus	Anophelesfunestus	lambdacyhalothrin10%CS	71	22	16	60	60	57	43	35	WestAfrica	CoteDIvoire	cement	no_nets	lambdacyhalothrin	pyrethroid	1.5	92.7551	63.4242	30.9722	15.493
Tchicaya2014	Anophelesfunestus	Anophelesfunestus	lambdacyhalothrin10%CS	146	59	29	127	33	23	22	12	WestAfrica	CoteDIvoire	cement	no_nets	lambdacyhalothrin	pyrethroid	1.5	49.1466	58.4046	58.1961	77.3973
Tchicaya2014	Anophelesfunestus	Anophelesfunestus	lambdacyhalothrin10%CS	136	47	32	114	64	59	31	41	WestAfrica	CoteDIvoire	mud	no_nets	lambdacyhalothrin	pyrethroid	1.5	88.0618	32.5721	23.5746	52.9412
Tchicaya2014	Anophelesfunestus	Anophelesfunestus	lambdacyhalothrin10%CS	86	36	32	55	45	39	23	22	WestAfrica	CoteDIvoire	mud	no_nets	lambdacyhalothrin	pyrethroid	1.5	77.0667	22.1399	23.5556	47.6744
Tchicaya2014	Anophelesgambiae	Anophelesgambiae	pirimiphos-methylAA30%CS	513	88	135	340	336	321	151	211	WestAfrica	CoteDIvoire	cement	no_nets	pirimiphos	OP	1.5	94.6113	25.2764	5.24947	34.5029
Tchicaya2014	Anophelesgambiae	Anophelesgambiae	pirimiphos-methylAA30%CS	686	139	225	554	271	248	94	188	WestAfrica	CoteDIvoire	cement	no_nets	pirimiphos	OP	1.5	89.3562	2.80875	14.0981	60.4956
Tchicaya2014	Anophelesgambiae	Anophelesgambiae	pirimiphos-methylAA30%CS	970	179	359	685	360	321	139	267	WestAfrica	CoteDIvoire	mud	no_nets	pirimiphos	OP	1.5	86.7151	2.54137	-5.02433	62.8866
Tchicaya2014	Anophelesgambiae	Anophelesgambiae	pirimiphos-methylAA30%CS	902	174	304	611	986	768	408	600	WestAfrica	CoteDIvoire	mud	no_nets	pirimiphos	OP	1.5	72.606	11.5788	10.1662	-9.31264
Tchicaya2014	Anophelesgambiae	Anophelesgambiae	pirimiphos-methylB30%CS	513	88	135	340	276	264	103	156	WestAfrica	CoteDIvoire	cement	no_nets	pirimiphos	OP	1.5	94.7519	14.9327	14.7187	46.1988
Tchicaya2014	Anophelesgambiae	Anophelesgambiae	pirimiphos-methylB30%CS	686	139	225	554	370	359	137	240	WestAfrica	CoteDIvoire	cement	no_nets	pirimiphos	OP	1.5	96.2716	6.29184	19.68	46.0641
Tchicaya2014	Anophelesgambiae	Anophelesgambiae	pirimiphos-methylB30%CS	970	179	359	685	900	836	372	636	WestAfrica	CoteDIvoire	mud	no_nets	pirimiphos	OP	1.5	91.2797	6.86307	-0.0681265	7.21649
Tchicaya2014	Anophelesgambiae	Anophelesgambiae	pirimiphos-methylB30%CS	902	174	304	611	412	331	142	294	WestAfrica	CoteDIvoire	mud	no_nets	pirimiphos	OP	1.5	75.6408	1.15109	-5.34537	54.3237
Tchicaya2014	Anophelesgambiae	Anophelesgambiae	lambdacyhalothrin10%CS	513	88	135	340	818	552	654	584	WestAfrica	CoteDIvoire	cement	no_nets	lambdacyhalothrin	pyrethroid	1.5	60.7485	72.7908	-7.72041	-59.4542
Tchicaya2014	Anophelesgambiae	Anophelesgambiae	lambdacyhalothrin10%CS	686	139	225	554	746	492	542	462	WestAfrica	CoteDIvoire	cement	no_nets	lambdacyhalothrin	pyrethroid	1.5	57.2996	59.3075	23.3138	-8.74636
Tchicaya2014	Anophelesgambiae	Anophelesgambiae	lambdacyhalothrin10%CS	970	179	359	685	746	415	506	487	WestAfrica	CoteDIvoire	mud	no_nets	lambdacyhalothrin	pyrethroid	1.5	45.5893	48.9256	7.55758	23.0928
Tchicaya2014	Anophelesgambiae	Anophelesgambiae	lambdacyhalothrin10%CS	902	174	304	611	1280	721	871	660	WestAfrica	CoteDIvoire	mud	no_nets	lambdacyhalothrin	pyrethroid	1.5	45.8901	51.8031	23.8799	-41.9069

## Sheet: Analysis 2_time series data
Unpublished data removed* please contact authors directly
Study	Table_2_main_text_reference_numbers_for_figures	Mosquito	Insecticide	concn	Hut	location	wall_type	Deterrency	Induced_Exophily	Bloodfeeding_inhibition	Insecticide_induced_mortality	insecticide	Months_since_IRS	Ntotalfemalemosq_C	Ntotaldied_C	Nexittraps_C	Nbloodfed_C	Ntotalfemalemosq_IRS	Ntotaldied_IRS	Nexittraps_IRS	Nbloodfed_IRS
Agossa2014	1	Anophelesgambiae	pirimiphosmethyl	2	WestAfrica	Benin	cement	4.60526	0.275132	4.95632	100	pirimiphosmethyl	1	152	0	26	145	75	75	13	68
Agossa2014	1	Anophelesgambiae	pirimiphosmethyl	2	WestAfrica	Benin	cement	2.73973	-2.39626	7.81933	91.3793	pirimiphosmethyl	2	73	0	14	71	58	53	10	52
Agossa2014	1	Anophelesgambiae	pirimiphosmethyl	2	WestAfrica	Benin	cement	11.5942	25.4054	-3.94329	52.7027	pirimiphosmethyl	6	138	0	18	122	74	39	26	68
Oxborough2014MalJ	9	Anophelesarabiensis	pirimiphos-methylB30%CS		EastAfrica	Tanzania	mud	48.972	0	-2.02742	81.33	pirimiphosmethyl	2	1070	214		546	703	598		366
Oxborough2014MalJ	9	Anophelesarabiensis	pirimiphos-methylB30%CS		EastAfrica	Tanzania	mud	23.0769	0	28.3243	85.1249	pirimiphosmethyl	4	364	73		280	370	326		204
Oxborough2014MalJ	9	Anophelesarabiensis	pirimiphos-methylB30%CS		EastAfrica	Tanzania	mud	9.03427	0	26.3316	77.1068	pirimiphosmethyl	6	321	26		292	385	304		258
Oxborough2014MalJ	9	Anophelesarabiensis	pirimiphos-methylB30%CS		EastAfrica	Tanzania	mud	11.6071	0	70.693	92.5005	pirimiphosmethyl	8	112	8		99	359	334		93
Oxborough2014MalJ	9	Anophelesarabiensis	pirimiphos-methylB30%CS		EastAfrica	Tanzania	mud	55.9694	0	20.5592	66.6883	pirimiphosmethyl	10	1047	105		461	1378	965		482
Oxborough2014MalJ	9	Anophelesarabiensis	pirimiphos-methylB30%CS		EastAfrica	Tanzania	mud	48.9443	0	25.5961	70.0537	pirimiphosmethyl	12	521	68		266	795	588		302
Oxborough2014MalJ	9	Anophelesarabiensis	pirimiphos-methylBM30%CS		EastAfrica	Tanzania	mud	48.972	0	5.88074	75	pirimiphosmethyl	2	1070	214		546	735	588		353
Oxborough2014MalJ	9	Anophelesarabiensis	pirimiphos-methylBM30%CS		EastAfrica	Tanzania	mud	23.0769	0	27.1709	77.4004	pirimiphosmethyl	4	364	73		280	714	585		400
Oxborough2014MalJ	9	Anophelesarabiensis	pirimiphos-methylBM30%CS		EastAfrica	Tanzania	mud	9.03427	0	26.3096	70.704	pirimiphosmethyl	6	321	26		292	546	399		366
Oxborough2014MalJ	9	Anophelesarabiensis	pirimiphos-methylBM30%CS		EastAfrica	Tanzania	mud	11.6071	0	66.1412	86.9541	pirimiphosmethyl	8	112	8		99	421	370		126
Oxborough2014MalJ	9	Anophelesarabiensis	pirimiphos-methylBM30%CS		EastAfrica	Tanzania	mud	55.9694	0	27.2937	68.8934	pirimiphosmethyl	10	1047	105		461	1540	1109		493
Oxborough2014MalJ	9	Anophelesarabiensis	pirimiphos-methylBM30%CS		EastAfrica	Tanzania	mud	48.9443	0	19.7888	62.0281	pirimiphosmethyl	12	521	68		266	945	633		387
Rowland2013	4	Anophelesgambiae	pirimiphos-methylB30%CS	0.5	WestAfrica	Benin	cement	5.43478	-20.4392	-0.79023	100	pirimiphosmethyl	1	736	24	440	696	512	512	264	488
Rowland2013	4	Anophelesgambiae	pirimiphos-methylB30%CS	0.5	WestAfrica	Benin	cement	4.22535	-1.7378	-3.10662	98.6133	pirimiphosmethyl	2	568	56	240	544	640	632	264	632
Rowland2013	4	Anophelesgambiae	pirimiphos-methylB30%CS	0.5	WestAfrica	Benin	cement	1.44928	20.6977	7.83864	95.2043	pirimiphosmethyl	3	1104	48	376	1088	872	832	416	792
Rowland2013	4	Anophelesgambiae	pirimiphos-methylB30%CS	0.5	WestAfrica	Benin	cement	14.433	-21.4033	-6.01549	94.3931	pirimiphosmethyl	4	1552	168	648	1328	1120	1064	328	1016
Rowland2013	4	Anophelesgambiae	pirimiphos-methylB30%CS	0.5	WestAfrica	Benin	cement	10.4294	-12.1598	-5.38343	92.891	pirimiphosmethyl	5	1304	104	576	1168	856	800	320	808
Rowland2013	4	Anophelesgambiae	pirimiphos-methylB30%CS	0.5	WestAfrica	Benin	cement	24.3902	23.9446	-24.7005	96.6209	pirimiphosmethyl	6	984	152	448	744	560	544	328	528
Rowland2013	4	Anophelesgambiae	pirimiphos-methylB30%CS	0.5	WestAfrica	Benin	cement	6.20155	-20.9375	-0.340301	86.5695	pirimiphosmethyl	7	1032	128	392	968	544	480	136	512
Rowland2013	4	Anophelesgambiae	pirimiphos-methylB30%CS	0.5	WestAfrica	Benin	cement	8.57143	5.99174	0.568182	76.6043	pirimiphosmethyl	8	280	8	104	256	176	136	72	160
Rowland2013	4	Anophelesgambiae	pirimiphos-methylB30%CS	0.5	WestAfrica	Benin	cement	5.61798	0.707483	-3.12698	73.6296	pirimiphosmethyl	9	712	136	320	672	600	472	272	584
Rowland2013	4	Anophelesgambiae	pirimiphos-methylB30%CS	0.5	WestAfrica	Benin	cement	7.35294	34.5912	-7.93651	86.2534	pirimiphosmethyl	10	544	96	136	504	424	376	216	424
Rowland2013	4	Anophelesgambiae	pirimiphos-methylB30%CS	0.5	WestAfrica	Benin	cement	26.9841	-3.71951	-0.212089	80.4435	pirimiphosmethyl	11	504	64	184	368	328	272	112	240
Rowland2013	4	Anophelesgambiae	pirimiphos-methylB30%CS	0.5	WestAfrica	Benin	cement	13.2231	-40.0193	-8.45938	33.9076	pirimiphosmethyl	12	968	72	480	840	680	264	200	640
Rowland2013	4	Anophelesgambiae	pirimiphos-methylB30%CS	1	WestAfrica	Benin	cement	5.43478	-30.2445	2.6455	100	pirimiphosmethyl	1	736	24	440	696	504	504	240	464
Rowland2013	4	Anophelesgambiae	pirimiphos-methylB30%CS	1	WestAfrica	Benin	cement	4.22535	18.6622	-1.24777	100	pirimiphosmethyl	2	568	56	240	544	528	528	280	512
Rowland2013	4	Anophelesgambiae	pirimiphos-methylB30%CS	1	WestAfrica	Benin	cement	1.44928	6.12245	9.40126	98.7554	pirimiphosmethyl	3	1104	48	376	1088	672	664	256	600
Rowland2013	4	Anophelesgambiae	pirimiphos-methylB30%CS	1	WestAfrica	Benin	cement	14.433	-3.00885	-5.18072	94.8244	pirimiphosmethyl	4	1552	168	648	1328	1040	992	416	936
Rowland2013	4	Anophelesgambiae	pirimiphos-methylB30%CS	1	WestAfrica	Benin	cement	10.4294	-0.673779	1.39486	92.0681	pirimiphosmethyl	5	1304	104	576	1168	1096	1016	480	968
Rowland2013	4	Anophelesgambiae	pirimiphos-methylB30%CS	1	WestAfrica	Benin	cement	24.3902	-7.67796	-25.8995	93.1768	pirimiphosmethyl	6	984	152	448	744	832	784	344	792
Rowland2013	4	Anophelesgambiae	pirimiphos-methylB30%CS	1	WestAfrica	Benin	cement	6.20155	-4.8125	20.0413	91.4381	pirimiphosmethyl	7	1032	128	392	968	640	592	224	480
Rowland2013	4	Anophelesgambiae	pirimiphos-methylB30%CS	1	WestAfrica	Benin	cement	8.57143	-12.2995	3.49265	87.8893	pirimiphosmethyl	8	280	8	104	256	136	120	40	120
Rowland2013	4	Anophelesgambiae	pirimiphos-methylB30%CS	1	WestAfrica	Benin	cement	5.61798	-30.648	-5.95238	89.1569	pirimiphosmethyl	9	712	136	320	672	456	416	128	456
Rowland2013	4	Anophelesgambiae	pirimiphos-methylB30%CS	1	WestAfrica	Benin	cement	7.35294	8.33333	2.18254	96.2054	pirimiphosmethyl	10	544	96	136	504	256	248	80	232
Rowland2013	4	Anophelesgambiae	pirimiphos-methylB30%CS	1	WestAfrica	Benin	cement	26.9841	-5	-21.7391	57.5758	pirimiphosmethyl	11	504	64	184	368	216	136	72	192
Rowland2013	4	Anophelesgambiae	pirimiphos-methylB30%CS	1	WestAfrica	Benin	cement	13.2231	-57.3205	-15.2381	32.9433	pirimiphosmethyl	12	968	72	480	840	464	176	96	464
Rowland2013mud	13	Anophelesgambiae	pirimiphos-methylB30%CS	0.5	WestAfrica	Benin	mud	5.43478	-20.4392	-0.79023	77.6027	pirimiphosmethyl	1	736	30	440	696	512	402	264	488
Rowland2013mud	13	Anophelesgambiae	pirimiphos-methylB30%CS	0.5	WestAfrica	Benin	mud	4.22535	-1.7378	-3.10662	66.3956	pirimiphosmethyl	2	568	53	240	544	640	445	264	632
Rowland2013mud	13	Anophelesgambiae	pirimiphos-methylB30%CS	0.5	WestAfrica	Benin	mud	1.44928	20.6977	7.83864	68.1042	pirimiphosmethyl	3	1104	68	376	1088	872	611	416	792
Rowland2013mud	13	Anophelesgambiae	pirimiphos-methylB30%CS	0.5	WestAfrica	Benin	mud	14.433	-21.4033	-6.01549	55.3503	pirimiphosmethyl	4	1552	143	648	1328	1120	666	328	1016
Rowland2013mud	13	Anophelesgambiae	pirimiphos-methylB30%CS	0.5	WestAfrica	Benin	mud	10.4294	-12.1598	-5.38343	47.9426	pirimiphosmethyl	5	1304	192	576	1168	856	476	320	808
Rowland2013mud	13	Anophelesgambiae	pirimiphos-methylB30%CS	0.5	WestAfrica	Benin	mud	24.3902	23.9446	-24.7005	50.6873	pirimiphosmethyl	6	984	111	448	744	560	315	328	528
Rowland2013mud	13	Anophelesgambiae	pirimiphos-methylB30%CS	0.5	WestAfrica	Benin	mud	6.20155	-20.9375	-0.340301	45.9919	pirimiphosmethyl	7	1032	52	392	968	544	265	136	512
Rowland2013mud	13	Anophelesgambiae	pirimiphos-methylB30%CS	0.5	WestAfrica	Benin	mud	8.57143	5.99174	0.568182	18.0016	pirimiphosmethyl	8	280	53	104	256	176	59	72	160
Rowland2013mud	13	Anophelesgambiae	pirimiphos-methylB30%CS	0.5	WestAfrica	Benin	mud	5.61798	0.707483	-3.12698	50.3721	pirimiphosmethyl	9	712	119	320	672	600	352	272	584
Rowland2013mud	13	Anophelesgambiae	pirimiphos-methylB30%CS	0.5	WestAfrica	Benin	mud	7.35294	34.5912	-7.93651	47.092	pirimiphosmethyl	10	544	59	136	504	424	224	216	424
Rowland2013mud	13	Anophelesgambiae	pirimiphos-methylB30%CS	0.5	WestAfrica	Benin	mud	26.9841	-3.71951	-0.212089	8.60832	pirimiphosmethyl	11	504	45	184	368	328	55	112	240
Rowland2013mud	13	Anophelesgambiae	pirimiphos-methylB30%CS	0.5	WestAfrica	Benin	mud	13.2231	-40.0193	-8.45938	5.46265	pirimiphosmethyl	12	968	57	480	840	680	75	200	640
Rowland2013mud	13	Anophelesgambiae	pirimiphos-methylB30%CS	1	WestAfrica	Benin	mud	5.43478	-20.4392	-0.79023	97.9639	pirimiphosmethyl	1	736	30	440	696	512	502	264	488
Rowland2013mud	13	Anophelesgambiae	pirimiphos-methylB30%CS	1	WestAfrica	Benin	mud	4.22535	-1.7378	-3.10662	92.5898	pirimiphosmethyl	2	568	53	240	544	640	597	264	632
Rowland2013mud	13	Anophelesgambiae	pirimiphos-methylB30%CS	1	WestAfrica	Benin	mud	1.44928	20.6977	7.83864	83.6244	pirimiphosmethyl	3	1104	68	376	1088	872	738	416	792
Rowland2013mud	13	Anophelesgambiae	pirimiphos-methylB30%CS	1	WestAfrica	Benin	mud	14.433	-21.4033	-6.01549	85.7396	pirimiphosmethyl	4	1552	143	648	1328	1120	975	328	1016
Rowland2013mud	13	Anophelesgambiae	pirimiphos-methylB30%CS	1	WestAfrica	Benin	mud	10.4294	-12.1598	-5.38343	70.2725	pirimiphosmethyl	5	1304	192	576	1168	856	639	320	808
Rowland2013mud	13	Anophelesgambiae	pirimiphos-methylB30%CS	1	WestAfrica	Benin	mud	24.3902	23.9446	-24.7005	74.0353	pirimiphosmethyl	6	984	111	448	744	560	431	328	528
Rowland2013mud	13	Anophelesgambiae	pirimiphos-methylB30%CS	1	WestAfrica	Benin	mud	6.20155	-20.9375	-0.340301	78.9001	pirimiphosmethyl	7	1032	52	392	968	544	435	136	512
Rowland2013mud	13	Anophelesgambiae	pirimiphos-methylB30%CS	1	WestAfrica	Benin	mud	8.57143	5.99174	0.568182	37.6252	pirimiphosmethyl	8	280	53	104	256	176	87	72	160
Rowland2013mud	13	Anophelesgambiae	pirimiphos-methylB30%CS	1	WestAfrica	Benin	mud	5.61798	0.707483	-3.12698	65.9809	pirimiphosmethyl	9	712	119	320	672	600	430	272	584
Rowland2013mud	13	Anophelesgambiae	pirimiphos-methylB30%CS	1	WestAfrica	Benin	mud	7.35294	34.5912	-7.93651	82.2758	pirimiphosmethyl	10	544	59	136	504	424	357	216	424
Rowland2013mud	13	Anophelesgambiae	pirimiphos-methylB30%CS	1	WestAfrica	Benin	mud	26.9841	-3.71951	-0.212089	47.7762	pirimiphosmethyl	11	504	45	184	368	328	172	112	240
Rowland2013mud	13	Anophelesgambiae	pirimiphos-methylB30%CS	1	WestAfrica	Benin	mud	13.2231	-40.0193	-8.45938	37.3397	pirimiphosmethyl	12	968	57	480	840	680	279	200	640
Tchicaya2014	5	Anophelesfunestus	pirimiphos-methylAA30%CS	1	WestAfrica	CoteDIvoire	cement	15.493	11.4805	25.619	87.5802	pirimiphosmethyl	1.5	71	22	16	60	35	32	11	22
Tchicaya2014	5	Anophelesfunestus	pirimiphos-methylAA30%CS	1	WestAfrica	CoteDIvoire	cement	13.0137	-8.36707	21.3427	100	pirimiphosmethyl	1.5	146	59	29	127	38	38	5	26
Tchicaya2014	5	Anophelesfunestus	pirimiphos-methylAA30%CS	1	WestAfrica	CoteDIvoire	cement	16.1765	-4.61538	8.53801	79.6255	pirimiphosmethyl	1.5	136	47	32	114	60	52	12	46
Tchicaya2014	5	Anophelesfunestus	pirimiphos-methylAA30%CS	1	WestAfrica	CoteDIvoire	cement	36.0465	-2.16632	-18.0103	96.7547	pirimiphosmethyl	1.5	86	36	32	55	106	104	38	80
Tchicaya2014	5	Anophelesfunestus	pirimiphos-methylB30%CS	1	WestAfrica	CoteDIvoire	cement	15.493	-4.26573	27.1795	100	pirimiphosmethyl	1.5	71	22	16	60	26	26	5	16
Tchicaya2014	5	Anophelesfunestus	pirimiphos-methylB30%CS	1	WestAfrica	CoteDIvoire	cement	13.0137	0.17094	31.0236	100	pirimiphosmethyl	1.5	146	59	29	127	25	25	5	15
Tchicaya2014	5	Anophelesfunestus	pirimiphos-methylB30%CS	1	WestAfrica	CoteDIvoire	cement	16.1765	11.2061	18.995	98.1135	pirimiphosmethyl	1.5	136	47	32	114	81	80	26	55
Tchicaya2014	5	Anophelesfunestus	pirimiphos-methylB30%CS	1	WestAfrica	CoteDIvoire	cement	36.0465	-16.5312	-14.4124	100	pirimiphosmethyl	1.5	86	36	32	55	41	41	11	30
Tchicaya2014	5	Anophelesgambiae	pirimiphos-methylAA30%CS	1	WestAfrica	CoteDIvoire	cement	33.7232	25.2764	5.24947	94.6113	pirimiphosmethyl	1.5	513	88	135	340	336	321	151	211
Tchicaya2014	5	Anophelesgambiae	pirimiphos-methylAA30%CS	1	WestAfrica	CoteDIvoire	cement	19.242	2.80875	14.0981	89.3562	pirimiphosmethyl	1.5	686	139	225	554	271	248	94	188
Tchicaya2014	5	Anophelesgambiae	pirimiphos-methylAA30%CS	1	WestAfrica	CoteDIvoire	cement	29.3814	2.54137	-5.02433	86.7151	pirimiphosmethyl	1.5	970	179	359	685	360	321	139	267
Tchicaya2014	5	Anophelesgambiae	pirimiphos-methylAA30%CS	1	WestAfrica	CoteDIvoire	cement	32.2616	11.5788	10.1662	72.606	pirimiphosmethyl	1.5	902	174	304	611	986	768	408	600
Tchicaya2014	5	Anophelesgambiae	pirimiphos-methylB30%CS	1	WestAfrica	CoteDIvoire	cement	33.7232	14.9327	14.7187	94.7519	pirimiphosmethyl	1.5	513	88	135	340	276	264	103	156
Tchicaya2014	5	Anophelesgambiae	pirimiphos-methylB30%CS	1	WestAfrica	CoteDIvoire	cement	19.242	6.29184	19.68	96.2716	pirimiphosmethyl	1.5	686	139	225	554	370	359	137	240
Tchicaya2014	5	Anophelesgambiae	pirimiphos-methylB30%CS	1	WestAfrica	CoteDIvoire	cement	29.3814	6.86307	-0.0681265	91.2797	pirimiphosmethyl	1.5	970	179	359	685	900	836	372	636
Tchicaya2014	5	Anophelesgambiae	pirimiphos-methylB30%CS	1	WestAfrica	CoteDIvoire	cement	32.2616	1.15109	-5.34537	75.6408	pirimiphosmethyl	1.5	902	174	304	611	412	331	142	294
Tchicaya2014	5	Anophelesfunestus	pirimiphos-methylAA30%CS	1	WestAfrica	CoteDIvoire	cement	23.0769	3.7037	13.3333	38.0952	pirimiphosmethyl	4.5	13	6	4	10	3	2	1	2
Tchicaya2014	5	Anophelesfunestus	pirimiphos-methylAA30%CS	1	WestAfrica	CoteDIvoire	cement	30	-42.8571	-42.8571	100	pirimiphosmethyl	4.5	10	6	3	7	3	3	0	3
Tchicaya2014	5	Anophelesfunestus	pirimiphos-methylAA30%CS	1	WestAfrica	CoteDIvoire	cement	8.69565	36.1111	14.8148	31.8519	pirimiphosmethyl	4.5	23	8	7	21	9	5	5	7
Tchicaya2014	5	Anophelesfunestus	pirimiphos-methylAA30%CS	1	WestAfrica	CoteDIvoire	cement	40	-33.3333	-38.8889	72.2222	pirimiphosmethyl	4.5	10	4	5	6	12	10	4	10
Tchicaya2014	5	Anophelesfunestus	pirimiphos-methylB30%CS	1	WestAfrica	CoteDIvoire	cement	23.0769	51.8519	13.3333	100	pirimiphosmethyl	4.5	13	6	4	10	3	3	2	2
Tchicaya2014	5	Anophelesfunestus	pirimiphos-methylB30%CS	1	WestAfrica	CoteDIvoire	cement	30	-42.8571	-42.8571	100	pirimiphosmethyl	4.5	10	6	3	7	1	1	0	1
Tchicaya2014	5	Anophelesfunestus	pirimiphos-methylB30%CS	1	WestAfrica	CoteDIvoire	cement	8.69565	-3.81944	39.1534	31.8519	pirimiphosmethyl	4.5	23	8	7	21	18	10	5	10
Tchicaya2014	5	Anophelesfunestus	pirimiphos-methylB30%CS	1	WestAfrica	CoteDIvoire	cement	40	-100	-33.3333	66.6667	pirimiphosmethyl	4.5	10	4	5	6	5	4	0	4
Tchicaya2014	5	Anophelesgambiae	pirimiphos-methylAA30%CS	1	WestAfrica	CoteDIvoire	cement	25.9677	3.48517	-4.59115	57.5889	pirimiphosmethyl	4.5	620	164	277	459	545	375	254	422
Tchicaya2014	5	Anophelesgambiae	pirimiphos-methylAA30%CS	1	WestAfrica	CoteDIvoire	cement	17.3913	30.0104	12.1665	51.5147	pirimiphosmethyl	4.5	736	210	242	608	430	281	228	312
Tchicaya2014	5	Anophelesgambiae	pirimiphos-methylAA30%CS	1	WestAfrica	CoteDIvoire	cement	31.7337	5.72734	6.22614	42.8068	pirimiphosmethyl	4.5	646	143	270	441	503	279	227	322
Tchicaya2014	5	Anophelesgambiae	pirimiphos-methylAA30%CS	1	WestAfrica	CoteDIvoire	cement	36.7507	-5.76522	-9.39613	35.7925	pirimiphosmethyl	4.5	1151	242	456	728	1201	592	434	831
Tchicaya2014	5	Anophelesgambiae	pirimiphos-methylB30%CS	1	WestAfrica	CoteDIvoire	cement	25.9677	-0.575615	9.60282	69.3207	pirimiphosmethyl	4.5	620	164	277	459	390	302	173	261
Tchicaya2014	5	Anophelesgambiae	pirimiphos-methylB30%CS	1	WestAfrica	CoteDIvoire	cement	17.3913	22.8235	13.4859	69.7671	pirimiphosmethyl	4.5	736	210	242	608	361	283	174	258
Tchicaya2014	5	Anophelesgambiae	pirimiphos-methylB30%CS	1	WestAfrica	CoteDIvoire	cement	31.7337	-2.71161	-12.8715	58.8964	pirimiphosmethyl	4.5	646	143	270	441	828	563	333	638
Tchicaya2014	5	Anophelesgambiae	pirimiphos-methylB30%CS	1	WestAfrica	CoteDIvoire	cement	36.7507	-0.653209	-4.0726	46.8922	pirimiphosmethyl	4.5	1151	242	456	728	515	299	202	339
Tchicaya2014	5	Anophelesfunestus	pirimiphos-methylAA30%CS	1	WestAfrica	CoteDIvoire	cement	5.88235	-2.45536	20.3125	70.3488	pirimiphosmethyl	9	51	8	23	48	16	12	7	12
Tchicaya2014	5	Anophelesfunestus	pirimiphos-methylAA30%CS	1	WestAfrica	CoteDIvoire	cement	16	-8.02469	-5.82011	38.2716	pirimiphosmethyl	9	50	14	14	42	9	5	2	8
Tchicaya2014	5	Anophelesfunestus	pirimiphos-methylAA30%CS	1	WestAfrica	CoteDIvoire	cement	15.7895	11.3333	0.25	39.2	pirimiphosmethyl	9	38	3	14	32	25	11	11	21
Tchicaya2014	5	Anophelesfunestus	pirimiphos-methylAA30%CS	1	WestAfrica	CoteDIvoire	cement	30.7692	-29.1925	-19.3237	24.6377	pirimiphosmethyl	9	13	4	6	9	23	11	7	19
Tchicaya2014	5	Anophelesfunestus	pirimiphos-methylB30%CS	1	WestAfrica	CoteDIvoire	cement	5.88235	-21.4286	2.60417	40.6977	pirimiphosmethyl	9	51	8	23	48	24	12	8	22
Tchicaya2014	5	Anophelesfunestus	pirimiphos-methylB30%CS	1	WestAfrica	CoteDIvoire	cement	16	30.5556	-19.0476	30.5556	pirimiphosmethyl	9	50	14	14	42	4	2	2	4
Tchicaya2014	5	Anophelesfunestus	pirimiphos-methylB30%CS	1	WestAfrica	CoteDIvoire	cement	15.7895	7.18391	1.72414	51.33	pirimiphosmethyl	9	38	3	14	32	29	16	12	24
Tchicaya2014	5	Anophelesfunestus	pirimiphos-methylB30%CS	1	WestAfrica	CoteDIvoire	cement	30.7692	-65.0794	-28.3951	67.9012	pirimiphosmethyl	9	13	4	6	9	9	7	1	8
Tchicaya2014	5	Anophelesgambiae	pirimiphos-methylAA30%CS	1	WestAfrica	CoteDIvoire	cement	17.8571	14.7342	6.18729	44.1687	pirimiphosmethyl	9	1260	113	444	1035	728	358	326	561
Tchicaya2014	5	Anophelesgambiae	pirimiphos-methylAA30%CS	1	WestAfrica	CoteDIvoire	cement	16.025	5.15608	6.03605	43.3542	pirimiphosmethyl	9	961	126	490	807	512	260	274	404
Tchicaya2014	5	Anophelesgambiae	pirimiphos-methylAA30%CS	1	WestAfrica	CoteDIvoire	cement	20.5467	9.17929	2.67132	20.6041	pirimiphosmethyl	9	1061	96	463	843	547	152	267	423
Tchicaya2014	5	Anophelesgambiae	pirimiphos-methylAA30%CS	1	WestAfrica	CoteDIvoire	cement	30.102	-5.24673	-12.7452	22.9335	pirimiphosmethyl	9	980	93	433	685	972	294	401	766
Tchicaya2014	5	Anophelesgambiae	pirimiphos-methylB30%CS	1	WestAfrica	CoteDIvoire	cement	17.8571	12.1001	-2.20329	52.311	pirimiphosmethyl	9	1260	113	444	1035	592	335	255	497
Tchicaya2014	5	Anophelesgambiae	pirimiphos-methylB30%CS	1	WestAfrica	CoteDIvoire	cement	16.025	11.9674	12.494	58.878	pirimiphosmethyl	9	961	126	490	807	445	286	253	327
Tchicaya2014	5	Anophelesgambiae	pirimiphos-methylB30%CS	1	WestAfrica	CoteDIvoire	cement	20.5467	11.7246	-1.83502	42.8594	pirimiphosmethyl	9	1061	96	463	843	812	390	408	657
Tchicaya2014	5	Anophelesgambiae	pirimiphos-methylB30%CS	1	WestAfrica	CoteDIvoire	cement	30.102	-14.8132	-21.2364	29.7151	pirimiphosmethyl	9	980	93	433	685	426	155	153	361
Agossa2014	1	Anophelesgambiae	bendiocarb	0.4	WestAfrica	Benin	cement	4.60526	10.6988	0.618003	97.4026	bendiocarb	1	152	0	26	145	77	75	20	73
Agossa2014	1	Anophelesgambiae	bendiocarb	0.4	WestAfrica	Benin	cement	2.73973	-6.8567	10.0352	7.95455	bendiocarb	2	73	0	14	71	88	7	12	77
Agossa2014	1	Anophelesgambiae	bendiocarb	0.4	WestAfrica	Benin	cement	11.5942	5	-4.91803	4.34783	bendiocarb	6	138	0	18	122	69	3	12	64
Akogbeto2010	6	Anophelesgambiae	bendiocarb	0.2	WestAfrica	Benin	cement	67.7419	10.5769	1.83333	81.0556	bendiocarb	1	62	2	10	20	60	49	15	19
Akogbeto2010	6	Anophelesgambiae	bendiocarb	0.2	WestAfrica	Benin	cement	86.3014	8.1761	-6.45833	80.7218	bendiocarb	2	73	2	20	10	48	39	16	7
Akogbeto2010	6	Anophelesgambiae	bendiocarb	0.2	WestAfrica	Benin	cement	89.0411	47.8145	-1.38889	76.8254	bendiocarb	3	73	3	5	8	72	56	37	8
Akogbeto2010	6	Anophelesgambiae	bendiocarb	0.2	WestAfrica	Benin	cement	89.7959	35.3261	-6.52174	44.4234	bendiocarb	4	49	3	21	5	46	22	29	5
Djenontin2010	8	Anophelesgambiae	bendiocarb		Vallee_du_Kou	BurkinaFaso		22.6891	13.8851	-12.938	80.525	bendiocarb	0.5	119	5	20	92	134	109	38	117
Djenontin2010	8	Anophelesgambiae	bendiocarb		Vallee_du_Kou	BurkinaFaso		36.3636	13.7631	-41.8118	26.8293	bendiocarb	1	55	0	13	35	41	11	14	37
Djenontin2010	8	Anophelesgambiae	bendiocarb		Vallee_du_Kou	BurkinaFaso		43.2432	5.95238	-58.7302	1.85185	bendiocarb	1.5	74	2	18	42	111	5	32	100
Djenontin2010	8	Anophelesgambiae	bendiocarb		Vallee_du_Kou	BurkinaFaso		18.1818	15.3846	24.7863	15.3846	bendiocarb	2	11	0	2	9	13	2	4	8
Randreiamaherijaona_2017_JMedEnt	Not included	Anopheles	bendiocarb		SRV	Madagascar	EastAfrica	100	100	#DIV/0!	100	bendiocarb	1	51	4	28	0	48	48	48	0
Randreiamaherijaona_2017_JMedEnt	Not included	Anopheles	bendiocarb		SRV	Madagascar	EastAfrica	100	#DIV/0!	#DIV/0!	100	bendiocarb	2	27	21	27	0	49	49	49	0
Randreiamaherijaona_2017_JMedEnt	Not included	Anopheles	bendiocarb		SRV	Madagascar	EastAfrica	100	100	#DIV/0!	100	bendiocarb	3	22	0	0	0	58	58	58	0
Randreiamaherijaona_2017_JMedEnt	Not included	Anopheles	bendiocarb		SRV	Madagascar	EastAfrica	80	-42.8571	100	100	bendiocarb	4	20	0	6	4	20	20	0	0
Randreiamaherijaona_2017_JMedEnt	Not included	Anopheles	bendiocarb		SRV	Madagascar	EastAfrica	67.8571	#DIV/0!	100	100	bendiocarb	5	28	19	28	9	29	29	29	0
Randreiamaherijaona_2017_JMedEnt	Not included	Anopheles	bendiocarb		SRV	Madagascar	EastAfrica	92.5	-37.931	32.4895	92.4428	bendiocarb	6	80	13	22	6	79	74	0	4
Randreiamaherijaona_2017_JMedEnt	Not included	Anopheles	bendiocarb		SRV	Madagascar	EastAfrica	97.0588	-5.31987	-36	57.5	bendiocarb	7	136	8	37	4	150	90	35	6
Agossa_2018ParaVec	10	Anophelesgambiae	deltamethrin	0.025	WestAfrica	Benin	cement	6.87023	68.1348	5.18017	7.99523	deltamethrin	1	917	0	292	854	838	67	656	740
Agossa_2018ParaVec	10	Anophelesgambiae	deltamethrin	0.025	WestAfrica	Benin	cement	6.72334	64.9052	1.44921	10.0469	deltamethrin	2	1294	0	380	1207	1065	107	801	979
Agossa_2018ParaVec	10	Anophelesgambiae	deltamethrin	0.025	WestAfrica	Benin	cement	11.4645	50.6801	-2.38632	9.03294	deltamethrin	3	1352	0	312	1197	941	85	584	853
Agossa_2018ParaVec	10	Anophelesgambiae	deltamethrin	0.025	WestAfrica	Benin	cement	8.86918	62.4114	-4.83244	7.9906	deltamethrin	4	902	0	276	822	851	68	629	813
Agossa_2018ParaVec	10	Anophelesgambiae	deltamethrin	0.025	WestAfrica	Benin	cement	4.93274	62.0153	-3.1993	4.96454	deltamethrin	5	892	0	273	848	846	42	623	830
Agossa_2018ParaVec	10	Anophelesgambiae	deltamethrin	0.025	WestAfrica	Benin	cement	4.81651	50.6306	-1.99279	1.98123	deltamethrin	6	872	0	255	830	959	19	624	931
Agossa_2018ParaVec	10	Anophelesgambiae	deltamethrin	0.025	WestAfrica	Benin	cement	8.11052	52.1917	0.447044	5.01253	deltamethrin	7	1122	0	375	1031	1197	60	816	1095
Agossa_2018ParaVec	10	Anophelesgambiae	deltamethrin	0.025	WestAfrica	Benin	cement	4.29253	39.9792	3.02586	3.99361	deltamethrin	8	1258	0	354	1204	1252	50	712	1162
Agossa2014	1	Anophelesgambiae	lambdacyalothrin	0.03	WestAfrica	Benin	cement	4.60526	39.6825	11.8495	92.0455	lambdacyalothrin	1	152	0	26	145	176	162	88	148
Agossa2014	1	Anophelesgambiae	lambdacyalothrin	0.03	WestAfrica	Benin	cement	2.73973	14.019	4.15374	9.32203	lambdacyalothrin	2	73	0	14	71	118	11	36	110
Agossa2014	1	Anophelesgambiae	lambdacyalothrin	0.03	WestAfrica	Benin	cement	11.5942	8	-3.79942	3.52941	lambdacyalothrin	6	138	0	18	122	85	3	17	78
Agossa2015PLoSOne	2	Anophelesgambiae	alphacypermethrin	0.03	WestAfrica	Benin	cement	2.27273	37.7091	11.5022	10.8108	alphacypermethrin	1	44	0	2	43	37	4	15	32
Agossa2015PLoSOne	2	Anophelesgambiae	alphacypermethrin	0.03	WestAfrica	Benin	cement	32.6531	34.2576	31.4685	30.7692	alphacypermethrin	2	49	0	6	33	26	8	11	12
Agossa2015PLoSOne	2	Anophelesgambiae	alphacypermethrin	0.03	WestAfrica	Benin	cement	19.2982	29.0523	15.0311	24.2857	alphacypermethrin	3	114	0	13	92	70	17	26	48
Agossa2015PLoSOne	2	Anophelesgambiae	alphacypermethrin	0.03	WestAfrica	Benin	cement	17.6	22.9911	-3.15534	11	alphacypermethrin	4	125	0	13	103	100	11	31	85
Agossa2015PLoSOne	2	Anophelesgambiae	alphacypermethrin	0.03	WestAfrica	Benin	cement	11.5942	25.463	-5.78324	6.48148	alphacypermethrin	5	138	0	18	122	108	7	38	101
Agossa2015PLoSOne	2	Anophelesgambiae	alphacypermethrin	0.03	WestAfrica	Benin	cement	11.7647	15.9605	-5.06944	6.25	alphacypermethrin	6	136	0	18	120	96	6	26	89
Agossa2015PLoSOne	14	Anophelesgambiae	deltamethrin	0.025	WestAfrica	Benin	cement	2.27273	56.6502	29.4306	31.0345	deltamethrin	1	44	0	2	43	29	9	17	20
Agossa2015PLoSOne	14	Anophelesgambiae	deltamethrin	0.025	WestAfrica	Benin	cement	32.6531	49.354	13.3838	38.8889	deltamethrin	2	49	0	6	33	36	14	20	21
Agossa2015PLoSOne	14	Anophelesgambiae	deltamethrin	0.025	WestAfrica	Benin	cement	19.2982	30.2854	-5.69054	35.2941	deltamethrin	3	114	0	13	92	102	36	39	87
Agossa2015PLoSOne	14	Anophelesgambiae	deltamethrin	0.025	WestAfrica	Benin	cement	17.6	27.6062	-4.95933	21.6216	deltamethrin	4	125	0	13	103	111	24	39	96
Agossa2015PLoSOne	14	Anophelesgambiae	deltamethrin	0.025	WestAfrica	Benin	cement	11.5942	24.5699	-8.2496	6.45161	deltamethrin	5	138	0	18	122	93	6	32	89
Agossa2015PLoSOne	14	Anophelesgambiae	deltamethrin	0.025	WestAfrica	Benin	cement	11.7647	12.4068	-8.8	5	deltamethrin	6	136	0	18	120	100	5	24	96
Agossa2015PLoSOne	15	Anophelesgambiae	Lambdacyhalothrin	0.03	WestAfrica	Benin	cement	2.27273	54.6032	28.3721	15	lambdacyalothrin	1	44	0	2	43	60	9	34	42
Agossa2015PLoSOne	15	Anophelesgambiae	Lambdacyhalothrin	0.03	WestAfrica	Benin	cement	32.6531	24.031	25.7576	25	lambdacyalothrin	2	49	0	6	33	24	6	8	12
Agossa2015PLoSOne	15	Anophelesgambiae	Lambdacyhalothrin	0.03	WestAfrica	Benin	cement	19.2982	24.2371	18.5229	24.6575	lambdacyalothrin	3	114	0	13	92	73	18	24	48
Agossa2015PLoSOne	15	Anophelesgambiae	Lambdacyhalothrin	0.03	WestAfrica	Benin	cement	17.6	6.46259	4.06842	14.2857	lambdacyalothrin	4	125	0	13	103	105	15	17	83
Agossa2015PLoSOne	15	Anophelesgambiae	Lambdacyhalothrin	0.03	WestAfrica	Benin	cement	11.5942	21.8	-5.19672	9	lambdacyalothrin	5	138	0	18	122	100	9	32	93
Agossa2015PLoSOne	15	Anophelesgambiae	Lambdacyhalothrin	0.03	WestAfrica	Benin	cement	11.7647	6.55062	-6.18619	5.40541	lambdacyalothrin	6	136	0	18	120	111	6	21	104
Akogbeto2010	6	Anophelesgambiae	deltamethrin	0.2	WestAfrica	Benin	cement	67.7419	26.4744	48.3333	65.5556	deltamethrin	1	62	2	10	20	60	40	23	10
Akogbeto2010	6	Anophelesgambiae	deltamethrin	0.2	WestAfrica	Benin	cement	86.3014	60.2685	29.8077	66.3868	deltamethrin	2	73	2	20	10	52	35	37	5
Akogbeto2010	6	Anophelesgambiae	deltamethrin	0.2	WestAfrica	Benin	cement	89.0411	18.2073	42.0635	18.8889	deltamethrin	3	73	3	5	8	63	14	15	4
Akogbeto2010	6	Anophelesgambiae	deltamethrin	0.2	WestAfrica	Benin	cement	89.7959	7.03125	8.125	23.4375	deltamethrin	4	49	3	21	5	32	9	15	3
Akogbeto2010	16	Anophelesgambiae	alphacypermethrin	0.2	WestAfrica	Benin	cement	67.7419	22.5	43.1667	77.6111	alphacypermethrin	1	62	2	10	20	60	47	21	11
Akogbeto2010	16	Anophelesgambiae	alphacypermethrin	0.2	WestAfrica	Benin	cement	86.3014	44.5697	10.9756	59.8763	alphacypermethrin	2	73	2	20	10	82	50	49	10
Akogbeto2010	16	Anophelesgambiae	alphacypermethrin	0.2	WestAfrica	Benin	cement	89.0411	38.0656	53.2051	21.1172	alphacypermethrin	3	73	3	5	8	78	19	33	4
Akogbeto2010	16	Anophelesgambiae	alphacypermethrin	0.2	WestAfrica	Benin	cement	89.7959	22.7941	42.3529	31.0742	alphacypermethrin	4	49	3	21	5	34	12	19	2
Ngufor_2016	3	Anophelesgambiae	alphacypermethrin		WestAfrica	Benin	cement	27.8481	96.3828	-29.7121	6.50888	alphacypermethrin	0.25	316	4	92	228	312	24	304	292
Ngufor_2016	3	Anophelesgambiae	alphacypermethrin		WestAfrica	Benin	cement	59.5745	100	-130.425	-2.17391	alphacypermethrin	0.5	188	4	76	76	292	0	292	272
Ngufor_2016	3	Anophelesgambiae	alphacypermethrin		WestAfrica	Benin	cement	50	100	-60.9756	-5.55556	alphacypermethrin	0.75	152	8	76	76	164	0	164	132
Ngufor_2016	3	Anophelesgambiae	alphacypermethrin		WestAfrica	Benin	cement	26.3158	96.332	-21.0425	10.8108	alphacypermethrin	1	76	0	20	56	148	16	144	132
Ngufor_2016	3	Anophelesgambiae	alphacypermethrin		WestAfrica	Benin	cement	29.6296	100	-28.2413	-9.7561	alphacypermethrin	1.25	108	12	24	76	164	4	164	148
Ngufor_2016	3	Anophelesgambiae	alphacypermethrin		WestAfrica	Benin	cement	43.4783	100	-76.9231	0	alphacypermethrin	1.5	92	0	28	52	72	0	72	72
Ngufor_2016	3	Anophelesgambiae	alphacypermethrin		WestAfrica	Benin	cement	20.6897	97.3173	-26.087	-4.41899	alphacypermethrin	1.75	232	24	48	184	188	12	184	188
Ngufor_2016	3	Anophelesgambiae	alphacypermethrin		WestAfrica	Benin	cement	26.3158	100	-32.8267	-13.6968	alphacypermethrin	2	76	12	16	56	188	8	188	184
Ngufor_2017_PLoSOne	7	Anophelesgambiae	deltamethrin	0.025	WestAfrica	Benin	cement	33.9552	11.2173	-2.74415	5.04729	deltamethrin	0.25	804	83	421	531	532	79	307	361
Ngufor_2017_PLoSOne	7	Anophelesgambiae	deltamethrin	0.025	WestAfrica	Benin	cement	15.5814	30.1698	4.7803	-0.991344	deltamethrin	0.5	1720	227	848	1452	1305	161	843	1049
Ngufor_2017_PLoSOne	7	Anophelesgambiae	deltamethrin	0.025	WestAfrica	Benin	cement	34.7021	41.0196	-19.6611	2.72899	deltamethrin	0.75	1242	83	608	811	1116	103	780	872
Ngufor_2017_PLoSOne	7	Anophelesgambiae	deltamethrin	0.025	WestAfrica	Benin	cement	28.3362	59.0791	-20.1895	4.9837	deltamethrin	1	1154	43	562	827	786	67	621	677
Ngufor_2017_PLoSOne	7	Anophelesgambiae	deltamethrin	0.025	WestAfrica	Benin	cement	3.53063	54.4396	18.959	9.36465	deltamethrin	1.25	963	22	413	929	857	98	634	670
Ngufor_2017_PLoSOne	7	Anophelesgambiae	deltamethrin	0.025	WestAfrica	Benin	cement	3.71389	54.1682	16.1934	5.1575	deltamethrin	1.5	727	17	407	700	461	34	368	372
Ngufor_2017_PLoSOne	7	Anophelesgambiae	deltamethrin	0.025	WestAfrica	Benin	cement	3.89344	41.9118	-0.608303	6.14805	deltamethrin	1.75	488	12	244	469	272	23	193	263
Ngufor_2017_PLoSOne	7	Anophelesgambiae	deltamethrin	0.025	WestAfrica	Benin	cement	5.69106	53.3332	10.5792	14.027	deltamethrin	2	369	11	103	348	217	36	144	183
Ngufor_2017_PLoSOne	7	Anophelesgambiae	deltamethrin	0.025	WestAfrica	Benin	cement	5.74413	44.1552	4.36581	19.3859	deltamethrin	2.25	383	25	156	361	142	35	95	128
Ngufor_2017_PLoSOne	7	Anophelesgambiae	deltamethrin	0.025	WestAfrica	Benin	cement	1.15207	52.0248	3.21185	11.0908	deltamethrin	2.5	434	28	160	429	208	35	145	199
Ngufor_2017_PLoSOne	7	Anophelesgambiae	deltamethrin	0.025	WestAfrica	Benin	cement	1.27877	52.9758	1.7284	3.90348	deltamethrin	2.75	391	16	149	386	268	21	190	260
Ngufor_2017_PLoSOne	7	Anophelesgambiae	deltamethrin	0.025	WestAfrica	Benin	cement	3.66133	45.3398	1.10646	2.99374	deltamethrin	3	437	16	155	421	275	18	178	262
Ngufor_2017_PLoSOne	7	Anophelesgambiae	deltamethrin	0.025	WestAfrica	Benin	cement	5.57851	33.8996	-3.43794	3.58139	deltamethrin	3.25	484	23	183	457	343	28	202	335
Ngufor_2017_PLoSOne	7	Anophelesgambiae	deltamethrin	0.025	WestAfrica	Benin	cement	2.97619	36.8789	0.377668	5.18723	deltamethrin	3.5	336	29	121	326	359	48	214	347
Ngufor_2017_PLoSOne	7	Anophelesgambiae	deltamethrin	0.025	WestAfrica	Benin	cement	11.74	34.183	7.80355	2.64439	deltamethrin	3.75	477	37	180	421	510	52	301	415
Ngufor_2017_PLoSOne	7	Anophelesgambiae	deltamethrin	0.025	WestAfrica	Benin	cement	8.33333	41.3123	14.3397	0.733562	deltamethrin	4	432	35	126	396	433	38	253	340
Ngufor_2017_PLoSOne	7	Anophelesgambiae	deltamethrin	0.025	WestAfrica	Benin	cement	1.25261	31.9965	10.3994	17.0684	deltamethrin	4.25	479	32	185	473	460	104	268	407
Ngufor_2017_PLoSOne	7	Anophelesgambiae	deltamethrin	0.025	WestAfrica	Benin	cement	3.92562	29.4734	23.8005	3.35569	deltamethrin	4.5	484	49	176	465	586	77	323	429
Ngufor_2017_PLoSOne	7	Anophelesgambiae	deltamethrin	0.025	WestAfrica	Benin	cement	7.66046	33.7215	34.3153	1.25764	deltamethrin	4.75	483	51	190	446	582	68	348	353
Ngufor_2017_PLoSOne	7	Anophelesgambiae	deltamethrin	0.025	WestAfrica	Benin	cement	9.09091	23.4689	2.37942	0.783604	deltamethrin	5	275	21	104	250	311	26	163	276
Ngufor_2017_PLoSOne	7	Anophelesgambiae	deltamethrin	0.025	WestAfrica	Benin	cement	13.7931	31.2247	-5.03483	-5.45665	deltamethrin	5.25	290	41	97	250	201	19	109	182
Ngufor_2017_PLoSOne	7	Anophelesgambiae	deltamethrin	0.025	WestAfrica	Benin	cement	12.0773	30.7345	-11.2815	-0.831835	deltamethrin	5.5	207	15	78	182	139	9	79	136
Ngufor_2017_PLoSOne	7	Anophelesgambiae	deltamethrin	0.025	WestAfrica	Benin	cement	10.2362	23.115	7.97101	-4.72264	deltamethrin	5.75	127	11	48	114	92	4	48	76
Ngufor_2017_PLoSOne	7	Anophelesgambiae	deltamethrin	0.025	WestAfrica	Benin	cement	6.34921	31.0691	11.1833	4.62655	deltamethrin	6	126	5	44	118	107	9	59	89
Ngufor_2017_PLoSOne	7	Anophelesgambiae	deltamethrin	0.025	WestAfrica	Benin	cement	3.44828	13.3589	5.18109	0.804829	deltamethrin	6.25	58	2	25	56	71	3	36	65
Ngufor_2017_PLoSOne	7	Anophelesgambiae	deltamethrin	0.025	WestAfrica	Benin	cement	1.96078	35.9202	-2	5.38033	deltamethrin	6.5	51	2	10	50	33	3	16	33
Ngufor_2017_PLoSOne	7	Anophelesgambiae	deltamethrin	0.025	WestAfrica	Benin	cement	9.52381	54.2484	-2.33918	1.35501	deltamethrin	6.75	42	1	8	38	27	1	17	25
Ngufor_2017_PLoSOne	7	Anophelesgambiae	deltamethrin	0.025	WestAfrica	Benin	cement	3.22581	32.973	7	-1.63934	deltamethrin	7	62	1	25	60	20	0	12	18
Ngufor_2017_PLoSOne	7	Anophelesgambiae	deltamethrin	0.025	WestAfrica	Benin	cement	0	33.0317	0	5.88235	deltamethrin	7.25	37	0	11	37	17	1	9	17
Ngufor_2017_PLoSOne	7	Anophelesgambiae	deltamethrin	0.025	WestAfrica	Benin	cement	13.3333	38.0165	0.34965	2.92758	deltamethrin	7.5	60	1	16	52	22	1	12	19
Ngufor_2017_PLoSOne	7	Anophelesgambiae	deltamethrin	0.025	WestAfrica	Benin	cement	5.12821	35	12.1622	-2.63158	deltamethrin	7.75	39	1	9	37	6	0	3	5
Ngufor_2017_PLoSOne	7	Anophelesgambiae	deltamethrin	0.025	WestAfrica	Benin	cement	18.75	36	-23.0769	0	deltamethrin	8	16	0	6	13	5	0	3	5
Ngufor_2017_PLoSOne	7	Anophelesgambiae	deltamethrin	0.025	WestAfrica	Benin	cement	3.44828	12.782	1.36054	0	deltamethrin	8.25	29	0	10	28	21	0	9	20
Ngufor_2017_PLoSOne	7	Anophelesgambiae	deltamethrin	0.025	WestAfrica	Benin	cement	0	2.85714	7.27273	1.81818	deltamethrin	8.5	44	0	16	44	55	1	21	51
Ngufor_2017_PLoSOne	17	Anophelesgambiae	deltamethrin	0.025	WestAfrica	Benin	mud	33.9552	10.8397	5.57074	48.4408	deltamethrin	0.25	804	83	421	531	372	200	214	232
Ngufor_2017_PLoSOne	17	Anophelesgambiae	deltamethrin	0.025	WestAfrica	Benin	mud	15.5814	27.7126	25.2197	41.0463	deltamethrin	0.5	1720	227	848	1452	895	437	567	565
Ngufor_2017_PLoSOne	17	Anophelesgambiae	deltamethrin	0.025	WestAfrica	Benin	mud	34.7021	40.4948	-9.41365	32.7041	deltamethrin	0.75	1242	83	608	811	879	327	612	628
Ngufor_2017_PLoSOne	17	Anophelesgambiae	deltamethrin	0.025	WestAfrica	Benin	mud	28.3362	51.5896	-35.151	20.8934	deltamethrin	1	1154	43	562	827	604	144	454	585
Ngufor_2017_PLoSOne	17	Anophelesgambiae	deltamethrin	0.025	WestAfrica	Benin	mud	3.53063	47.1353	9.21439	29.4372	deltamethrin	1.25	963	22	413	929	467	145	326	409
Ngufor_2017_PLoSOne	17	Anophelesgambiae	deltamethrin	0.025	WestAfrica	Benin	mud	3.71389	20.8901	15.6161	35.394	deltamethrin	1.5	727	17	407	700	336	124	219	273
Ngufor_2017_PLoSOne	17	Anophelesgambiae	deltamethrin	0.025	WestAfrica	Benin	mud	3.89344	42.3077	2.95227	26.0666	deltamethrin	1.75	488	12	244	469	208	58	148	194
Ngufor_2017_PLoSOne	17	Anophelesgambiae	deltamethrin	0.025	WestAfrica	Benin	mud	5.69106	47.1123	5.8944	33.647	deltamethrin	2	369	11	103	348	160	57	99	142
Ngufor_2017_PLoSOne	17	Anophelesgambiae	deltamethrin	0.025	WestAfrica	Benin	mud	5.74413	27.6904	1.48397	36.6834	deltamethrin	2.25	383	25	156	361	98	40	56	91
Ngufor_2017_PLoSOne	17	Anophelesgambiae	deltamethrin	0.025	WestAfrica	Benin	mud	1.15207	35.5373	4.12804	32.2574	deltamethrin	2.5	434	28	160	429	172	63	102	163
Ngufor_2017_PLoSOne	17	Anophelesgambiae	deltamethrin	0.025	WestAfrica	Benin	mud	1.27877	35.729	14.3747	26.8405	deltamethrin	2.75	391	16	149	386	181	54	109	153
Ngufor_2017_PLoSOne	17	Anophelesgambiae	deltamethrin	0.025	WestAfrica	Benin	mud	3.66133	36.4645	-0.167458	33.0487	deltamethrin	3	437	16	155	421	200	71	118	193
Ngufor_2017_PLoSOne	17	Anophelesgambiae	deltamethrin	0.025	WestAfrica	Benin	mud	5.57851	21.527	2.97043	36.1892	deltamethrin	3.25	484	23	183	457	334	131	171	306
Ngufor_2017_PLoSOne	17	Anophelesgambiae	deltamethrin	0.025	WestAfrica	Benin	mud	2.97619	26.2923	3.39346	27.4714	deltamethrin	3.5	336	29	121	326	335	113	177	314
Ngufor_2017_PLoSOne	17	Anophelesgambiae	deltamethrin	0.025	WestAfrica	Benin	mud	11.74	32.6616	-1.83499	23.1993	deltamethrin	3.75	477	37	180	421	415	121	241	373
Ngufor_2017_PLoSOne	17	Anophelesgambiae	deltamethrin	0.025	WestAfrica	Benin	mud	8.33333	45.6311	7.85525	24.2865	deltamethrin	4	432	35	126	396	309	94	190	261
Ngufor_2017_PLoSOne	17	Anophelesgambiae	deltamethrin	0.025	WestAfrica	Benin	mud	1.25261	31.2	6.60211	37.2593	deltamethrin	4.25	479	32	185	473	386	160	223	356
Ngufor_2017_PLoSOne	17	Anophelesgambiae	deltamethrin	0.025	WestAfrica	Benin	mud	3.92562	31.2239	11.6511	30.3491	deltamethrin	4.5	484	49	176	465	377	141	212	320
Ngufor_2017_PLoSOne	17	Anophelesgambiae	deltamethrin	0.025	WestAfrica	Benin	mud	7.66046	25.4362	11.2979	32.2059	deltamethrin	4.75	483	51	190	446	409	161	224	335
Ngufor_2017_PLoSOne	17	Anophelesgambiae	deltamethrin	0.025	WestAfrica	Benin	mud	9.09091	21.7207	3.84106	41.5641	deltamethrin	5	275	21	104	250	302	139	155	264
Ngufor_2017_PLoSOne	17	Anophelesgambiae	deltamethrin	0.025	WestAfrica	Benin	mud	13.7931	32.7512	-3.83217	34.0298	deltamethrin	5.25	290	41	97	250	143	62	79	128
Ngufor_2017_PLoSOne	17	Anophelesgambiae	deltamethrin	0.025	WestAfrica	Benin	mud	12.0773	19.1256	-7.36703	37.0375	deltamethrin	5.5	207	15	78	182	125	52	62	118
Ngufor_2017_PLoSOne	17	Anophelesgambiae	deltamethrin	0.025	WestAfrica	Benin	mud	10.2362	14.0124	-1.04039	31.255	deltamethrin	5.75	127	11	48	114	43	16	20	39
Ngufor_2017_PLoSOne	17	Anophelesgambiae	deltamethrin	0.025	WestAfrica	Benin	mud	6.34921	26.4401	5.71583	31.317	deltamethrin	6	126	5	44	118	94	32	49	83
Ngufor_2017_PLoSOne	17	Anophelesgambiae	deltamethrin	0.025	WestAfrica	Benin	mud	3.44828	13.7793	0.336927	23.7871	deltamethrin	6.25	58	2	25	56	53	14	27	51
Ngufor_2017_PLoSOne	17	Anophelesgambiae	deltamethrin	0.025	WestAfrica	Benin	mud	1.96078	33.0206	5.84615	25.2747	deltamethrin	6.5	51	2	10	50	39	11	18	36
Ngufor_2017_PLoSOne	17	Anophelesgambiae	deltamethrin	0.025	WestAfrica	Benin	mud	9.52381	45.9559	10.1974	10.3659	deltamethrin	6.75	42	1	8	38	16	2	9	13
Ngufor_2017_PLoSOne	17	Anophelesgambiae	deltamethrin	0.025	WestAfrica	Benin	mud	3.22581	16.2162	4.04762	31.0304	deltamethrin	7	62	1	25	60	28	9	14	26
Ngufor_2017_PLoSOne	17	Anophelesgambiae	deltamethrin	0.025	WestAfrica	Benin	mud	0	20.3077	4	24	deltamethrin	7.25	37	0	11	37	25	6	11	24
Ngufor_2017_PLoSOne	17	Anophelesgambiae	deltamethrin	0.025	WestAfrica	Benin	mud	13.3333	26.5734	-9.46746	24.3807	deltamethrin	7.5	60	1	16	52	39	10	18	37
Ngufor_2017_PLoSOne	17	Anophelesgambiae	deltamethrin	0.025	WestAfrica	Benin	mud	5.12821	41.8421	2.91607	27.0776	deltamethrin	7.75	39	1	9	37	38	11	21	35
Ngufor_2017_PLoSOne	17	Anophelesgambiae	deltamethrin	0.025	WestAfrica	Benin	mud	18.75	60	7.69231	0	deltamethrin	8	16	0	6	13	4	0	3	3
Ngufor_2017_PLoSOne	17	Anophelesgambiae	deltamethrin	0.025	WestAfrica	Benin	mud	3.44828	19.195	8.61345	17.6471	deltamethrin	8.25	29	0	10	28	17	3	8	15
Ngufor_2017_PLoSOne	17	Anophelesgambiae	deltamethrin	0.025	WestAfrica	Benin	mud	0	-9.63455	2.32558	9.30233	deltamethrin	8.5	44	0	16	44	43	4	13	42
Ngufor_2017_PLoSOne	18	Anophelesgambiae	deltamethrin	0.025	WestAfrica	Benin	plywood	33.9552	-0.722512	-4.658	55.5012	deltamethrin	0.25	804	83	421	531	421	253	219	291
Ngufor_2017_PLoSOne	18	Anophelesgambiae	deltamethrin	0.025	WestAfrica	Benin	plywood	15.5814	4.32307	19.8879	60.0686	deltamethrin	0.5	1720	227	848	1452	1004	656	517	679
Ngufor_2017_PLoSOne	18	Anophelesgambiae	deltamethrin	0.025	WestAfrica	Benin	plywood	34.7021	13.6085	-21.5965	39.6682	deltamethrin	0.75	1242	83	608	811	1000	437	559	794
Ngufor_2017_PLoSOne	18	Anophelesgambiae	deltamethrin	0.025	WestAfrica	Benin	plywood	28.3362	43.5242	-14.2406	33.9889	deltamethrin	1	1154	43	562	827	535	195	380	438
Ngufor_2017_PLoSOne	18	Anophelesgambiae	deltamethrin	0.025	WestAfrica	Benin	plywood	3.53063	34.2038	15.6005	40.8192	deltamethrin	1.25	963	22	413	929	479	202	299	390
Ngufor_2017_PLoSOne	18	Anophelesgambiae	deltamethrin	0.025	WestAfrica	Benin	plywood	3.71389	9.24682	12.8491	40.4301	deltamethrin	1.5	727	17	407	700	373	156	224	313
Ngufor_2017_PLoSOne	18	Anophelesgambiae	deltamethrin	0.025	WestAfrica	Benin	plywood	3.89344	20.398	3.71384	37.7733	deltamethrin	1.75	488	12	244	469	201	79	121	186
Ngufor_2017_PLoSOne	18	Anophelesgambiae	deltamethrin	0.025	WestAfrica	Benin	plywood	5.69106	42.5496	7.88924	46.902	deltamethrin	2	369	11	103	348	99	48	58	86
Ngufor_2017_PLoSOne	18	Anophelesgambiae	deltamethrin	0.025	WestAfrica	Benin	plywood	5.74413	28.4763	-1.48139	47.6712	deltamethrin	2.25	383	25	156	361	92	47	53	88
Ngufor_2017_PLoSOne	18	Anophelesgambiae	deltamethrin	0.025	WestAfrica	Benin	plywood	1.15207	33.4478	6.48567	38.9163	deltamethrin	2.5	434	28	160	429	119	51	69	110
Ngufor_2017_PLoSOne	18	Anophelesgambiae	deltamethrin	0.025	WestAfrica	Benin	plywood	1.27877	30.015	5.74659	42.5697	deltamethrin	2.75	391	16	149	386	187	84	106	174
Ngufor_2017_PLoSOne	18	Anophelesgambiae	deltamethrin	0.025	WestAfrica	Benin	plywood	3.66133	36.8663	7.73291	37.3902	deltamethrin	3	437	16	155	421	189	75	112	168
Ngufor_2017_PLoSOne	18	Anophelesgambiae	deltamethrin	0.025	WestAfrica	Benin	plywood	5.57851	29.7356	4.32672	49.7111	deltamethrin	3.25	484	23	183	457	238	124	134	215
Ngufor_2017_PLoSOne	18	Anophelesgambiae	deltamethrin	0.025	WestAfrica	Benin	plywood	2.97619	28.4723	1.68948	43.1721	deltamethrin	3.5	336	29	121	326	260	125	141	248
Ngufor_2017_PLoSOne	18	Anophelesgambiae	deltamethrin	0.025	WestAfrica	Benin	plywood	11.74	33.0314	-9.53888	41.5951	deltamethrin	3.75	477	37	180	421	271	125	158	262
Ngufor_2017_PLoSOne	18	Anophelesgambiae	deltamethrin	0.025	WestAfrica	Benin	plywood	8.33333	38.6692	-5.96125	36.2266	deltamethrin	4	432	35	126	396	244	101	138	237
Ngufor_2017_PLoSOne	18	Anophelesgambiae	deltamethrin	0.025	WestAfrica	Benin	plywood	1.25261	20.9511	3.23232	47.2144	deltamethrin	4.25	479	32	185	473	270	137	139	258
Ngufor_2017_PLoSOne	18	Anophelesgambiae	deltamethrin	0.025	WestAfrica	Benin	plywood	3.92562	23.2453	32.314	51.1209	deltamethrin	4.5	484	49	176	465	346	194	177	225
Ngufor_2017_PLoSOne	18	Anophelesgambiae	deltamethrin	0.025	WestAfrica	Benin	plywood	7.66046	22.1198	21.9757	49.3794	deltamethrin	4.75	483	51	190	446	254	139	134	183
Ngufor_2017_PLoSOne	18	Anophelesgambiae	deltamethrin	0.025	WestAfrica	Benin	plywood	9.09091	23.9766	-3.5	46.8504	deltamethrin	5	275	21	104	250	220	112	116	207
Ngufor_2017_PLoSOne	18	Anophelesgambiae	deltamethrin	0.025	WestAfrica	Benin	plywood	13.7931	29.1031	-12.7324	35.2056	deltamethrin	5.25	290	41	97	250	142	63	75	138
Ngufor_2017_PLoSOne	18	Anophelesgambiae	deltamethrin	0.025	WestAfrica	Benin	plywood	12.0773	25.8457	-8.56643	39.5597	deltamethrin	5.5	207	15	78	182	132	58	71	126
Ngufor_2017_PLoSOne	18	Anophelesgambiae	deltamethrin	0.025	WestAfrica	Benin	plywood	10.2362	40.6721	-2.11988	32.225	deltamethrin	5.75	127	11	48	114	84	32	53	77
Ngufor_2017_PLoSOne	18	Anophelesgambiae	deltamethrin	0.025	WestAfrica	Benin	plywood	6.34921	37.6668	-3.7576	33.1982	deltamethrin	6	126	5	44	118	106	38	63	103
Ngufor_2017_PLoSOne	18	Anophelesgambiae	deltamethrin	0.025	WestAfrica	Benin	plywood	3.44828	17.6136	2.90179	41.7411	deltamethrin	6.25	58	2	25	56	64	28	34	60
Ngufor_2017_PLoSOne	18	Anophelesgambiae	deltamethrin	0.025	WestAfrica	Benin	plywood	1.96078	39.3996	8.46154	43.956	deltamethrin	6.5	51	2	10	50	39	18	20	35
Ngufor_2017_PLoSOne	18	Anophelesgambiae	deltamethrin	0.025	WestAfrica	Benin	plywood	9.52381	38.2353	11.5789	38.5366	deltamethrin	6.75	42	1	8	38	20	8	10	16
Ngufor_2017_PLoSOne	18	Anophelesgambiae	deltamethrin	0.025	WestAfrica	Benin	plywood	3.22581	18.7551	15.4545	35.3204	deltamethrin	7	62	1	25	60	33	12	17	27
Ngufor_2017_PLoSOne	18	Anophelesgambiae	deltamethrin	0.025	WestAfrica	Benin	plywood	0	42.3077	8.10811	32.4324	deltamethrin	7.25	37	0	11	37	37	12	22	34
Ngufor_2017_PLoSOne	18	Anophelesgambiae	deltamethrin	0.025	WestAfrica	Benin	plywood	13.3333	44.2149	-15.3846	21.4176	deltamethrin	7.5	60	1	16	52	22	5	13	22
Ngufor_2017_PLoSOne	18	Anophelesgambiae	deltamethrin	0.025	WestAfrica	Benin	plywood	5.12821	23.5294	-5.40541	27.5542	deltamethrin	7.75	39	1	9	37	17	5	7	17
Ngufor_2017_PLoSOne	18	Anophelesgambiae	deltamethrin	0.025	WestAfrica	Benin	plywood	18.75	20	-23.0769	37.5	deltamethrin	8	16	0	6	13	8	3	4	8
Ngufor_2017_PLoSOne	18	Anophelesgambiae	deltamethrin	0.025	WestAfrica	Benin	plywood	3.44828	32.1637	-3.57143	33.3333	deltamethrin	8.25	29	0	10	28	18	6	10	18
Ngufor_2017_PLoSOne	18	Anophelesgambiae	deltamethrin	0.025	WestAfrica	Benin	plywood	0	27.1777	0	17.0732	deltamethrin	8.5	44	0	16	44	41	7	22	41
Oxborough_2014_para_vec	Not included	Anopheles_arabiensis	deltamethrin_wg	0.025	EastAfrica	Tanzania	concrete	12	0	27.2727	58.7302	deltamethrin	1	50	8		44	75	49		48
Oxborough_2014_para_vec	Not included	Anopheles_arabiensis	deltamethrin_wg	0.025	EastAfrica	Tanzania	concrete	1.75439	0	49.8901	34.6294	deltamethrin	2	57	2		56	65	24		32
Oxborough_2014_para_vec	Not included	Anopheles_arabiensis	deltamethrin_wg	0.025	EastAfrica	Tanzania	concrete	10.6383	0	46.5909	29.5971	deltamethrin	3	47	3		42	44	15		21
Oxborough_2014_para_vec	Not included	Anopheles_arabiensis	deltamethrin_wg	0.025	EastAfrica	Tanzania	concrete	40.9938	0	71.1423	79.5411	deltamethrin	4	161	27		95	323	268		55
Oxborough_2014_para_vec	Not included	Anopheles_arabiensis	deltamethrin_wg	0.025	EastAfrica	Tanzania	concrete	54.1176	0	58.5736	57.2962	deltamethrin	5	255	28		117	947	587		180
Oxborough_2014_para_vec	Not included	Anopheles_arabiensis	deltamethrin_wg	0.025	EastAfrica	Tanzania	concrete	27.027	0	69.9449	69.423	deltamethrin	6	111	2		81	383	268		84
Oxborough_2014_para_vec	Not included	Anopheles_arabiensis	deltamethrin_wg	0.025	EastAfrica	Tanzania	concrete	29.0698	0	53.351	61.6869	deltamethrin	7	86	1		61	272	169		90
Oxborough_2014_para_vec	Not included	Anopheles_arabiensis	deltamethrin_wg	0.025	EastAfrica	Tanzania	concrete	4.34783	0	75.8741	35.6643	deltamethrin	9	23	1		22	26	10		6
Oxborough_2014_para_vec	Not included	Anopheles_arabiensis	deltamethrin_wg	0.025	EastAfrica	Tanzania	mud	12	0	12.5874	28.5714	deltamethrin	1	50	8		44	65	26		50
Oxborough_2014_para_vec	Not included	Anopheles_arabiensis	deltamethrin_wg	0.025	EastAfrica	Tanzania	mud	1.75439	0	46.7938	41.1157	deltamethrin	2	57	2		56	88	38		46
Oxborough_2014_para_vec	Not included	Anopheles_arabiensis	deltamethrin_wg	0.025	EastAfrica	Tanzania	mud	10.6383	0	61.5327	13.2102	deltamethrin	3	47	3		42	32	6		11
Oxborough_2014_para_vec	Not included	Anopheles_arabiensis	deltamethrin_wg	0.025	EastAfrica	Tanzania	mud	40.9938	0	71.4201	66.2302	deltamethrin	4	161	27		95	338	243		57
Oxborough_2014_para_vec	Not included	Anopheles_arabiensis	deltamethrin_wg	0.025	EastAfrica	Tanzania	mud	54.1176	0	45.3846	62.9956	deltamethrin	5	255	28		117	850	570		213
Oxborough_2014_para_vec	Not included	Anopheles_arabiensis	deltamethrin_wg	0.025	EastAfrica	Tanzania	mud	27.027	0	71.3499	70.5012	deltamethrin	6	111	2		81	397	282		83
Oxborough_2014_para_vec	Not included	Anopheles_arabiensis	deltamethrin_wg	0.025	EastAfrica	Tanzania	mud	29.0698	0	62.0429	62.3831	deltamethrin	7	86	1		61	234	147		63
Oxborough_2014_para_vec	Not included	Anopheles_arabiensis	deltamethrin_wg	0.025	EastAfrica	Tanzania	mud	4.34783	0	16.3636	19.8485	deltamethrin	9	23	1		22	30	7		24
Oxborough2010	Not included	Anophelesarabiensis	alphacypermethrin	0.03	EastAfrica	Tanzania	concrete	28.3951	-5.09902	33.4627	51.9372	alphacypermethrin	0.5	162	12	116	116	191	106	134	91
Oxborough2010	Not included	Anophelesarabiensis	alphacypermethrin	0.03	EastAfrica	Tanzania	concrete	22.1374	47.0636	33.7776	37.2732	alphacypermethrin	1	131	7	102	102	128	52	113	66
Oxborough2010	Not included	Anophelesarabiensis	alphacypermethrin	0.03	EastAfrica	Tanzania	concrete	15.3846	-33.8235	16.5775	12.0588	alphacypermethrin	1.5	26	6	22	22	34	11	27	24
Oxborough2010	Not included	Anophelesarabiensis	alphacypermethrin	0.03	EastAfrica	Tanzania	concrete	0	#DIV/0!	42.8571	57.1429	alphacypermethrin	2	2	0	2	2	7	4	5	4
Rowland 2013	4	Anophelesgambiae	lambdacyhalothrin10%CS		WestAfrica	Benin	cement	5.43478	69.1599	-4.92738	66.3444	alphacypermethrin	1	736	24	440	696	1032	696	904	1024
Rowland 2013	4	Anophelesgambiae	lambdacyhalothrin10%CS		WestAfrica	Benin	cement	4.22535	54.0567	3.04622	12.8348	alphacypermethrin	2	568	56	240	544	784	168	576	728
Rowland 2013	4	Anophelesgambiae	lambdacyhalothrin10%CS		WestAfrica	Benin	cement	1.44928	43.6019	11.1084	17.0548	alphacypermethrin	3	1104	48	376	1088	968	200	608	848
Rowland 2013	4	Anophelesgambiae	lambdacyhalothrin10%CS		WestAfrica	Benin	cement	14.433	27.7131	-10.0331	6.87895	alphacypermethrin	4	1552	168	648	1328	1368	232	792	1288
Rowland 2013	4	Anophelesgambiae	lambdacyhalothrin10%CS		WestAfrica	Benin	cement	10.4294	32.3599	-0.71367	6.53147	alphacypermethrin	5	1304	104	576	1168	1144	160	712	1032
Rowland 2013	4	Anophelesgambiae	lambdacyhalothrin10%CS		WestAfrica	Benin	cement	24.3902	31.8664	-15.8962	10.9933	alphacypermethrin	6	984	152	448	744	776	192	488	680
Rowland 2013	4	Anophelesgambiae	lambdacyhalothrin10%CS		WestAfrica	Benin	cement	6.20155	23.6184	2.74032	0.861667	alphacypermethrin	7	1032	128	392	968	912	120	480	832
Rowland 2013	4	Anophelesgambiae	lambdacyhalothrin10%CS		WestAfrica	Benin	cement	8.57143	-20.9091	-9.375	9.41176	alphacypermethrin	8	280	8	104	256	200	24	48	200
Rowland 2013	4	Anophelesgambiae	lambdacyhalothrin10%CS		WestAfrica	Benin	cement	5.61798	36.9331	-4.48082	-6.4429	alphacypermethrin	9	712	136	320	672	576	80	376	568
Rowland 2013	4	Anophelesgambiae	lambdacyhalothrin10%CS		WestAfrica	Benin	cement	7.35294	55.5556	-7.93651	4.329	alphacypermethrin	10	544	96	136	504	264	56	176	264
Rowland 2013	4	Anophelesgambiae	lambdacyhalothrin10%CS		WestAfrica	Benin	cement	26.9841	33.6842	-32.151	-6.50718	alphacypermethrin	11	504	64	184	368	456	32	264	440
Rowland 2013	4	Anophelesgambiae	lambdacyhalothrin10%CS		WestAfrica	Benin	cement	13.2231	46.5095	-7.46923	1.67536	alphacypermethrin	12	968	72	480	840	712	64	520	664
Tchicaya2014	5	Anophelesgambiae	lambdacyhalothrin10%CS	0.025	WestAfrica	CoteDIvoire	cement	32.2616	51.8031	23.8799	45.8901	lambdacyalothrin	1.5	902	174	304	611	1280	721	871	660
Tchicaya2014	5	Anophelesgambiae	lambdacyhalothrin10%CS	0.025	WestAfrica	CoteDIvoire	cement	36.7507	31.138	14.1804	9.1128	lambdacyalothrin	4.5	1151	242	456	728	1063	300	621	577
Tchicaya2014	5	Anophelesgambiae	lambdacyhalothrin10%CS	0.025	WestAfrica	CoteDIvoire	cement	30.102	27.2523	10.9257	10.8029	lambdacyalothrin	9	980	93	433	685	1256	242	746	782
Tchicaya2014	5	Anophelesfunestus	lambdacyhalothrin10%CS	0.025				15.493	63.4242	30.9722	92.7551	lambdacyalothrin	1.5	71	22	16	60	60	57	43	35
Tchicaya2014	5	Anophelesfunestus	lambdacyhalothrin10%CS	0.025				23.0769	-26.3889	83.75	76.7857	lambdacyalothrin	4.5	13	6	4	10	8	7	1	1
Tchicaya2014	5	Anophelesfunestus	lambdacyhalothrin10%CS	0.025				5.88235	-18.3929	9.6875	34.7674	lambdacyalothrin	9	51	8	23	48	20	9	7	17
Tchicaya2014	5	Anophelesfunestus	lambdacyhalothrin10%CS	0.025				13.0137	58.4046	58.1961	49.1466	lambdacyalothrin	1.5	146	59	29	127	33	23	22	12
Tchicaya2014	5	Anophelesfunestus	lambdacyhalothrin10%CS	0.025				30	52.381	4.7619	16.6667	lambdacyalothrin	4.5	10	6	3	7	3	2	2	2
Tchicaya2014	5	Anophelesfunestus	lambdacyhalothrin10%CS	0.025				16	89.3162	17.5824	14.5299	lambdacyalothrin	9	50	14	14	42	13	5	12	9
Tchicaya2014	5	Anophelesfunestus	lambdacyhalothrin10%CS	0.025				16.1765	32.5721	23.5746	88.0618	lambdacyalothrin	1.5	136	47	32	114	64	59	31	41
Tchicaya2014	5	Anophelesfunestus	lambdacyhalothrin10%CS	0.025				8.69565	100	-9.52381	-15	lambdacyalothrin	4.5	23	8	7	21	4	1	4	4
Tchicaya2014	5	Anophelesfunestus	lambdacyhalothrin10%CS	0.025				15.7895	65.7658	-2.7027	3.16602	lambdacyalothrin	9	38	3	14	32	37	4	29	32
Tchicaya2014	5	Anophelesfunestus	lambdacyhalothrin10%CS	0.025				36.0465	22.1399	23.5556	77.0667	lambdacyalothrin	1.5	86	36	32	55	45	39	23	22
Tchicaya2014	5	Anophelesfunestus	lambdacyhalothrin10%CS	0.025				40	100	16.6667	-66.6667	lambdacyalothrin	4.5	10	4	5	6	2	0	2	1
Tchicaya2014	5	Anophelesfunestus	lambdacyhalothrin10%CS	0.025				30.7692	55.4286	7.55556	13.3333	lambdacyalothrin	9	13	4	6	9	25	10	19	16
Tchicaya2014	5	Anophelesgambiae	lambdacyhalothrin10%CS	0.025				33.7232	72.7908	-7.72041	60.7485	lambdacyalothrin	1.5	513	88	135	340	818	552	654	584
Tchicaya2014	5	Anophelesgambiae	lambdacyhalothrin10%CS	0.025				25.9677	55.8147	3.74566	31.9168	lambdacyalothrin	4.5	620	164	277	459	675	337	510	481
Tchicaya2014	5	Anophelesgambiae	lambdacyhalothrin10%CS	0.025				17.8571	56.2827	7.09382	14.8698	lambdacyalothrin	9	1260	113	444	1035	1102	248	790	841
Tchicaya2014	5	Anophelesgambiae	lambdacyhalothrin10%CS	0.025				19.242	59.3075	23.3138	57.2996	lambdacyalothrin	1.5	686	139	225	554	746	492	542	462
Tchicaya2014	5	Anophelesgambiae	lambdacyhalothrin10%CS	0.025				17.3913	60.5537	18.3759	31.5039	lambdacyalothrin	4.5	736	210	242	608	525	268	386	354
Tchicaya2014	5	Anophelesgambiae	lambdacyhalothrin10%CS	0.025				16.025	33.4633	16.7555	18.3491	lambdacyalothrin	9	961	126	490	807	1153	335	777	806
Tchicaya2014	5	Anophelesgambiae	lambdacyhalothrin10%CS	0.025				29.3814	48.9256	7.55758	45.5893	lambdacyalothrin	1.5	970	179	359	685	746	415	506	487
Tchicaya2014	5	Anophelesgambiae	lambdacyhalothrin10%CS	0.025				31.7337	43.2109	-8.38926	15.0987	lambdacyalothrin	4.5	646	143	270	441	596	202	399	441
Tchicaya2014	5	Anophelesgambiae	lambdacyhalothrin10%CS	0.025				20.5467	45.9709	10.8595	8.73652	lambdacyalothrin	9	1061	96	463	843	1018	173	708	721
Agossa_2018ParaVec	10	Anophelesgambiae	Sumishield	0.5	WestAfrica	Benin	cement	6.87023	2.18667	0.336819	66.092	sumishield	1	917	0	292	854	696	460	232	646
Agossa_2018ParaVec	10	Anophelesgambiae	Sumishield	0.5	WestAfrica	Benin	cement	6.72334	2.53861	2.11448	78.0538	sumishield	2	1294	0	380	1207	966	754	301	882
Agossa_2018ParaVec	10	Anophelesgambiae	Sumishield	0.5	WestAfrica	Benin	cement	11.4645	2.52747	-2.44659	69.9915	sumishield	3	1352	0	312	1197	1183	828	296	1073
Agossa_2018ParaVec	10	Anophelesgambiae	Sumishield	0.5	WestAfrica	Benin	cement	8.86918	-1.7315	-3.66675	82.0352	sumishield	4	902	0	276	822	796	653	234	752
Agossa_2018ParaVec	10	Anophelesgambiae	Sumishield	0.5	WestAfrica	Benin	cement	4.93274	0.525643	-2.57205	72.0149	sumishield	5	892	0	273	848	804	579	249	784
Agossa_2018ParaVec	10	Anophelesgambiae	Sumishield	0.5	WestAfrica	Benin	cement	4.81651	-5.79014	-0.882407	70.9942	sumishield	6	872	0	255	830	855	607	215	821
Agossa_2018ParaVec	10	Anophelesgambiae	Sumishield	0.5	WestAfrica	Benin	cement	8.11052	3.79107	-3.41628	66.0612	sumishield	7	1122	0	375	1031	1046	691	376	994
Agossa_2018ParaVec	10	Anophelesgambiae	Sumishield	0.5	WestAfrica	Benin	cement	4.29253	14.4244	9.94424	58.0016	sumishield	8	1258	0	354	1204	1231	714	474	1061
Ngufor_2017_PLoSOne	7	Anophelesgambiae	Sumishield	0.2	WestAfrica	Benin	concrete	33.9552	-37.625	-21.8839	44.4755	sumishield	0.25	804	83	421	531	241	121	83	194
Ngufor_2017_PLoSOne	7	Anophelesgambiae	Sumishield	0.2	WestAfrica	Benin	concrete	15.5814	-50.6502	26.9151	43.719	sumishield	0.5	1720	227	848	1452	436	223	103	269
Ngufor_2017_PLoSOne	7	Anophelesgambiae	Sumishield	0.2	WestAfrica	Benin	concrete	34.7021	-57.4304	17.11	43.4132	sumishield	0.75	1242	83	608	811	606	286	119	328
Ngufor_2017_PLoSOne	7	Anophelesgambiae	Sumishield	0.2	WestAfrica	Benin	concrete	28.3362	-34.8131	-5.63347	50.249	sumishield	1	1154	43	562	827	428	223	132	324
Ngufor_2017_PLoSOne	7	Anophelesgambiae	Sumishield	0.2	WestAfrica	Benin	concrete	3.53063	-42.4113	34.6801	48.6558	sumishield	1.25	963	22	413	929	584	291	109	368
Ngufor_2017_PLoSOne	7	Anophelesgambiae	Sumishield	0.2	WestAfrica	Benin	concrete	3.71389	-78.5688	33.5973	49.0057	sumishield	1.5	727	17	407	700	757	380	162	484
Ngufor_2017_PLoSOne	7	Anophelesgambiae	Sumishield	0.2	WestAfrica	Benin	concrete	3.89344	-56.391	28.2203	50.4739	sumishield	1.75	488	12	244	469	532	275	116	367
Ngufor_2017_PLoSOne	7	Anophelesgambiae	Sumishield	0.2	WestAfrica	Benin	concrete	5.69106	-3.49087	22.2414	47.3184	sumishield	2	369	11	103	348	315	154	80	231
Ngufor_2017_PLoSOne	7	Anophelesgambiae	Sumishield	0.2	WestAfrica	Benin	concrete	5.74413	-27.2819	21.2049	45.5699	sumishield	2.25	383	25	156	361	171	84	42	127
Ngufor_2017_PLoSOne	7	Anophelesgambiae	Sumishield	0.2	WestAfrica	Benin	concrete	1.15207	-13.1387	52.4281	45.9154	sumishield	2.5	434	28	160	429	168	83	48	79
Ngufor_2017_PLoSOne	7	Anophelesgambiae	Sumishield	0.2	WestAfrica	Benin	concrete	1.27877	-29.9851	48.2099	45.1228	sumishield	2.75	391	16	149	386	133	63	26	68
Ngufor_2017_PLoSOne	7	Anophelesgambiae	Sumishield	0.2	WestAfrica	Benin	concrete	3.66133	-23.9716	30.7997	49.0434	sumishield	3	437	16	155	421	165	84	33	110
Ngufor_2017_PLoSOne	7	Anophelesgambiae	Sumishield	0.2	WestAfrica	Benin	concrete	5.57851	-37.1507	37.7011	47.5054	sumishield	3.25	484	23	183	457	68	34	10	40
Ngufor_2017_PLoSOne	7	Anophelesgambiae	Sumishield	0.2	WestAfrica	Benin	concrete	2.97619	1.29743	16.8227	48.157	sumishield	3.5	336	29	121	326	57	30	21	46
Ngufor_2017_PLoSOne	7	Anophelesgambiae	Sumishield	0.2	WestAfrica	Benin	concrete	11.74	-18.5426	19.0702	45.7955	sumishield	3.75	477	37	180	421	42	21	11	30
Ngufor_2017_PLoSOne	7	Anophelesgambiae	Sumishield	0.2	WestAfrica	Benin	concrete	8.33333	-8.59729	30.0699	41.4067	sumishield	4	432	35	126	396	39	18	9	25
Ngufor_2017_PLoSOne	7	Anophelesgambiae	Sumishield	0.2	WestAfrica	Benin	concrete	1.25261	-19.7979	16.6024	27.5102	sumishield	4.25	479	32	185	473	34	11	9	28
Ngufor_2017_PLoSOne	7	Anophelesgambiae	Sumishield	0.2	WestAfrica	Benin	concrete	3.92562	-6.17761	18.4191	27.8285	sumishield	4.5	484	49	176	465	37	13	12	29
Ngufor_2017_PLoSOne	7	Anophelesgambiae	Sumishield	0.2	WestAfrica	Benin	concrete	7.66046	-19.8883	50.7746	39.0152	sumishield	4.75	483	51	190	446	11	5	3	5
Ngufor_2017_PLoSOne	7	Anophelesgambiae	Sumishield	0.2	WestAfrica	Benin	concrete	9.09091	-13.9133	17.5	41.355	sumishield	5	275	21	104	250	24	11	7	18
Ngufor_2017_PLoSOne	7	Anophelesgambiae	Sumishield	0.2	WestAfrica	Benin	concrete	13.7931	-20.7965	22.6667	36.058	sumishield	5.25	290	41	97	250	51	23	10	34
Ngufor_2017_PLoSOne	7	Anophelesgambiae	Sumishield	0.2	WestAfrica	Benin	concrete	12.0773	-23.7874	12.2606	32.2321	sumishield	5.5	207	15	78	182	35	13	8	27
Ngufor_2017_PLoSOne	7	Anophelesgambiae	Sumishield	0.2	WestAfrica	Benin	concrete	10.2362	-32.518	8.16738	43.7791	sumishield	5.75	127	11	48	114	74	36	13	61
Ngufor_2017_PLoSOne	7	Anophelesgambiae	Sumishield	0.2	WestAfrica	Benin	concrete	6.34921	-10.2333	8.88909	44.5383	sumishield	6	126	5	44	118	184	86	52	157
Ngufor_2017_PLoSOne	7	Anophelesgambiae	Sumishield	0.2	WestAfrica	Benin	concrete	3.44828	-23.5524	22.0651	32.3197	sumishield	6.25	58	2	25	56	101	35	30	76
Ngufor_2017_PLoSOne	7	Anophelesgambiae	Sumishield	0.2	WestAfrica	Benin	concrete	1.96078	7.00924	24.7379	39.3699	sumishield	6.5	51	2	10	50	103	43	26	76
Ngufor_2017_PLoSOne	7	Anophelesgambiae	Sumishield	0.2	WestAfrica	Benin	concrete	9.52381	-3.87701	17.1053	39.4678	sumishield	6.75	42	1	8	38	44	18	7	33
Ngufor_2017_PLoSOne	7	Anophelesgambiae	Sumishield	0.2	WestAfrica	Benin	concrete	3.22581	-0.766983	7.83784	38.1923	sumishield	7	62	1	25	60	148	58	59	132
Ngufor_2017_PLoSOne	7	Anophelesgambiae	Sumishield	0.2	WestAfrica	Benin	concrete	0	6.95266	20.7692	45.3846	sumishield	7.25	37	0	11	37	130	59	45	103
Ngufor_2017_PLoSOne	7	Anophelesgambiae	Sumishield	0.2	WestAfrica	Benin	concrete	13.3333	8.36364	10.4615	46.3051	sumishield	7.5	60	1	16	52	125	59	41	97
Ngufor_2017_PLoSOne	7	Anophelesgambiae	Sumishield	0.2	WestAfrica	Benin	concrete	5.12821	-1.92	20.5243	43.3474	sumishield	7.75	39	1	9	37	500	224	108	377
Ngufor_2017_PLoSOne	7	Anophelesgambiae	Sumishield	0.2	WestAfrica	Benin	concrete	18.75	-25.6092	6.6313	45.5172	sumishield	8	16	0	6	13	870	396	187	660
Ngufor_2017_PLoSOne	7	Anophelesgambiae	Sumishield	0.2	WestAfrica	Benin	concrete	3.44828	-19.5367	36.9857	51.6181	sumishield	8.25	29	0	10	28	618	319	134	376
Ngufor_2017_PLoSOne	7	Anophelesgambiae	Sumishield	0.2	WestAfrica	Benin	concrete	0	-0.948302	22.4839	50.1071	sumishield	8.5	44	0	16	44	467	234	167	362

## Sheet: Analysis 3a_bioassay data
Unpublished data removed* please contact authors directly
Study	Mosquito	Location	concn	wall_type	insecticide	Months_since_IRS	Ntotalfemalemosq_C	Ntotaldied_C	Nexittraps_C	Nbloodfed_C	Ntotalfemalemosq_IRS	Ntotaldied_IRS	Nexittraps_IRS	Nbloodfed_IRS	BIOASSAY_MORTALITY	lp_prop_dead_sprayed_huts	GROUP	species	mortality_corrected_huts	exiting_huts	fed_hut	det_hut	Notes
Agossa2014Trans	Anophelesgambiae	Benin	0.03	cement	lambdacyhalothrin	0	152	0	26	145	176	162	88	148	23.71	0.920455	1	gambiae	0.920455	0.396825	0.118495	-0.157895	*mis-match chemistry
Agossa2015PLoSOne	Anophelesgambiae	Benin	0.03	cement	lambdacyhalothrin	0	44	0	2	43	60	9	34	42	13.63	0.15	3	gambiae	0.15	0.546032	0.283721	-0.363636	*mis-match chemistry
Agossa2015PLoSOne	Anophelesgambiae	Benin	0.025	cement	deltamethrin	0	44	0	2	43	29	9	17	20	13.63	0.310345	6	gambiae	0.310345	0.566502	0.294306	0.340909
Agossa2015PLoSOne	Anophelesgambiae	Benin	0.03	cement	alphacypermethrin	0	44	0	2	43	37	4	15	32	13.63	0.108108	7	gambiae	0.108108	0.377091	0.115022	0.159091	*mis-match chemistry
Agossa_2018ParaVec	Anophelesgambiae	Benin	0.025	cement	deltamethrin	1	917	0	292	854	838	67	656	740	27.45	0.0799523	22	gambiae	0.0799523	0.681348	0.0518017	0.0861505
Akogbeto2010	Anophelesgambiae	Benin	0.03	cement	alphacypermethrin	1	80	0	10	25	61	46	26	12	82	0.754098	24	gambiae	0.754098	0.344262	0.370492	0.2375	taking mortality from Yadouleton et al 2010 Mal J 9:83 Djeregbe, Ouémé-Plateau (permethrin and deltamethrin averaged)
Akogbeto2010	Anophelesgambiae	Benin	0.025	cement	deltamethrin	1	80	0	10	25	55	39	25	10	82	0.709091	23	gambiae	0.709091	0.376623	0.418182	0.3125	taking mortality from Yadouleton et al 2010 Mal J 9:83 Djeregbe, Ouémé-Plateau (permethrin and deltamethrin averaged)
Kitau2014	Anophelesarabiensis	Tanzania	0.025	cement	lambdacyalothrin	2	165	13	146	56	348	265	341	76	74	0.761494	NA	arabiensis	0.741096	0.825318	0.356527	-1.10909	*arabiensis
Kitau2014	Anophelesarabiensis	Tanzania	0.5	cement	permethrin	2	165	13	146	56	415	319	398	91	84	0.768675	NA	arabiensis	0.74889	0.644261	0.353916	-1.51515	*arabiensis
N'Guessan2007EID	Anophelesgambiae	Benin_Ladji	0.03	cement	lambdacyalothrin	0.5	203	25	93	178	117	36	68	86	45	0.307692	NA	gambiae	0.210458	0.227117	0.161721	0.423645	taking mortality from Corbel eta l 2007 Acta Tropica
N'Guessan2007EID	Anophelesgambiae	Benin_Malanville	0.03	cement	lambdacyalothrin	0.5	498	7	271	467	395	285	250	275	93	0.721519	NA	gambiae	0.717549	0.194669	0.257583	0.206827	taking mortality from Corbel eta l 2007 Acta Tropica
Ngufor2016	Anophelesgambiae	Benin	0.03	cement	alphacypermethrin	0.25	316	4	92	228	312	24	304	292	9	0.0769231	15	gambiae	0.0650888	0.963828	-0.297121	0.0126582	*mis-match chemistry
Ngufor2017PLOSOne	Anophelesgambiae	deltamethrin	0.025	cement	deltamethrin	0.25	804	83	421	531	532	79	307	361	8	0.148496	16	gambiae	0.0504729	0.112173	-0.0274415	0.338308
Oxborough2010Trans	Anophelesarabiensis	Tanzania	0.03	concrete	alphacypermethrin	0.5	162	12	116	116	191	106	134	91	87	0.554974	NA	arabiensis	0.519372	-0.0509902	0.334627	-0.179012	*arabiensis; taking mortality from Matowo et al 2010 Mal J 79:193 for permethrin only
Oxborough2014ParaANDVectors	Anophelesarabiensis	Tanzania	0.025	concrete	deltamethrin	1	50	8	NA	44	75	49	NA	48	90	0.653333	19	arabiensis	0.587302		0.272727	-0.5	*arabiensis
Rowland2013PLoSOne8:e69516	Anophelesgambiae	Benin	0.03	cement	lambdacyalothrin	1	736	24	440	696	1032	696	904	1024	20	0.674419		gambiae	0.663444	0.691599	-0.0492738	-0.402174
Tchicaya2014	Anophelesfunestus	lambdacyhalothrin10%CS	0.025		lambdacyalothrin	1.5	970	179	359	685	746	415	506	487	44.6	0.5563		funestus	0.455893	0.489256	0.0755758	0.230928
UNPUBLISHED_Data_Corbel	Anophelesgambiae	deltamethrin	0.025		deltamethrin	0.25	22	2	2	17	16	13	7	12	100	0.8125		gambiae	0.79375	0.38125	0.0294118	0.272727

## Sheet: Analysis 3b_pyrethroid time ser
Unpublished data removed* please contact authors directly
Study	Mosquito	insecticide	concn	Hut	location	wall_type	Deterrency	Induced_Exophily	Bloodfeeding_inhibition	Insecticide_induced_mortality	Months_since_IRS	lp0	Ntotalfemalemosq_C	Ntotaldied_C	Nexittraps_C	Nbloodfed_C	Ntotalfemalemosq_IRS	Ntotaldied_IRS	Nexittraps_IRS	Nbloodfed_IRS	GROUP
Agossa_2018ParaVec	Anophelesgambiae	deltamethrin	0.025	WestAfrica	Benin	cement	8.61505	68.1348	5.18017	7.99523	1	0.0799523	917	0	292	854	838	67	656	740	22
Agossa_2018ParaVec	Anophelesgambiae	deltamethrin	0.025	WestAfrica	Benin	cement	17.6971	64.9052	1.44921	10.0469	2	0.0799523	1294	0	380	1207	1065	107	801	979	22
Agossa_2018ParaVec	Anophelesgambiae	deltamethrin	0.025	WestAfrica	Benin	cement	30.3994	50.6801	-2.38632	9.03294	3	0.0799523	1352	0	312	1197	941	85	584	853	22
Agossa_2018ParaVec	Anophelesgambiae	deltamethrin	0.025	WestAfrica	Benin	cement	5.6541	62.4114	-4.83244	7.9906	4	0.0799523	902	0	276	822	851	68	629	813	22
Agossa_2018ParaVec	Anophelesgambiae	deltamethrin	0.025	WestAfrica	Benin	cement	5.15695	62.0153	-3.1993	4.96454	5	0.0799523	892	0	273	848	846	42	623	830	22
Agossa_2018ParaVec	Anophelesgambiae	deltamethrin	0.025	WestAfrica	Benin	cement	-9.97706	50.6306	-1.99279	1.98123	6	0.0799523	872	0	255	830	959	19	624	931	22
Agossa_2018ParaVec	Anophelesgambiae	deltamethrin	0.025	WestAfrica	Benin	cement	-6.68449	52.1917	0.447044	5.01253	7	0.0799523	1122	0	375	1031	1197	60	816	1095	22
Agossa_2018ParaVec	Anophelesgambiae	deltamethrin	0.025	WestAfrica	Benin	cement	0.476948	39.9792	3.02586	3.99361	8	0.0799523	1258	0	354	1204	1252	50	712	1162	22
Agossa2014	Anophelesgambiae	lambdacyalothrin	0.03	WestAfrica	Benin	cement	-15.7895	39.6825	11.8495	92.0455	1	0.920455	152	0	26	145	176	162	88	148	1
Agossa2014	Anophelesgambiae	lambdacyalothrin	0.03	WestAfrica	Benin	cement	-61.6438	14.019	4.15374	9.32203	2	0.920455	73	0	14	71	118	11	36	110	1
Agossa2014	Anophelesgambiae	lambdacyalothrin	0.03	WestAfrica	Benin	cement	38.4058	8	-3.79942	3.52941	6	0.920455	138	0	18	122	85	3	17	78	1
Agossa2015PLoSOne	Anophelesgambiae	alphacypermethrin	0.03	WestAfrica	Benin	cement	15.9091	37.7091	11.5022	10.8108	1	0.108108	44	0	2	43	37	4	15	32	3
Agossa2015PLoSOne	Anophelesgambiae	alphacypermethrin	0.03	WestAfrica	Benin	cement	46.9388	34.2576	31.4685	30.7692	2	0.108108	49	0	6	33	26	8	11	12	3
Agossa2015PLoSOne	Anophelesgambiae	alphacypermethrin	0.03	WestAfrica	Benin	cement	38.5965	29.0523	15.0311	24.2857	3	0.108108	114	0	13	92	70	17	26	48	3
Agossa2015PLoSOne	Anophelesgambiae	alphacypermethrin	0.03	WestAfrica	Benin	cement	20	22.9911	-3.15534	11	4	0.108108	125	0	13	103	100	11	31	85	3
Agossa2015PLoSOne	Anophelesgambiae	alphacypermethrin	0.03	WestAfrica	Benin	cement	21.7391	25.463	-5.78324	6.48148	5	0.108108	138	0	18	122	108	7	38	101	3
Agossa2015PLoSOne	Anophelesgambiae	alphacypermethrin	0.03	WestAfrica	Benin	cement	29.4118	15.9605	-5.06944	6.25	6	0.108108	136	0	18	120	96	6	26	89	3
Agossa2015PLoSOne	Anophelesgambiae	deltamethrin	0.025	WestAfrica	Benin	cement	34.0909	56.6502	29.4306	31.0345	1	0.310345	44	0	2	43	29	9	17	20	6
Agossa2015PLoSOne	Anophelesgambiae	deltamethrin	0.025	WestAfrica	Benin	cement	26.5306	49.354	13.3838	38.8889	2	0.310345	49	0	6	33	36	14	20	21	6
Agossa2015PLoSOne	Anophelesgambiae	deltamethrin	0.025	WestAfrica	Benin	cement	10.5263	30.2854	-5.69054	35.2941	3	0.310345	114	0	13	92	102	36	39	87	6
Agossa2015PLoSOne	Anophelesgambiae	deltamethrin	0.025	WestAfrica	Benin	cement	11.2	27.6062	-4.95933	21.6216	4	0.310345	125	0	13	103	111	24	39	96	6
Agossa2015PLoSOne	Anophelesgambiae	deltamethrin	0.025	WestAfrica	Benin	cement	32.6087	24.5699	-8.2496	6.45161	5	0.310345	138	0	18	122	93	6	32	89	6
Agossa2015PLoSOne	Anophelesgambiae	deltamethrin	0.025	WestAfrica	Benin	cement	26.4706	12.4068	-8.8	5	6	0.310345	136	0	18	120	100	5	24	96	6
Agossa2015PLoSOne	Anophelesgambiae	lambdacyalothrin	0.03	WestAfrica	Benin	cement	-36.3636	54.6032	28.3721	15	1	0.15	44	0	2	43	60	9	34	42	7
Agossa2015PLoSOne	Anophelesgambiae	lambdacyalothrin	0.03	WestAfrica	Benin	cement	51.0204	24.031	25.7576	25	2	0.15	49	0	6	33	24	6	8	12	7
Agossa2015PLoSOne	Anophelesgambiae	lambdacyalothrin	0.03	WestAfrica	Benin	cement	35.9649	24.2371	18.5229	24.6575	3	0.15	114	0	13	92	73	18	24	48	7
Agossa2015PLoSOne	Anophelesgambiae	lambdacyalothrin	0.03	WestAfrica	Benin	cement	16	6.46259	4.06842	14.2857	4	0.15	125	0	13	103	105	15	17	83	7
Agossa2015PLoSOne	Anophelesgambiae	lambdacyalothrin	0.03	WestAfrica	Benin	cement	27.5362	21.8	-5.19672	9	5	0.15	138	0	18	122	100	9	32	93	7
Agossa2015PLoSOne	Anophelesgambiae	lambdacyalothrin	0.03	WestAfrica	Benin	cement	18.3824	6.55062	-6.18619	5.40541	6	0.15	136	0	18	120	111	6	21	104	7
Akogbeto2010	Anophelesgambiae	deltamethrin	0.2	WestAfrica	Benin	cement	3.22581	26.4744	48.3333	65.5556	1	0.666667	62	2	10	20	60	40	23	10	23
Akogbeto2010	Anophelesgambiae	deltamethrin	0.2	WestAfrica	Benin	cement	28.7671	60.2685	29.8077	66.3868	2	0.666667	73	2	20	10	52	35	37	5	23
Akogbeto2010	Anophelesgambiae	deltamethrin	0.2	WestAfrica	Benin	cement	13.6986	18.2073	42.0635	18.8889	3	0.666667	73	3	5	8	63	14	15	4	23
Akogbeto2010	Anophelesgambiae	deltamethrin	0.2	WestAfrica	Benin	cement	34.6939	7.03125	8.125	23.4375	4	0.666667	49	3	21	5	32	9	15	3	23
Akogbeto2010	Anophelesgambiae	alphacypermethrin	0.2	WestAfrica	Benin	cement	3.22581	22.5	43.1667	77.6111	1	0.783333	62	2	10	20	60	47	21	11	24
Akogbeto2010	Anophelesgambiae	alphacypermethrin	0.2	WestAfrica	Benin	cement	-12.3288	44.5697	10.9756	59.8763	2	0.783333	73	2	20	10	82	50	49	10	24
Akogbeto2010	Anophelesgambiae	alphacypermethrin	0.2	WestAfrica	Benin	cement	-6.84932	38.0656	53.2051	21.1172	3	0.783333	73	3	5	8	78	19	33	4	24
Akogbeto2010	Anophelesgambiae	alphacypermethrin	0.2	WestAfrica	Benin	cement	30.6122	22.7941	42.3529	31.0742	4	0.783333	49	3	21	5	34	12	19	2	24
Ngufor_2016	Anophelesgambiae	alphacypermethrin		WestAfrica	Benin	cement	1.26582	96.3828	-29.7121	6.50888	0.25	0.0769231	316	4	92	228	312	24	304	292	15
Ngufor_2016	Anophelesgambiae	alphacypermethrin		WestAfrica	Benin	cement	-55.3191	100	-130.425	-2.17391	0.5	0.0769231	188	4	76	76	292	0	292	272	15
Ngufor_2016	Anophelesgambiae	alphacypermethrin		WestAfrica	Benin	cement	-7.89474	100	-60.9756	-5.55556	0.75	0.0769231	152	8	76	76	164	0	164	132	15
Ngufor_2016	Anophelesgambiae	alphacypermethrin		WestAfrica	Benin	cement	-94.7368	96.332	-21.0425	10.8108	1	0.0769231	76	0	20	56	148	16	144	132	15
Ngufor_2016	Anophelesgambiae	alphacypermethrin		WestAfrica	Benin	cement	-51.8519	100	-28.2413	-9.7561	1.25	0.0769231	108	12	24	76	164	4	164	148	15
Ngufor_2016	Anophelesgambiae	alphacypermethrin		WestAfrica	Benin	cement	21.7391	100	-76.9231	0	1.5	0.0769231	92	0	28	52	72	0	72	72	15
Ngufor_2016	Anophelesgambiae	alphacypermethrin		WestAfrica	Benin	cement	18.9655	97.3173	-26.087	-4.41899	1.75	0.0769231	232	24	48	184	188	12	184	188	15
Ngufor_2016	Anophelesgambiae	alphacypermethrin		WestAfrica	Benin	cement	-147.368	100	-32.8267	-13.6968	2	0.0769231	76	12	16	56	188	8	188	184	15
Ngufor_2017_PLoSOne	Anophelesgambiae	deltamethrin	0.025	WestAfrica	Benin	cement	33.8308	11.2173	-2.74415	5.04729	0.25	0.148496	804	83	421	531	532	79	307	361	16
Ngufor_2017_PLoSOne	Anophelesgambiae	deltamethrin	0.025	WestAfrica	Benin	cement	24.1279	30.1698	4.7803	-0.991344	0.5	0.148496	1720	227	848	1452	1305	161	843	1049	16
Ngufor_2017_PLoSOne	Anophelesgambiae	deltamethrin	0.025	WestAfrica	Benin	cement	10.1449	41.0196	-19.6611	2.72899	0.75	0.148496	1242	83	608	811	1116	103	780	872	16
Ngufor_2017_PLoSOne	Anophelesgambiae	deltamethrin	0.025	WestAfrica	Benin	cement	31.8891	59.0791	-20.1895	4.9837	1	0.148496	1154	43	562	827	786	67	621	677	16
Ngufor_2017_PLoSOne	Anophelesgambiae	deltamethrin	0.025	WestAfrica	Benin	cement	11.0073	54.4396	18.959	9.36465	1.25	0.148496	963	22	413	929	857	98	634	670	16
Ngufor_2017_PLoSOne	Anophelesgambiae	deltamethrin	0.025	WestAfrica	Benin	cement	36.5887	54.1682	16.1934	5.1575	1.5	0.148496	727	17	407	700	461	34	368	372	16
Ngufor_2017_PLoSOne	Anophelesgambiae	deltamethrin	0.025	WestAfrica	Benin	cement	44.2623	41.9118	-0.608303	6.14805	1.75	0.148496	488	12	244	469	272	23	193	263	16
Ngufor_2017_PLoSOne	Anophelesgambiae	deltamethrin	0.025	WestAfrica	Benin	cement	41.1924	53.3332	10.5792	14.027	2	0.148496	369	11	103	348	217	36	144	183	16
Ngufor_2017_PLoSOne	Anophelesgambiae	deltamethrin	0.025	WestAfrica	Benin	cement	62.9243	44.1552	4.36581	19.3859	2.25	0.148496	383	25	156	361	142	35	95	128	16
Ngufor_2017_PLoSOne	Anophelesgambiae	deltamethrin	0.025	WestAfrica	Benin	cement	52.0737	52.0248	3.21185	11.0908	2.5	0.148496	434	28	160	429	208	35	145	199	16
Ngufor_2017_PLoSOne	Anophelesgambiae	deltamethrin	0.025	WestAfrica	Benin	cement	31.4578	52.9758	1.7284	3.90348	2.75	0.148496	391	16	149	386	268	21	190	260	16
Ngufor_2017_PLoSOne	Anophelesgambiae	deltamethrin	0.025	WestAfrica	Benin	cement	37.0709	45.3398	1.10646	2.99374	3	0.148496	437	16	155	421	275	18	178	262	16
Ngufor_2017_PLoSOne	Anophelesgambiae	deltamethrin	0.025	WestAfrica	Benin	cement	29.1322	33.8996	-3.43794	3.58139	3.25	0.148496	484	23	183	457	343	28	202	335	16
Ngufor_2017_PLoSOne	Anophelesgambiae	deltamethrin	0.025	WestAfrica	Benin	cement	-6.84524	36.8789	0.377668	5.18723	3.5	0.148496	336	29	121	326	359	48	214	347	16
Ngufor_2017_PLoSOne	Anophelesgambiae	deltamethrin	0.025	WestAfrica	Benin	cement	-6.91824	34.183	7.80355	2.64439	3.75	0.148496	477	37	180	421	510	52	301	415	16
Ngufor_2017_PLoSOne	Anophelesgambiae	deltamethrin	0.025	WestAfrica	Benin	cement	-0.231481	41.3123	14.3397	0.733562	4	0.148496	432	35	126	396	433	38	253	340	16
Ngufor_2017_PLoSOne	Anophelesgambiae	deltamethrin	0.025	WestAfrica	Benin	cement	3.9666	31.9965	10.3994	17.0684	4.25	0.148496	479	32	185	473	460	104	268	407	16
Ngufor_2017_PLoSOne	Anophelesgambiae	deltamethrin	0.025	WestAfrica	Benin	cement	-21.0744	29.4734	23.8005	3.35569	4.5	0.148496	484	49	176	465	586	77	323	429	16
Ngufor_2017_PLoSOne	Anophelesgambiae	deltamethrin	0.025	WestAfrica	Benin	cement	-20.4969	33.7215	34.3153	1.25764	4.75	0.148496	483	51	190	446	582	68	348	353	16
Ngufor_2017_PLoSOne	Anophelesgambiae	deltamethrin	0.025	WestAfrica	Benin	cement	-13.0909	23.4689	2.37942	0.783604	5	0.148496	275	21	104	250	311	26	163	276	16
Ngufor_2017_PLoSOne	Anophelesgambiae	deltamethrin	0.025	WestAfrica	Benin	cement	30.6897	31.2247	-5.03483	-5.45665	5.25	0.148496	290	41	97	250	201	19	109	182	16
Ngufor_2017_PLoSOne	Anophelesgambiae	deltamethrin	0.025	WestAfrica	Benin	cement	32.8502	30.7345	-11.2815	-0.831835	5.5	0.148496	207	15	78	182	139	9	79	136	16
Ngufor_2017_PLoSOne	Anophelesgambiae	deltamethrin	0.025	WestAfrica	Benin	cement	27.5591	23.115	7.97101	-4.72264	5.75	0.148496	127	11	48	114	92	4	48	76	16
Ngufor_2017_PLoSOne	Anophelesgambiae	deltamethrin	0.025	WestAfrica	Benin	cement	15.0794	31.0691	11.1833	4.62655	6	0.148496	126	5	44	118	107	9	59	89	16
Ngufor_2017_PLoSOne	Anophelesgambiae	deltamethrin	0.025	WestAfrica	Benin	cement	-22.4138	13.3589	5.18109	0.804829	6.25	0.148496	58	2	25	56	71	3	36	65	16
Ngufor_2017_PLoSOne	Anophelesgambiae	deltamethrin	0.025	WestAfrica	Benin	cement	35.2941	35.9202	-2	5.38033	6.5	0.148496	51	2	10	50	33	3	16	33	16
Ngufor_2017_PLoSOne	Anophelesgambiae	deltamethrin	0.025	WestAfrica	Benin	cement	35.7143	54.2484	-2.33918	1.35501	6.75	0.148496	42	1	8	38	27	1	17	25	16
Ngufor_2017_PLoSOne	Anophelesgambiae	deltamethrin	0.025	WestAfrica	Benin	cement	67.7419	32.973	7	-1.63934	7	0.148496	62	1	25	60	20	0	12	18	16
Ngufor_2017_PLoSOne	Anophelesgambiae	deltamethrin	0.025	WestAfrica	Benin	cement	54.0541	33.0317	0	5.88235	7.25	0.148496	37	0	11	37	17	1	9	17	16
Ngufor_2017_PLoSOne	Anophelesgambiae	deltamethrin	0.025	WestAfrica	Benin	cement	63.3333	38.0165	0.34965	2.92758	7.5	0.148496	60	1	16	52	22	1	12	19	16
Ngufor_2017_PLoSOne	Anophelesgambiae	deltamethrin	0.025	WestAfrica	Benin	cement	84.6154	35	12.1622	-2.63158	7.75	0.148496	39	1	9	37	6	0	3	5	16
Ngufor_2017_PLoSOne	Anophelesgambiae	deltamethrin	0.025	WestAfrica	Benin	cement	68.75	36	-23.0769	0	8	0.148496	16	0	6	13	5	0	3	5	16
Ngufor_2017_PLoSOne	Anophelesgambiae	deltamethrin	0.025	WestAfrica	Benin	cement	27.5862	12.782	1.36054	0	8.25	0.148496	29	0	10	28	21	0	9	20	16
Ngufor_2017_PLoSOne	Anophelesgambiae	deltamethrin	0.025	WestAfrica	Benin	cement	-25	2.85714	7.27273	1.81818	8.5	0.148496	44	0	16	44	55	1	21	51	16
Ngufor_2017_PLoSOne	Anophelesgambiae	deltamethrin	0.025	WestAfrica	Benin	mud	53.7313	10.8397	5.57074	48.4408	0.25	0.537634	804	83	421	531	372	200	214	232	17
Ngufor_2017_PLoSOne	Anophelesgambiae	deltamethrin	0.025	WestAfrica	Benin	mud	47.9651	27.7126	25.2197	41.0463	0.5	0.537634	1720	227	848	1452	895	437	567	565	17
Ngufor_2017_PLoSOne	Anophelesgambiae	deltamethrin	0.025	WestAfrica	Benin	mud	29.2271	40.4948	-9.41365	32.7041	0.75	0.537634	1242	83	608	811	879	327	612	628	17
Ngufor_2017_PLoSOne	Anophelesgambiae	deltamethrin	0.025	WestAfrica	Benin	mud	47.6603	51.5896	-35.151	20.8934	1	0.537634	1154	43	562	827	604	144	454	585	17
Ngufor_2017_PLoSOne	Anophelesgambiae	deltamethrin	0.025	WestAfrica	Benin	mud	51.5057	47.1353	9.21439	29.4372	1.25	0.537634	963	22	413	929	467	145	326	409	17
Ngufor_2017_PLoSOne	Anophelesgambiae	deltamethrin	0.025	WestAfrica	Benin	mud	53.7827	20.8901	15.6161	35.394	1.5	0.537634	727	17	407	700	336	124	219	273	17
Ngufor_2017_PLoSOne	Anophelesgambiae	deltamethrin	0.025	WestAfrica	Benin	mud	57.377	42.3077	2.95227	26.0666	1.75	0.537634	488	12	244	469	208	58	148	194	17
Ngufor_2017_PLoSOne	Anophelesgambiae	deltamethrin	0.025	WestAfrica	Benin	mud	56.6396	47.1123	5.8944	33.647	2	0.537634	369	11	103	348	160	57	99	142	17
Ngufor_2017_PLoSOne	Anophelesgambiae	deltamethrin	0.025	WestAfrica	Benin	mud	74.4125	27.6904	1.48397	36.6834	2.25	0.537634	383	25	156	361	98	40	56	91	17
Ngufor_2017_PLoSOne	Anophelesgambiae	deltamethrin	0.025	WestAfrica	Benin	mud	60.3687	35.5373	4.12804	32.2574	2.5	0.537634	434	28	160	429	172	63	102	163	17
Ngufor_2017_PLoSOne	Anophelesgambiae	deltamethrin	0.025	WestAfrica	Benin	mud	53.7084	35.729	14.3747	26.8405	2.75	0.537634	391	16	149	386	181	54	109	153	17
Ngufor_2017_PLoSOne	Anophelesgambiae	deltamethrin	0.025	WestAfrica	Benin	mud	54.2334	36.4645	-0.167458	33.0487	3	0.537634	437	16	155	421	200	71	118	193	17
Ngufor_2017_PLoSOne	Anophelesgambiae	deltamethrin	0.025	WestAfrica	Benin	mud	30.9917	21.527	2.97043	36.1892	3.25	0.537634	484	23	183	457	334	131	171	306	17
Ngufor_2017_PLoSOne	Anophelesgambiae	deltamethrin	0.025	WestAfrica	Benin	mud	0.297619	26.2923	3.39346	27.4714	3.5	0.537634	336	29	121	326	335	113	177	314	17
Ngufor_2017_PLoSOne	Anophelesgambiae	deltamethrin	0.025	WestAfrica	Benin	mud	12.9979	32.6616	-1.83499	23.1993	3.75	0.537634	477	37	180	421	415	121	241	373	17
Ngufor_2017_PLoSOne	Anophelesgambiae	deltamethrin	0.025	WestAfrica	Benin	mud	28.4722	45.6311	7.85525	24.2865	4	0.537634	432	35	126	396	309	94	190	261	17
Ngufor_2017_PLoSOne	Anophelesgambiae	deltamethrin	0.025	WestAfrica	Benin	mud	19.4154	31.2	6.60211	37.2593	4.25	0.537634	479	32	185	473	386	160	223	356	17
Ngufor_2017_PLoSOne	Anophelesgambiae	deltamethrin	0.025	WestAfrica	Benin	mud	22.1074	31.2239	11.6511	30.3491	4.5	0.537634	484	49	176	465	377	141	212	320	17
Ngufor_2017_PLoSOne	Anophelesgambiae	deltamethrin	0.025	WestAfrica	Benin	mud	15.3209	25.4362	11.2979	32.2059	4.75	0.537634	483	51	190	446	409	161	224	335	17
Ngufor_2017_PLoSOne	Anophelesgambiae	deltamethrin	0.025	WestAfrica	Benin	mud	-9.81818	21.7207	3.84106	41.5641	5	0.537634	275	21	104	250	302	139	155	264	17
Ngufor_2017_PLoSOne	Anophelesgambiae	deltamethrin	0.025	WestAfrica	Benin	mud	50.6897	32.7512	-3.83217	34.0298	5.25	0.537634	290	41	97	250	143	62	79	128	17
Ngufor_2017_PLoSOne	Anophelesgambiae	deltamethrin	0.025	WestAfrica	Benin	mud	39.6135	19.1256	-7.36703	37.0375	5.5	0.537634	207	15	78	182	125	52	62	118	17
Ngufor_2017_PLoSOne	Anophelesgambiae	deltamethrin	0.025	WestAfrica	Benin	mud	66.1417	14.0124	-1.04039	31.255	5.75	0.537634	127	11	48	114	43	16	20	39	17
Ngufor_2017_PLoSOne	Anophelesgambiae	deltamethrin	0.025	WestAfrica	Benin	mud	25.3968	26.4401	5.71583	31.317	6	0.537634	126	5	44	118	94	32	49	83	17
Ngufor_2017_PLoSOne	Anophelesgambiae	deltamethrin	0.025	WestAfrica	Benin	mud	8.62069	13.7793	0.336927	23.7871	6.25	0.537634	58	2	25	56	53	14	27	51	17
Ngufor_2017_PLoSOne	Anophelesgambiae	deltamethrin	0.025	WestAfrica	Benin	mud	23.5294	33.0206	5.84615	25.2747	6.5	0.537634	51	2	10	50	39	11	18	36	17
Ngufor_2017_PLoSOne	Anophelesgambiae	deltamethrin	0.025	WestAfrica	Benin	mud	61.9048	45.9559	10.1974	10.3659	6.75	0.537634	42	1	8	38	16	2	9	13	17
Ngufor_2017_PLoSOne	Anophelesgambiae	deltamethrin	0.025	WestAfrica	Benin	mud	54.8387	16.2162	4.04762	31.0304	7	0.537634	62	1	25	60	28	9	14	26	17
Ngufor_2017_PLoSOne	Anophelesgambiae	deltamethrin	0.025	WestAfrica	Benin	mud	32.4324	20.3077	4	24	7.25	0.537634	37	0	11	37	25	6	11	24	17
Ngufor_2017_PLoSOne	Anophelesgambiae	deltamethrin	0.025	WestAfrica	Benin	mud	35	26.5734	-9.46746	24.3807	7.5	0.537634	60	1	16	52	39	10	18	37	17
Ngufor_2017_PLoSOne	Anophelesgambiae	deltamethrin	0.025	WestAfrica	Benin	mud	2.5641	41.8421	2.91607	27.0776	7.75	0.537634	39	1	9	37	38	11	21	35	17
Ngufor_2017_PLoSOne	Anophelesgambiae	deltamethrin	0.025	WestAfrica	Benin	mud	75	60	7.69231	0	8	0.537634	16	0	6	13	4	0	3	3	17
Ngufor_2017_PLoSOne	Anophelesgambiae	deltamethrin	0.025	WestAfrica	Benin	mud	41.3793	19.195	8.61345	17.6471	8.25	0.537634	29	0	10	28	17	3	8	15	17
Ngufor_2017_PLoSOne	Anophelesgambiae	deltamethrin	0.025	WestAfrica	Benin	mud	2.27273	-9.63455	2.32558	9.30233	8.5	0.537634	44	0	16	44	43	4	13	42	17
Ngufor_2017_PLoSOne	Anophelesgambiae	deltamethrin	0.025	WestAfrica	Benin	plywood	47.6368	-0.722512	-4.658	55.5012	0.25	0.60095	804	83	421	531	421	253	219	291	18
Ngufor_2017_PLoSOne	Anophelesgambiae	deltamethrin	0.025	WestAfrica	Benin	plywood	41.6279	4.32307	19.8879	60.0686	0.5	0.60095	1720	227	848	1452	1004	656	517	679	18
Ngufor_2017_PLoSOne	Anophelesgambiae	deltamethrin	0.025	WestAfrica	Benin	plywood	19.4847	13.6085	-21.5965	39.6682	0.75	0.60095	1242	83	608	811	1000	437	559	794	18
Ngufor_2017_PLoSOne	Anophelesgambiae	deltamethrin	0.025	WestAfrica	Benin	plywood	53.6395	43.5242	-14.2406	33.9889	1	0.60095	1154	43	562	827	535	195	380	438	18
Ngufor_2017_PLoSOne	Anophelesgambiae	deltamethrin	0.025	WestAfrica	Benin	plywood	50.2596	34.2038	15.6005	40.8192	1.25	0.60095	963	22	413	929	479	202	299	390	18
Ngufor_2017_PLoSOne	Anophelesgambiae	deltamethrin	0.025	WestAfrica	Benin	plywood	48.6933	9.24682	12.8491	40.4301	1.5	0.60095	727	17	407	700	373	156	224	313	18
Ngufor_2017_PLoSOne	Anophelesgambiae	deltamethrin	0.025	WestAfrica	Benin	plywood	58.8115	20.398	3.71384	37.7733	1.75	0.60095	488	12	244	469	201	79	121	186	18
Ngufor_2017_PLoSOne	Anophelesgambiae	deltamethrin	0.025	WestAfrica	Benin	plywood	73.1707	42.5496	7.88924	46.902	2	0.60095	369	11	103	348	99	48	58	86	18
Ngufor_2017_PLoSOne	Anophelesgambiae	deltamethrin	0.025	WestAfrica	Benin	plywood	75.9791	28.4763	-1.48139	47.6712	2.25	0.60095	383	25	156	361	92	47	53	88	18
Ngufor_2017_PLoSOne	Anophelesgambiae	deltamethrin	0.025	WestAfrica	Benin	plywood	72.5806	33.4478	6.48567	38.9163	2.5	0.60095	434	28	160	429	119	51	69	110	18
Ngufor_2017_PLoSOne	Anophelesgambiae	deltamethrin	0.025	WestAfrica	Benin	plywood	52.1739	30.015	5.74659	42.5697	2.75	0.60095	391	16	149	386	187	84	106	174	18
Ngufor_2017_PLoSOne	Anophelesgambiae	deltamethrin	0.025	WestAfrica	Benin	plywood	56.7506	36.8663	7.73291	37.3902	3	0.60095	437	16	155	421	189	75	112	168	18
Ngufor_2017_PLoSOne	Anophelesgambiae	deltamethrin	0.025	WestAfrica	Benin	plywood	50.8264	29.7356	4.32672	49.7111	3.25	0.60095	484	23	183	457	238	124	134	215	18
Ngufor_2017_PLoSOne	Anophelesgambiae	deltamethrin	0.025	WestAfrica	Benin	plywood	22.619	28.4723	1.68948	43.1721	3.5	0.60095	336	29	121	326	260	125	141	248	18
Ngufor_2017_PLoSOne	Anophelesgambiae	deltamethrin	0.025	WestAfrica	Benin	plywood	43.1866	33.0314	-9.53888	41.5951	3.75	0.60095	477	37	180	421	271	125	158	262	18
Ngufor_2017_PLoSOne	Anophelesgambiae	deltamethrin	0.025	WestAfrica	Benin	plywood	43.5185	38.6692	-5.96125	36.2266	4	0.60095	432	35	126	396	244	101	138	237	18
Ngufor_2017_PLoSOne	Anophelesgambiae	deltamethrin	0.025	WestAfrica	Benin	plywood	43.6326	20.9511	3.23232	47.2144	4.25	0.60095	479	32	185	473	270	137	139	258	18
Ngufor_2017_PLoSOne	Anophelesgambiae	deltamethrin	0.025	WestAfrica	Benin	plywood	28.5124	23.2453	32.314	51.1209	4.5	0.60095	484	49	176	465	346	194	177	225	18
Ngufor_2017_PLoSOne	Anophelesgambiae	deltamethrin	0.025	WestAfrica	Benin	plywood	47.412	22.1198	21.9757	49.3794	4.75	0.60095	483	51	190	446	254	139	134	183	18
Ngufor_2017_PLoSOne	Anophelesgambiae	deltamethrin	0.025	WestAfrica	Benin	plywood	20	23.9766	-3.5	46.8504	5	0.60095	275	21	104	250	220	112	116	207	18
Ngufor_2017_PLoSOne	Anophelesgambiae	deltamethrin	0.025	WestAfrica	Benin	plywood	51.0345	29.1031	-12.7324	35.2056	5.25	0.60095	290	41	97	250	142	63	75	138	18
Ngufor_2017_PLoSOne	Anophelesgambiae	deltamethrin	0.025	WestAfrica	Benin	plywood	36.2319	25.8457	-8.56643	39.5597	5.5	0.60095	207	15	78	182	132	58	71	126	18
Ngufor_2017_PLoSOne	Anophelesgambiae	deltamethrin	0.025	WestAfrica	Benin	plywood	33.8583	40.6721	-2.11988	32.225	5.75	0.60095	127	11	48	114	84	32	53	77	18
Ngufor_2017_PLoSOne	Anophelesgambiae	deltamethrin	0.025	WestAfrica	Benin	plywood	15.873	37.6668	-3.7576	33.1982	6	0.60095	126	5	44	118	106	38	63	103	18
Ngufor_2017_PLoSOne	Anophelesgambiae	deltamethrin	0.025	WestAfrica	Benin	plywood	-10.3448	17.6136	2.90179	41.7411	6.25	0.60095	58	2	25	56	64	28	34	60	18
Ngufor_2017_PLoSOne	Anophelesgambiae	deltamethrin	0.025	WestAfrica	Benin	plywood	23.5294	39.3996	8.46154	43.956	6.5	0.60095	51	2	10	50	39	18	20	35	18
Ngufor_2017_PLoSOne	Anophelesgambiae	deltamethrin	0.025	WestAfrica	Benin	plywood	52.381	38.2353	11.5789	38.5366	6.75	0.60095	42	1	8	38	20	8	10	16	18
Ngufor_2017_PLoSOne	Anophelesgambiae	deltamethrin	0.025	WestAfrica	Benin	plywood	46.7742	18.7551	15.4545	35.3204	7	0.60095	62	1	25	60	33	12	17	27	18
Ngufor_2017_PLoSOne	Anophelesgambiae	deltamethrin	0.025	WestAfrica	Benin	plywood	0	42.3077	8.10811	32.4324	7.25	0.60095	37	0	11	37	37	12	22	34	18
Ngufor_2017_PLoSOne	Anophelesgambiae	deltamethrin	0.025	WestAfrica	Benin	plywood	63.3333	44.2149	-15.3846	21.4176	7.5	0.60095	60	1	16	52	22	5	13	22	18
Ngufor_2017_PLoSOne	Anophelesgambiae	deltamethrin	0.025	WestAfrica	Benin	plywood	56.4103	23.5294	-5.40541	27.5542	7.75	0.60095	39	1	9	37	17	5	7	17	18
Ngufor_2017_PLoSOne	Anophelesgambiae	deltamethrin	0.025	WestAfrica	Benin	plywood	50	20	-23.0769	37.5	8	0.60095	16	0	6	13	8	3	4	8	18
Ngufor_2017_PLoSOne	Anophelesgambiae	deltamethrin	0.025	WestAfrica	Benin	plywood	37.931	32.1637	-3.57143	33.3333	8.25	0.60095	29	0	10	28	18	6	10	18	18
Ngufor_2017_PLoSOne	Anophelesgambiae	deltamethrin	0.025	WestAfrica	Benin	plywood	6.81818	27.1777	0	17.0732	8.5	0.60095	44	0	16	44	41	7	22	41	18
Oxborough_2014_para_vec	Anopheles_arabiensis	deltamethrin	0.025	EastAfrica	Tanzania	concrete	-50		27.2727	58.7302	1	0.653333	50	8		44	75	49		48	19
Oxborough_2014_para_vec	Anopheles_arabiensis	deltamethrin	0.025	EastAfrica	Tanzania	concrete	-14.0351		49.8901	34.6294	2	0.653333	57	2		56	65	24		32	19
Oxborough_2014_para_vec	Anopheles_arabiensis	deltamethrin	0.025	EastAfrica	Tanzania	concrete	6.38298		46.5909	29.5971	3	0.653333	47	3		42	44	15		21	19
Oxborough_2014_para_vec	Anopheles_arabiensis	deltamethrin	0.025	EastAfrica	Tanzania	concrete	-100.621		71.1423	79.5411	4	0.653333	161	27		95	323	268		55	19
Oxborough_2014_para_vec	Anopheles_arabiensis	deltamethrin	0.025	EastAfrica	Tanzania	concrete	-271.373		58.5736	57.2962	5	0.653333	255	28		117	947	587		180	19
Oxborough_2014_para_vec	Anopheles_arabiensis	deltamethrin	0.025	EastAfrica	Tanzania	concrete	-245.045		69.9449	69.423	6	0.653333	111	2		81	383	268		84	19
Oxborough_2014_para_vec	Anopheles_arabiensis	deltamethrin	0.025	EastAfrica	Tanzania	concrete	-216.279		53.351	61.6869	7	0.653333	86	1		61	272	169		90	19
Oxborough_2014_para_vec	Anopheles_arabiensis	deltamethrin	0.025	EastAfrica	Tanzania	concrete	-13.0435		75.8741	35.6643	9	0.653333	23	1		22	26	10		6	19
Oxborough_2014_para_vec	Anopheles_arabiensis	deltamethrin	0.025	EastAfrica	Tanzania	mud	-30		12.5874	28.5714	1	0.4	50	8		44	65	26		50	20
Oxborough_2014_para_vec	Anopheles_arabiensis	deltamethrin	0.025	EastAfrica	Tanzania	mud	-54.386		46.7938	41.1157	2	0.4	57	2		56	88	38		46	20
Oxborough_2014_para_vec	Anopheles_arabiensis	deltamethrin	0.025	EastAfrica	Tanzania	mud	31.9149		61.5327	13.2102	3	0.4	47	3		42	32	6		11	20
Oxborough_2014_para_vec	Anopheles_arabiensis	deltamethrin	0.025	EastAfrica	Tanzania	mud	-109.938		71.4201	66.2302	4	0.4	161	27		95	338	243		57	20
Oxborough_2014_para_vec	Anopheles_arabiensis	deltamethrin	0.025	EastAfrica	Tanzania	mud	-233.333		45.3846	62.9956	5	0.4	255	28		117	850	570		213	20
Oxborough_2014_para_vec	Anopheles_arabiensis	deltamethrin	0.025	EastAfrica	Tanzania	mud	-257.658		71.3499	70.5012	6	0.4	111	2		81	397	282		83	20
Oxborough_2014_para_vec	Anopheles_arabiensis	deltamethrin	0.025	EastAfrica	Tanzania	mud	-172.093		62.0429	62.3831	7	0.4	86	1		61	234	147		63	20
Oxborough_2014_para_vec	Anopheles_arabiensis	deltamethrin	0.025	EastAfrica	Tanzania	mud	-30.4348		16.3636	19.8485	9	0.4	23	1		22	30	7		24	20
Oxborough2010	Anophelesarabiensis	alphacypermethrin	0.03	EastAfrica	Tanzania	concrete	-17.9012	-5.09902	33.4627	51.9372	0.5	0.554974	162	12	116	116	191	106	134	91	21
Oxborough2010	Anophelesarabiensis	alphacypermethrin	0.03	EastAfrica	Tanzania	concrete	2.29008	47.0636	33.7776	37.2732	1	0.554974	131	7	102	102	128	52	113	66	21
Oxborough2010	Anophelesarabiensis	alphacypermethrin	0.03	EastAfrica	Tanzania	concrete	-30.7692	-33.8235	16.5775	12.0588	1.5	0.554974	26	6	22	22	34	11	27	24	21
Oxborough2010	Anophelesarabiensis	alphacypermethrin	0.03	EastAfrica	Tanzania	concrete	-250		42.8571	57.1429	2	0.554974	2	0	2	2	7	4	5	4	21
Rowland 2013	Anophelesgambiae	alphacypermethrin		WestAfrica	Benin	cement	-40.2174	69.1599	-4.92738	66.3444	1	0.674419	736	24	440	696	1032	696	904	1024	5
Rowland 2013	Anophelesgambiae	alphacypermethrin		WestAfrica	Benin	cement	-38.0282	54.0567	3.04622	12.8348	2	0.674419	568	56	240	544	784	168	576	728	5
Rowland 2013	Anophelesgambiae	alphacypermethrin		WestAfrica	Benin	cement	12.3188	43.6019	11.1084	17.0548	3	0.674419	1104	48	376	1088	968	200	608	848	5
Rowland 2013	Anophelesgambiae	alphacypermethrin		WestAfrica	Benin	cement	11.8557	27.7131	-10.0331	6.87895	4	0.674419	1552	168	648	1328	1368	232	792	1288	5
Rowland 2013	Anophelesgambiae	alphacypermethrin		WestAfrica	Benin	cement	12.2699	32.3599	-0.71367	6.53147	5	0.674419	1304	104	576	1168	1144	160	712	1032	5
Rowland 2013	Anophelesgambiae	alphacypermethrin		WestAfrica	Benin	cement	21.1382	31.8664	-15.8962	10.9933	6	0.674419	984	152	448	744	776	192	488	680	5
Rowland 2013	Anophelesgambiae	alphacypermethrin		WestAfrica	Benin	cement	11.6279	23.6184	2.74032	0.861667	7	0.674419	1032	128	392	968	912	120	480	832	5
Rowland 2013	Anophelesgambiae	alphacypermethrin		WestAfrica	Benin	cement	28.5714	-20.9091	-9.375	9.41176	8	0.674419	280	8	104	256	200	24	48	200	5
Rowland 2013	Anophelesgambiae	alphacypermethrin		WestAfrica	Benin	cement	19.1011	36.9331	-4.48082	-6.4429	9	0.674419	712	136	320	672	576	80	376	568	5
Rowland 2013	Anophelesgambiae	alphacypermethrin		WestAfrica	Benin	cement	51.4706	55.5556	-7.93651	4.329	10	0.674419	544	96	136	504	264	56	176	264	5
Rowland 2013	Anophelesgambiae	alphacypermethrin		WestAfrica	Benin	cement	9.52381	33.6842	-32.151	-6.50718	11	0.674419	504	64	184	368	456	32	264	440	5
Rowland 2013	Anophelesgambiae	alphacypermethrin		WestAfrica	Benin	cement	26.4463	46.5095	-7.46923	1.67536	12	0.674419	968	72	480	840	712	64	520	664	5
Tchicaya2014	Anophelesgambiae	lambdacyalothrin	0.025	WestAfrica	CoteDIvoire	cement	-41.9069	51.8031	23.8799	45.8901	1.5	0.563281	902	174	304	611	1280	721	871	660	4
Tchicaya2014	Anophelesgambiae	lambdacyalothrin	0.025	WestAfrica	CoteDIvoire	cement	7.64553	31.138	14.1804	9.1128	4.5	0.563281	1151	242	456	728	1063	300	621	577	4
Tchicaya2014	Anophelesgambiae	lambdacyalothrin	0.025	WestAfrica	CoteDIvoire	cement	-28.1633	27.2523	10.9257	10.8029	9	0.563281	980	93	433	685	1256	242	746	782	4
Tchicaya2014	Anophelesfunestus	lambdacyalothrin	0.025				15.493	63.4242	30.9722	92.7551	1.5	0.95	71	22	16	60	60	57	43	35	8
Tchicaya2014	Anophelesfunestus	lambdacyalothrin	0.025				38.4615	-26.3889	83.75	76.7857	4.5	0.95	13	6	4	10	8	7	1	1	8
Tchicaya2014	Anophelesfunestus	lambdacyalothrin	0.025				60.7843	-18.3929	9.6875	34.7674	9	0.95	51	8	23	48	20	9	7	17	8
Tchicaya2014	Anophelesfunestus	lambdacyalothrin	0.025				77.3973	58.4046	58.1961	49.1466	1.5	0.69697	146	59	29	127	33	23	22	12	9
Tchicaya2014	Anophelesfunestus	lambdacyalothrin	0.025				70	52.381	4.7619	16.6667	4.5	0.69697	10	6	3	7	3	2	2	2	9
Tchicaya2014	Anophelesfunestus	lambdacyalothrin	0.025				74	89.3162	17.5824	14.5299	9	0.69697	50	14	14	42	13	5	12	9	9
Tchicaya2014	Anophelesfunestus	lambdacyalothrin	0.025				52.9412	32.5721	23.5746	88.0618	1.5	0.921875	136	47	32	114	64	59	31	41	10
Tchicaya2014	Anophelesfunestus	lambdacyalothrin	0.025				82.6087	100	-9.52381	-15	4.5	0.921875	23	8	7	21	4	1	4	4	10
Tchicaya2014	Anophelesfunestus	lambdacyalothrin	0.025				2.63158	65.7658	-2.7027	3.16602	9	0.921875	38	3	14	32	37	4	29	32	10
Tchicaya2014	Anophelesfunestus	lambdacyalothrin	0.025				47.6744	22.1399	23.5556	77.0667	1.5	0.866667	86	36	32	55	45	39	23	22	11
Tchicaya2014	Anophelesfunestus	lambdacyalothrin	0.025				80	100	16.6667	-66.6667	4.5	0.866667	10	4	5	6	2	0	2	1	11
Tchicaya2014	Anophelesfunestus	lambdacyalothrin	0.025				-92.3077	55.4286	7.55556	13.3333	9	0.866667	13	4	6	9	25	10	19	16	11
Tchicaya2014	Anophelesgambiae	lambdacyalothrin	0.025				-59.4542	72.7908	-7.72041	60.7485	1.5	0.674817	513	88	135	340	818	552	654	584	12
Tchicaya2014	Anophelesgambiae	lambdacyalothrin	0.025				-8.87097	55.8147	3.74566	31.9168	4.5	0.674817	620	164	277	459	675	337	510	481	12
Tchicaya2014	Anophelesgambiae	lambdacyalothrin	0.025				12.5397	56.2827	7.09382	14.8698	9	0.674817	1260	113	444	1035	1102	248	790	841	12
Tchicaya2014	Anophelesgambiae	lambdacyalothrin	0.025				-8.74636	59.3075	23.3138	57.2996	1.5	0.659517	686	139	225	554	746	492	542	462	13
Tchicaya2014	Anophelesgambiae	lambdacyalothrin	0.025				28.6685	60.5537	18.3759	31.5039	4.5	0.659517	736	210	242	608	525	268	386	354	13
Tchicaya2014	Anophelesgambiae	lambdacyalothrin	0.025				-19.9792	33.4633	16.7555	18.3491	9	0.659517	961	126	490	807	1153	335	777	806	13
Tchicaya2014	Anophelesgambiae	lambdacyalothrin	0.025				23.0928	48.9256	7.55758	45.5893	1.5	0.5563	970	179	359	685	746	415	506	487	14
Tchicaya2014	Anophelesgambiae	lambdacyalothrin	0.025				7.73994	43.2109	-8.38926	15.0987	4.5	0.5563	646	143	270	441	596	202	399	441	14
Tchicaya2014	Anophelesgambiae	lambdacyalothrin	0.025				4.05278	45.9709	10.8595	8.73652	9	0.5563	1061	96	463	843	1018	173	708	721	14
