# Supplementary material for: Systematic review of indoor residual spray efficacy and effectiveness against Plasmodium falciparum in Africa
Source: Nat Commun. 2018 Nov 26;9:4982. doi: 10.1038/s41467-018-07357-w (PMC6255894; doi:10.1038/s41467-018-07357-w)
Supplement: Supplementary file 5 — Supplementary Data 2 [file 41467_2018_7357_MOESM5_ESM.xlsx]

## Sheet: Cases averted IRS_Actellic_mean
Predicted mean cases averted per person per year by applying Actellic IRS at 80% coverage (one spray round per year)
1 round of spraying per year
				Cases averted per person per year by switching on Actellic IRS at 80% coverage
								Level of pyrethroid resistance (%)
ID Code	Country	Admin Unit name	Estimated net cover 2015 (%)	0	10	20	30	40	50	60	70	80	90	100
49	Angola	Bengo	50.88	0.212554	0.227457	0.248788	0.277776	0.317806	0.357169	0.402595	0.448071	0.495395	0.529194	0.549198
50	Angola	Benguela	50.88	0.110196	0.122235	0.137968	0.159866	0.185879	0.22056	0.262021	0.30098	0.347731	0.380658	0.404827
51	Angola	Bie	50.88	0.1092	0.119712	0.135095	0.15721	0.176498	0.20632	0.23963	0.275109	0.308522	0.333706	0.354986
52	Angola	Cabinda	50.88	0.260454	0.276498	0.301224	0.329749	0.368064	0.411737	0.456177	0.503764	0.549734	0.580866	0.605493
53	Angola	Cuando Cubango	50.88	0.13005	0.140939	0.16119	0.188627	0.221182	0.262741	0.311725	0.361265	0.418947	0.46061	0.491155
54	Angola	Cuanza Sul	50.88	0.184512	0.198065	0.216351	0.238348	0.269474	0.299106	0.335958	0.371672	0.407701	0.436535	0.450685
55	Angola	Cunene	50.88	0.120932	0.135199	0.152932	0.17557	0.208661	0.246635	0.291737	0.344236	0.391475	0.429708	0.457737
56	Angola	Huambo	50.88	0.0922535	0.105538	0.11657	0.138121	0.15646	0.189562	0.221634	0.259375	0.291471	0.318049	0.337905
57	Angola	Huila	50.88	0.180084	0.197499	0.220922	0.249746	0.280532	0.323357	0.374772	0.419212	0.468923	0.506073	0.529635
58	Angola	Kuanza Norte	50.88	0.221146	0.233846	0.252281	0.274755	0.302949	0.338318	0.370786	0.406125	0.439335	0.463175	0.4795
59	Angola	Luanda	50.88	0.061879	0.0725014	0.0858025	0.105484	0.128471	0.162578	0.19911	0.23533	0.27788	0.312939	0.336913
60	Angola	Lunda Norte	50.88	0.182939	0.195199	0.210945	0.235924	0.263433	0.299009	0.33568	0.374638	0.407656	0.43832	0.454688
61	Angola	Lunda Sul	50.88	0.132675	0.143375	0.162404	0.184026	0.208449	0.240582	0.278462	0.31659	0.353205	0.381615	0.399612
62	Angola	Malanje	50.88	0.219844	0.231123	0.252525	0.275582	0.303193	0.337794	0.375414	0.410508	0.447224	0.472998	0.490625
63	Angola	Moxico	50.88	0.203588	0.219532	0.244504	0.270032	0.311665	0.360326	0.410217	0.465779	0.521661	0.56167	0.592279
64	Angola	Namibe	50.88	0.0851544	0.0968212	0.109264	0.130461	0.158252	0.186193	0.228435	0.265267	0.311004	0.344312	0.367816
65	Angola	Uige	50.88	0.162017	0.174334	0.188978	0.210347	0.237814	0.27084	0.306917	0.338421	0.372049	0.395987	0.418829
66	Angola	Zaire	50.88	0.233161	0.247058	0.271297	0.298823	0.336337	0.377607	0.422314	0.468607	0.513021	0.546505	0.567732
67	Benin	Alibori	68.97	0.458279	0.47247	0.490718	0.516669	0.546763	0.58206	0.609672	0.637214	0.660657	0.67146	0.687098
68	Benin	Atakora	68.97	0.434456	0.450585	0.473771	0.498861	0.53078	0.564121	0.600958	0.62654	0.64444	0.660239	0.667722
69	Benin	Atlantique	68.97	0.362188	0.385852	0.422398	0.462685	0.51992	0.57476	0.630471	0.683762	0.722061	0.752465	0.766773
70	Benin	Borgou	68.97	0.414682	0.425533	0.449342	0.478241	0.506304	0.544317	0.572592	0.600678	0.61968	0.630077	0.639254
71	Benin	Collines	68.97	0.363116	0.375711	0.406218	0.433087	0.466935	0.50704	0.544494	0.570145	0.595919	0.609606	0.618454
72	Benin	Couffo	68.97	0.478597	0.492318	0.519301	0.54808	0.584698	0.614826	0.647328	0.67473	0.694931	0.705167	0.710805
73	Benin	Donga	68.97	0.422995	0.439101	0.454886	0.477696	0.499148	0.531036	0.555206	0.577704	0.593009	0.60283	0.612822
74	Benin	Littoral	68.97	0.188765	0.207696	0.240104	0.282268	0.337026	0.401147	0.47364	0.541707	0.607606	0.654177	0.689578
75	Benin	Mono	68.97	0.424416	0.445055	0.477919	0.513055	0.557886	0.606083	0.648724	0.684431	0.713735	0.73373	0.743756
76	Benin	Oueme	68.97	0.285021	0.308923	0.342318	0.391106	0.44576	0.507128	0.579755	0.642469	0.701898	0.738444	0.763179
77	Benin	Plateau	68.97	0.380222	0.405087	0.440109	0.477473	0.528236	0.589915	0.645681	0.695014	0.731679	0.752748	0.771898
78	Benin	Zou	68.97	0.440244	0.461011	0.492097	0.534171	0.573768	0.622769	0.663733	0.701814	0.727405	0.742717	0.754131
79	Botswana	Central	0	0.164348	0.164164	0.177891	0.18559	0.199045	0.213038	0.229743	0.25068	0.265482	0.280649	0.293649
80	Botswana	Chobe	0	0.237795	0.236477	0.253744	0.264613	0.278393	0.296555	0.315561	0.336978	0.357005	0.377102	0.390198
81	Botswana	Ghanzi	0	0.130372	0.130043	0.139587	0.146667	0.161783	0.167443	0.17447	0.188056	0.200648	0.211679	0.219507
82	Botswana	Kgalagadi	0	0	0	0	0	0	0	0	0	0	0	0
83	Botswana	Kgatleng	0	0	0	0	0	0	0	0	0	0	0	0
85	Botswana	Ngamiland	0	0	0	0	0	0	0	0	0	0	0	0
86	Botswana	North East	0	0	0	0	0	0	0	0	0	0	0	0
89	Burkina Faso	Boucle Du Mouhoun	95.69	0.484718	0.505029	0.529616	0.56508	0.603651	0.645834	0.677086	0.706635	0.725389	0.727542	0.7402
90	Burkina Faso	Cascades	95.69	0.401705	0.425264	0.453623	0.493432	0.539481	0.58065	0.617145	0.63963	0.655114	0.661683	0.662664
91	Burkina Faso	Centre	95.69	0.24744	0.277332	0.317644	0.376026	0.446549	0.52039	0.600691	0.669671	0.72706	0.758893	0.779743
92	Burkina Faso	Centre-est	95.69	0.378896	0.406624	0.444001	0.489331	0.540971	0.595147	0.644195	0.682037	0.703584	0.720061	0.723908
93	Burkina Faso	Centre-nord	95.69	0.472442	0.500489	0.525785	0.56109	0.606129	0.64648	0.685496	0.722477	0.741056	0.750733	0.764286
94	Burkina Faso	Centre-ouest	95.69	0.429442	0.45409	0.48887	0.527588	0.576711	0.622399	0.659781	0.691247	0.712826	0.722112	0.733824
95	Burkina Faso	Centre-sud	95.69	0.391594	0.422012	0.455843	0.499089	0.551642	0.610861	0.658309	0.693362	0.716685	0.731651	0.739364
96	Burkina Faso	Est	95.69	0.445189	0.467994	0.497835	0.534124	0.578679	0.627168	0.664303	0.694638	0.714231	0.720696	0.731196
97	Burkina Faso	Hauts-bassins	95.69	0.46746	0.48502	0.513406	0.541804	0.578159	0.615896	0.648084	0.669963	0.681956	0.691165	0.687717
98	Burkina Faso	Nord	95.69	0.498191	0.522851	0.550164	0.58303	0.621819	0.660033	0.70355	0.727357	0.751514	0.767176	0.780716
99	Burkina Faso	Plateau Central	95.69	0.406176	0.430453	0.468567	0.513294	0.563744	0.619796	0.670863	0.710776	0.736362	0.753677	0.76139
100	Burkina Faso	Sahel	95.69	0.485332	0.509271	0.543668	0.576426	0.62447	0.670373	0.715429	0.742383	0.773593	0.7865	0.791907
101	Burkina Faso	Sud-ouest	95.69	0.431336	0.451398	0.478485	0.511195	0.544766	0.582444	0.612915	0.63223	0.642062	0.646385	0.649943
102	Burundi	Bubanza	100	0.171596	0.201276	0.234434	0.294561	0.364384	0.446763	0.533735	0.615882	0.686176	0.729166	0.753948
103	Burundi	Bujumbura-Mairie	100	0.0908918	0.115546	0.14931	0.19869	0.263116	0.345724	0.431817	0.515858	0.592681	0.643069	0.678871
104	Burundi	Bujumbura-Rural	100	0.0689	0.0878587	0.123461	0.168894	0.231265	0.310064	0.399227	0.484123	0.564152	0.619532	0.652935
105	Burundi	Bururi	100	0.0470483	0.0675256	0.0918425	0.136166	0.198163	0.272705	0.368264	0.455431	0.535111	0.592336	0.629108
106	Burundi	Cankuzo	100	0.237675	0.269053	0.312595	0.367648	0.439379	0.518882	0.600983	0.665995	0.718321	0.744698	0.761192
107	Burundi	Cibitoke	100	0.202368	0.235871	0.277943	0.334634	0.402663	0.48617	0.570536	0.645532	0.701011	0.732119	0.756357
108	Burundi	Gitega	100	0.114289	0.138948	0.169625	0.225221	0.0602893	0.373678	0.46715	0.553548	0.628304	0.675847	0.715604
109	Burundi	Karuzi	100	0.205548	0.235511	0.276395	0.33353	0.404633	0.487479	0.57204	0.649254	0.711218	0.740935	0.766655
110	Burundi	Kayanza	100	0.0980618	0.124062	0.159104	0.212892	0.275674	0.359854	0.449834	0.533439	0.613213	0.665825	0.699063
111	Burundi	Kirundo	100	0.351346	0.377128	0.416119	0.466609	0.526601	0.583526	0.644954	0.684891	0.713391	0.721608	0.726874
112	Burundi	Makamba	100	0.143361	0.172712	0.211235	0.267009	0.341245	0.425531	0.515087	0.597112	0.670326	0.717279	0.747976
113	Burundi	Muramvya	100	0.0737793	0.0959183	0.127345	0.173052	0.243678	0.31694	0.40877	0.491495	0.575679	0.623335	0.661529
114	Burundi	Muyinga	100	0.250056	0.275929	0.320752	0.37822	0.450358	0.523633	0.602901	0.667915	0.716617	0.740685	0.757256
115	Burundi	Mwaro	100	0.0433409	0.0633291	0.0905242	0.129054	0.190426	0.264549	0.36061	0.442942	0.522523	0.581006	0.616406
116	Burundi	Ngozi	100	0.198839	0.230541	0.273869	0.332645	0.400666	0.483492	0.568403	0.643729	0.702209	0.739181	0.761275
117	Burundi	Rutana	100	0.1624	0.190578	0.23129	0.290215	0.362087	0.446596	0.534463	0.617013	0.686251	0.727958	0.751321
118	Burundi	Ruyigi	100	0.196266	0.227954	0.265269	0.325877	0.395521	0.482076	0.567482	0.641417	0.704953	0.739399	0.762508
119	Cameroon	Adamaoua	13.99	0.32331	0.328778	0.338472	0.344283	0.359186	0.368167	0.381941	0.395787	0.406773	0.415589	0.420576
120	Cameroon	Centre	13.99	0.297337	0.305364	0.313492	0.323675	0.331256	0.341694	0.356749	0.364967	0.376767	0.385717	0.390629
121	Cameroon	Est	13.99	0.377562	0.385071	0.391676	0.400826	0.407605	0.41893	0.429988	0.441069	0.450544	0.457595	0.460901
122	Cameroon	Extrême - Nord	13.99	0.316002	0.324507	0.333669	0.3448	0.353795	0.367613	0.380072	0.396006	0.411439	0.421125	0.424855
123	Cameroon	Littoral	13.99	0.189499	0.194992	0.201812	0.209486	0.217193	0.227157	0.240263	0.251174	0.263114	0.269343	0.274468
124	Cameroon	Nord	13.99	0.329451	0.336735	0.344695	0.356359	0.365293	0.381564	0.393701	0.406788	0.41909	0.428877	0.432891
125	Cameroon	Nord - Ouest	13.99	0.161969	0.165876	0.175715	0.18209	0.188697	0.19822	0.21003	0.220715	0.230694	0.237359	0.242615
126	Cameroon	Ouest	13.99	0.140458	0.14774	0.153361	0.160117	0.170098	0.175289	0.185753	0.197068	0.211255	0.213731	0.223937
127	Cameroon	Sud	13.99	0.340487	0.343454	0.353891	0.361178	0.369771	0.381952	0.392053	0.40425	0.414073	0.422931	0.427499
128	Cameroon	Sud - Ouest	13.99	0.24746	0.254808	0.263285	0.273013	0.280271	0.290549	0.304418	0.31715	0.328326	0.337534	0.33989
129	Central African Republic	Bamingui-bangora	92.87	0.300755	0.328777	0.363545	0.414058	0.461971	0.524974	0.577152	0.620067	0.647703	0.666046	0.673191
130	Central African Republic	Bangui	92.87	0.422969	0.449958	0.475584	0.505139	0.542718	0.579855	0.604502	0.622653	0.629482	0.633777	0.633492
131	Central African Republic	Basse Kotto	92.87	0.391913	0.409799	0.428567	0.450165	0.477338	0.49987	0.518663	0.534423	0.540888	0.53754	0.533922
132	Central African Republic	Haut-mboumou	92.87	0.391687	0.410316	0.433781	0.457144	0.490908	0.510711	0.535347	0.555609	0.560681	0.557453	0.558998
133	Central African Republic	Hautte-kotto	92.87	0.360704	0.38661	0.416585	0.453438	0.492097	0.537348	0.570576	0.600827	0.609405	0.624385	0.621104
134	Central African Republic	Kemo	92.87	0.38893	0.406314	0.430796	0.464716	0.498504	0.526314	0.560796	0.578991	0.588595	0.593743	0.590221
135	Central African Republic	Lobaye	92.87	0.386093	0.407631	0.435465	0.467902	0.505621	0.543491	0.573961	0.594084	0.600685	0.607894	0.606349
136	Central African Republic	Mambere-kadei	92.87	0.325798	0.352178	0.386313	0.425103	0.469706	0.516124	0.555504	0.58375	0.603011	0.609664	0.614916
137	Central African Republic	Mbomou	92.87	0.39985	0.412838	0.431276	0.454552	0.47787	0.504443	0.523213	0.530675	0.540584	0.533759	0.53781
138	Central African Republic	Nana Grebizi	92.87	0.3365	0.363357	0.394346	0.441807	0.48489	0.533009	0.575766	0.60359	0.627209	0.637298	0.641868
139	Central African Republic	Nana Mambere	92.87	0.338981	0.362599	0.397635	0.442515	0.492813	0.539896	0.228255	0.621828	0.639708	0.651627	0.655534
140	Central African Republic	Ombella-mpoko	92.87	0.431577	0.449058	0.471748	0.496741	0.526298	0.550501	0.572528	0.584642	0.591143	0.58897	0.587918
141	Central African Republic	Ouaka	92.87	0.392472	0.411851	0.435295	0.464154	0.498009	0.526734	0.549883	0.566703	0.583034	0.57748	0.577685
142	Central African Republic	Ouham	92.87	0.348207	0.369144	0.408534	0.450515	0.500249	0.54855	0.5944	0.629241	0.648502	0.658481	0.667131
143	Central African Republic	Ouham-pende	92.87	0.31692	0.34625	0.383001	0.433559	0.490552	0.547205	0.603499	0.645527	0.67486	0.687545	0.69758
144	Central African Republic	Sangha Mbaere	92.87	0.350338	0.365564	0.398062	0.430146	0.469952	0.505974	0.534075	0.558229	0.569492	0.574481	0.578434
145	Central African Republic	Vakaga	92.87	0.325746	0.354593	0.394626	0.448081	0.503006	0.568867	0.62647	0.671866	0.704126	0.721483	0.731964
146	Chad	Assongha	49.39	0.0271659	0.0312869	0.0421898	0.0535425	0.067471	0.0941435	0.122565	0.154016	0.187868	0.210677	0.220757
147	Chad	Baguirmi	49.39	0.0932811	0.103275	0.122371	0.141269	0.172595	0.207177	0.246958	0.287682	0.330802	0.358531	0.372351
148	Chad	Barh Koh	49.39	0.0961995	0.108797	0.125464	0.143236	0.178836	0.20805	0.248887	0.288632	0.332846	0.354545	0.373742
149	Chad	Barl El Gazal	49.39	0.0515577	0.0595949	0.0688976	0.0850381	0.107003	0.139994	0.176914	0.211291	0.252132	0.276487	0.29419
150	Chad	Batha Est	49.39	0.0734679	0.0826375	0.0998619	0.118358	0.00633529	0.175327	0.212157	0.257333	0.295703	0.325215	0.339586
151	Chad	Batha Ouest	49.39	0.048756	0.0602061	0.0686267	0.0871493	0.106047	0.138803	0.171165	0.206701	0.246266	0.272156	0.288124
152	Chad	Biltine	49.39	0.0211171	0.0251722	0.0310852	0.0432559	0.057999	0.0740554	0.0970026	0.125035	0.150486	0.174834	0.188802
153	Chad	Borkou	49.39	7.07399e-05	1.97217e-05	2.09995e-05	0.000256377	0.00092506	0.000745109	0.00223167	0.00393499	0.0027329	0.0159855	0.0200452
154	Chad	Daraba	49.39	0.0911191	0.103642	0.119916	0.142336	0.167994	0.205492	0.244048	0.287112	0.327844	0.357226	0.372568
155	Chad	Ennedi	49.39	0.00151592	0.00106021	0.00350257	0.00394985	0.00839877	0.0146358	0.0240821	0.0373373	0.0570032	0.075459	0.0874546
156	Chad	Guera	49.39	0.104018	0.108978	0.127579	0.152756	0.179529	0.215578	0.258977	0.300181	0.343789	0.374435	0.388641
157	Chad	Hadjer Lamis	49.39	0.10297	0.111862	0.127518	0.153117	0.0112918	0.218042	0.257545	0.299095	0.343117	0.371798	0.390273
158	Chad	Kabia	49.39	0.125621	0.13546	0.153363	0.175931	0.207004	0.246793	0.292682	0.331261	0.370862	0.403136	0.420858
159	Chad	Kanem	49.39	0.0509574	0.0592677	0.0687491	0.0857305	0.108709	0.141933	0.17447	0.208756	0.244607	0.27386	0.289667
160	Chad	Lac	49.39	0.0847223	0.0930288	0.111181	0.131658	0.155152	0.191425	0.2312	0.267832	0.309885	0.334423	0.355772
161	Chad	Lac Iro	49.39	0.12679	0.145616	0.15891	0.185289	0.218187	0.252627	0.293913	0.338696	0.379664	0.406979	0.426662
162	Chad	Logone Occidental	49.39	0.0671271	0.077161	0.091439	0.111124	0.133818	0.162382	0.200196	0.23677	0.273181	0.302956	0.321888
163	Chad	Logone Oriental	49.39	0.093786	0.101215	0.118193	0.143299	0.166706	0.204197	0.240238	0.278574	0.320575	0.34793	0.365676
164	Chad	Mandoul	49.39	0.0958926	0.108419	0.122131	0.141156	0.173562	0.205841	0.244654	0.283682	0.326897	0.354418	0.370376
165	Chad	Mayo-Boneye	49.39	0.0958809	0.106044	0.120921	0.144629	0.172125	0.207798	0.246916	0.285257	0.32723	0.356068	0.372568
166	Chad	Mayo-Dala	49.39	0.160115	0.172014	0.19349	0.218409	0.24985	0.291396	0.332297	0.374405	0.41658	0.444369	0.45921
167	Chad	Mont De Lam	49.39	0.174379	0.189414	0.209598	0.238613	0.269598	0.310221	0.355582	0.39387	0.434526	0.464392	0.481707
168	Chad	Ouaddai	49.39	0.0616988	0.0687736	0.0811143	0.098873	0.121217	0.153314	0.188343	0.227847	0.264082	0.292119	0.307442
169	Chad	Salamat	49.39	0.125846	0.137268	0.154262	0.179425	0.212027	0.25101	0.293455	0.339001	0.379333	0.410683	0.4293
170	Chad	Sila	49.39	0.0714028	0.0813269	0.0933525	0.11373	0.14061	0.170798	0.211024	0.245823	0.285188	0.311927	0.330838
171	Chad	Tandjile Est	49.39	0.0378298	0.0445956	0.0560146	0.0687649	0.0887597	0.116409	0.146179	0.180752	0.217804	0.239495	0.260047
172	Chad	Tandjile Ouest	49.39	0.0622957	0.0698598	0.0813757	0.100334	0.126838	0.156527	0.194155	0.226921	0.263199	0.291891	0.306156
173	Chad	Tibesti	49.39	0	0	0	0	0	0	0	0	0	0	0
174	Comoros	Anjouan	91.52	0.298443	0.331184	0.379333	0.438469	0.511577	0.595321	0.681853	0.759518	0.817334	0.851861	0.869726
175	Comoros	Moheli	91.52	0.255288	0.287744	0.333058	0.387552	0.463882	0.548607	0.647749	0.730121	0.799549	0.845474	0.867847
176	Comoros	Ngazidja	91.52	0.234175	0.266531	0.31183	0.368747	0.445807	0.540427	0.634885	0.733854	0.819162	0.870356	0.895397
177	Congo (Brazzaville)	Bouenza	62.58	0.195181	0.208402	0.234109	0.264782	0.301988	0.342891	0.388886	0.433178	0.476375	0.504275	0.524259
178	Congo (Brazzaville)	Cuvette	62.58	0.222086	0.238903	0.263186	0.293641	0.328597	0.372672	0.418689	0.462699	0.504433	0.530076	0.545454
179	Congo (Brazzaville)	Cuvette Ovest	62.58	0.289251	0.3045	0.332877	0.366419	0.404971	0.446155	0.488693	0.525528	0.559131	0.579862	0.595054
180	Congo (Brazzaville)	Kouilou	62.58	0.241323	0.260728	0.283465	0.31321	0.347716	0.388882	0.431013	0.470627	0.508747	0.531473	0.551674
181	Congo (Brazzaville)	Lekoumou	62.58	0.219935	0.235711	0.259718	0.289998	0.325177	0.366101	0.407976	0.456055	0.49464	0.522747	0.543277
182	Congo (Brazzaville)	Likouala	62.58	0.236459	0.254771	0.283243	0.314131	0.351083	0.39803	0.441354	0.490403	0.529846	0.55585	0.567792
183	Congo (Brazzaville)	Niari	62.58	0.246745	0.266638	0.289316	0.318394	0.358403	0.39507	0.435349	0.478857	0.514942	0.539408	0.549683
184	Congo (Brazzaville)	Plateaux	62.58	0.20052	0.216569	0.238858	0.266911	0.304854	0.345866	0.389108	0.434374	0.473664	0.502141	0.51695
185	Congo (Brazzaville)	Pool	62.58	0.216896	0.232504	0.253523	0.282547	0.320708	0.361976	0.404085	0.445212	0.485107	0.514688	0.530308
186	Congo (Brazzaville)	Sangha	62.58	0.3073	0.321648	0.3482	0.380231	0.414606	0.453709	0.495024	0.529045	0.557521	0.57503	0.587185
187	Congo, Democratic Republic of the	Bandundu	71.3	0.18341	0.201028	0.226796	0.255357	0.298029	0.344472	0.391249	0.436176	0.480121	0.507544	0.527002
188	Congo, Democratic Republic of the	Bas-Congo	71.3	0.244353	0.263949	0.292006	0.320622	0.360427	0.403731	0.448264	0.491938	0.523208	0.547462	0.55999
189	Congo, Democratic Republic of the	Equateur	71.3	0.256304	0.275413	0.304475	0.332982	0.37533	0.416969	0.463539	0.499205	0.533921	0.550867	0.564599
190	Congo, Democratic Republic of the	Kasai-Occidental	71.3	0.310942	0.329162	0.35182	0.380719	0.415879	0.451836	0.484847	0.516243	0.534978	0.547141	0.55585
191	Congo, Democratic Republic of the	Kasai-Oriental	71.3	0.270981	0.291261	0.315633	0.34268	0.382791	0.422766	0.462784	0.498864	0.527038	0.544989	0.556938
192	Congo, Democratic Republic of the	Katanga	71.3	0.291242	0.307017	0.328379	0.361439	0.391075	0.423934	0.462459	0.491336	0.514665	0.531676	0.544693
193	Congo, Democratic Republic of the	Kinshasa	71.3	0.239418	0.26241	0.289435	0.327103	0.377018	0.433334	0.494403	0.551481	0.60416	0.640933	0.660943
194	Congo, Democratic Republic of the	Maniema	71.3	0.312017	0.328045	0.345898	0.374419	0.405749	0.435462	0.46573	0.488394	0.507784	0.517517	0.526028
195	Congo, Democratic Republic of the	Nord-Kivu	71.3	0.101261	0.114452	0.13841	0.162353	0.196322	0.240096	0.285246	0.333112	0.379461	0.408416	0.427908
196	Congo, Democratic Republic of the	Province Orientale	71.3	0.467145	0.485237	0.514738	0.542062	0.579012	0.617873	0.647498	0.678249	0.694178	0.703311	0.70883
197	Congo, Democratic Republic of the	Sud-Kivu	71.3	0.123213	0.136505	0.158188	0.186097	0.22306	0.267169	0.313254	0.363302	0.401635	0.434658	0.45482
198	Cote d'Ivoire	Bas Sassandra	62.86	0.472803	0.48914	0.497421	0.516884	0.53657	0.55417	0.570469	0.585613	0.589142	0.590585	0.595524
199	Cote d'Ivoire	Comoe	62.86	0.486616	0.496368	0.510123	0.523238	0.539633	0.55784	0.576728	0.586323	0.591024	0.59773	0.59732
200	Cote d'Ivoire	Denguele	62.86	0.456371	0.466862	0.482085	0.495607	0.514704	0.532981	0.547115	0.564928	0.571454	0.580499	0.579578
201	Cote d'Ivoire	District autonome de yamoussoukro	62.86	0.473454	0.490088	0.506117	0.527391	0.553614	0.578158	0.601315	0.622212	0.637465	0.643152	0.646018
202	Cote d'Ivoire	District Autonome de Yamoussoukro	62.86	0.476065	0.490398	0.508167	0.530942	0.558564	0.582743	0.602551	0.624136	0.634489	0.640853	0.640835
203	Cote d'Ivoire	Gôh-Djiboua	62.86	0.470572	0.486419	0.497796	0.516037	0.545023	0.566486	0.58515	0.602118	0.610355	0.621057	0.617242
204	Cote d'Ivoire	Lacs	62.86	0.480766	0.495854	0.50846	0.531921	0.552288	0.574023	0.590233	0.608385	0.615308	0.618982	0.622215
205	Cote d'Ivoire	Lagunes	62.86	0.489448	0.500443	0.512373	0.533061	0.552981	0.575213	0.592748	0.610125	0.617663	0.61915	0.623377
206	Cote d'Ivoire	Montagnes	62.86	0.509814	0.523058	0.539377	0.555858	0.583583	0.596927	0.620851	0.636899	0.645208	0.652894	0.653436
207	Cote d'Ivoire	Sassandra-Marahoue	62.86	0.500362	0.510656	0.524967	0.536819	0.559957	0.575479	0.598834	0.611228	0.621475	0.626813	0.622254
208	Cote d'Ivoire	Savanes	62.86	0.435294	0.44701	0.460525	0.484897	0.504878	0.529537	0.552839	0.568048	0.581703	0.585083	0.588973
209	Cote d'Ivoire	Vallee Du Bandama	62.86	0.39558	0.402788	0.420415	0.430475	0.449205	0.467083	0.483235	0.497376	0.50998	0.512582	0.516175
210	Cote d'Ivoire	Woroba	62.86	0.403877	0.419907	0.434904	0.457995	0.478941	0.504406	0.53072	0.544654	0.557885	0.56416	0.567261
211	Cote d'Ivoire	Zanzan	62.86	0.382108	0.394748	0.411298	0.431359	0.454555	0.482495	0.505739	0.520912	0.538503	0.546028	0.54844
212	Djibouti	Ali Sabieh	10.96	0	0	0	0	0	0	0	0	0	0	0
213	Djibouti	Dikhil	10.96	0	0	0	0	0	0	0	0	0	0	0
214	Djibouti	Djibouti	10.96	0	0	0	0	0	0	0	0	0	0	0
215	Djibouti	Obock	10.96	0.058094	0.0615543	0.0643282	0.0671186	0.0695769	0.0744978	0.0777981	0.0825589	0.0877947	0.0902307	0.0930068
216	Djibouti	Tadjourah	10.96	0.0264395	0.0292041	0.0297145	0.0316633	0.0355727	0.0367301	0.0431702	0.0436499	0.0499984	0.0498211	0.0496791
244	Equatorial Guinea	Bioko Norte	47.5	0.169632	0.179477	0.209722	0.232823	0.269708	0.312609	0.362288	0.416215	0.46907	0.511677	0.54341
245	Equatorial Guinea	Bioko Sur	47.5	0.172012	0.181659	0.212639	0.239278	0.274273	0.316786	0.36617	0.414284	0.472416	0.513453	0.546296
246	Equatorial Guinea	Centro Sur	47.5	0.320051	0.334319	0.367093	0.399146	0.439289	0.483179	0.53317	0.581193	0.630754	0.66205	0.684984
247	Equatorial Guinea	Kientem	47.5	0.346701	0.359046	0.39236	0.425726	0.461152	0.506676	0.549388	0.595295	0.636305	0.666299	0.687017
248	Equatorial Guinea	Litoral	47.5	0.302419	0.315631	0.350428	0.382114	0.424615	0.472523	0.523036	0.577367	0.628309	0.665495	0.693805
249	Equatorial Guinea	Welenzas	47.5	0.372983	0.385716	0.419425	0.448861	0.484377	0.522572	0.565201	0.601677	0.637345	0.664643	0.683076
250	Eritrea	Anseba	43.75	0.0140179	0.0173184	0.0194463	0.0262192	0.040299	0.0549797	0.0781146	0.100408	0.134631	0.152732	0.17053
251	Eritrea	Archipelagos	43.75	0.0297221	0.0327115	0.0384466	0.0498347	0.0624011	0.0765826	0.0986642	0.125381	0.146774	0.168813	0.182344
252	Eritrea	Debub	43.75	0.00250379	0.000957674	0.00300465	0.00523946	0.0091377	0.0108689	0.02347	0.0427073	0.0556428	0.073636	0.0800215
253	Eritrea	Debubawi Keih Bahri	43.75	0.0218693	0.0292783	0.0319713	0.0393527	0.051764	0.0652674	0.0923466	0.11292	0.133657	0.151953	0.166316
254	Eritrea	Gash Barka	43.75	0.0132874	0.0174651	0.0245727	0.0326145	0.047418	0.0640914	0.0836878	0.111661	0.138514	0.164546	0.181483
255	Eritrea	Maekel	43.75	0.0198229	0.0199864	0.0303016	0.0361165	0.0504545	0.0708765	0.0946642	0.12045	0.152541	0.178256	0.18693
256	Eritrea	Semenawi Keih Bahri	43.75	0.00702546	0.00827202	0.0110081	0.0181479	0.0272449	0.0411484	0.0684774	0.088872	0.115497	0.132622	0.147841
257	Ethiopia	Addis Ababa	47.1	0	0	0	0	0	0	0	0	0	0	0
258	Ethiopia	Afar	47.1	0.13172	0.137672	0.165731	0.186247	0.218577	0.26024	0.302333	0.361829	0.418042	0.466747	0.499622
259	Ethiopia	Amhara	47.1	0.0876584	0.0938207	0.112075	0.131041	0.162197	0.197873	0.239772	0.292813	0.348747	0.397772	0.456488
260	Ethiopia	Benishangul Gumuz	47.1	0.142399	0.15116	0.175306	0.20504	0.234405	0.277296	0.327966	0.38272	0.443886	0.490981	0.530364
261	Ethiopia	Dire Dawa	47.1	0.138674	0.148208	0.170788	0.194139	0.229068	0.26879	0.31692	0.369481	0.429437	0.474655	0.513267
262	Ethiopia	Gambella	47.1	0.169807	0.180436	0.207258	0.23499	0.265617	0.309655	0.355687	0.405517	0.463279	0.504131	0.540428
263	Ethiopia	Harari	47.1	0.16371	0.18009	0.20593	0.23559	0.27455	0.202604	0.380647	0.440025	0.499866	0.547742	0.581919
264	Ethiopia	Oromia	47.1	0.105403	0.119269	0.131657	0.151199	0.0867959	0.205843	0.24007	0.27507	0.311617	0.359088	0.361543
265	Ethiopia	SNNP	47.1	0.145893	0.156077	0.18548	0.210874	0.2451	0.287011	0.33598	0.389091	0.442404	0.487924	0.520971
266	Ethiopia	Somali	47.1	0.0429958	0.0457995	0.0534214	0.0637647	0.155769	0.0878925	0.100571	0.121151	0.137719	0.150258	0.160648
267	Ethiopia	Tigray	47.1	0.165517	0.172655	0.200362	0.230987	0.265092	0.31174	0.365522	0.426313	0.490292	0.539339	0.5789
270	Gabon	Estuaire	0	0.292981	0.292536	0.292738	0.292659	0.290592	0.290331	0.290365	0.291768	0.295539	0.290717	0.290717
271	Gabon	Haut-Ogooue	0	0.151412	0.151959	0.155532	0.151665	0.153196	0.155064	0.153899	0.154191	0.154309	0.154309	0.154242
272	Gabon	Moyen-Ogooue	0	0.265736	0.267717	0.267553	0.265306	0.267836	0.267092	0.26709	0.266037	0.265668	0.264839	0.267478
273	Gabon	Ngounie	0	0.23742	0.237295	0.235106	0.23728	0.239658	0.238591	0.23825	0.236441	0.238455	0.237184	0.237184
274	Gabon	Nyanga	0	0.215396	0.215038	0.212625	0.213237	0.211652	0.214876	0.214224	0.213034	0.213861	0.213641	0.212782
275	Gabon	Ogooue-Ivindo	0	0.227082	0.225136	0.22874	0.22444	0.227417	0.226014	0.227946	0.227373	0.226007	0.226257	0.227155
276	Gabon	Ogooue-lolo	0	0.199233	0.198161	0.198773	0.2002	0.19744	0.197523	0.198478	0.200025	0.19853	0.197985	0.19923
277	Gabon	Ogooue-Maritime	0	0.219575	0.220045	0.219573	0.219891	0.220612	0.219118	0.219557	0.219273	0.220676	0.218857	0.218444
278	Gabon	Woleu-Ntem	0	0.269645	0.272357	0.268529	0.267722	0.266368	0.272694	0.268132	0.268011	0.266835	0.271674	0.271674
279	Gambia	Banjul	81.96	0.207265	0.230401	0.282376	0.330141	0.401426	0.486038	0.579868	0.676257	0.768436	0.829033	0.876076
280	Gambia	Central River	81.96	0.208015	0.23283	0.269771	0.324035	0.388707	0.466437	0.555661	0.646373	0.728616	0.79267	0.833553
281	Gambia	Kombo Saint Mary	81.96	0.243548	0.266619	0.312539	0.370712	0.442424	0.522893	0.618311	0.711938	0.792814	0.850945	0.894875
282	Gambia	Lower River	81.96	0.307856	0.331232	0.378573	0.427251	0.50272	0.5814	0.670185	0.751607	0.815057	0.868432	0.901729
283	Gambia	North Bank	81.96	0.241794	0.264889	0.312027	0.359944	0.428574	0.513885	0.599732	0.694555	0.773857	0.828309	0.868656
284	Gambia	Upper River	81.96	0.271528	0.292749	0.340462	0.391989	0.457242	0.535928	0.617514	0.697468	0.763802	0.811112	0.847645
285	Gambia	Western	81.96	0.285882	0.311101	0.35713	0.412195	0.483085	0.569322	0.660171	0.744014	0.818247	0.872445	0.903539
286	Ghana	Ashanti	72.25	0.378495	0.400417	0.438113	0.472574	0.522369	0.575559	0.624863	0.66505	0.695529	0.718938	0.7277
287	Ghana	Brong Ahafo	72.25	0.45016	0.468034	0.497428	0.534525	0.571562	0.605944	0.640675	0.673115	0.693576	0.708077	0.716296
288	Ghana	Central	72.25	0.420333	0.437732	0.46241	0.492019	0.527296	0.5651	0.600394	0.629634	0.642837	0.661664	0.666515
289	Ghana	Eastern	72.25	0.398773	0.416284	0.453343	0.482292	0.520025	0.565859	0.613102	0.638305	0.666921	0.681418	0.690524
290	Ghana	Greater Accra	72.25	0.245159	0.269453	0.303603	0.343763	0.396785	0.459963	0.52331	0.58714	0.645087	0.684661	0.70633
291	Ghana	Northern	72.25	0.382455	0.390271	0.41581	0.443817	0.47779	0.513135	0.548897	0.576269	0.597907	0.609525	0.625379
292	Ghana	Upper East	72.25	0.392704	0.408703	0.433353	0.467846	0.502008	0.538755	0.577693	0.614209	0.644513	0.654388	0.665553
293	Ghana	Upper West	72.25	0.407749	0.421602	0.442673	0.464858	0.494677	0.520146	0.55742	0.581821	0.598389	0.614757	0.624441
294	Ghana	Volta	72.25	0.373232	0.39372	0.432382	0.473847	0.524132	0.57875	0.63275	0.679346	0.715453	0.738808	0.750564
295	Ghana	Western	72.25	0.431153	0.449178	0.476258	0.506459	0.535591	0.574367	0.605842	0.634398	0.649157	0.662635	0.665846
296	Guinea	Boke	92.54	0.410089	0.435494	0.476751	0.523786	0.584952	0.636189	0.693763	0.731508	0.757211	0.774655	0.782051
297	Guinea	Conakry	92.54	0.0670217	0.0850554	0.112168	0.159257	0.211456	0.293702	0.387297	0.4739	0.554846	0.606738	0.644141
298	Guinea	Faranah	92.54	0.493766	0.504023	0.524501	0.540072	0.574085	0.595841	0.626689	0.653507	0.672589	0.673227	0.688332
299	Guinea	Kankan	92.54	0.477751	0.492817	0.511736	0.535842	0.566751	0.593788	0.621272	0.638841	0.652664	0.659659	0.661247
300	Guinea	Kindia	92.54	0.461805	0.494799	0.520973	0.560309	0.603276	0.646571	0.687548	0.721653	0.736587	0.749128	0.752901
301	Guinea	Labe	92.54	0.418476	0.444945	0.477179	0.529252	0.580534	0.638297	0.682599	0.719006	0.74157	0.754612	0.76219
302	Guinea	Mamou	92.54	0.416415	0.444464	0.477339	0.517462	0.560312	0.603322	0.640106	0.668519	0.687578	0.691914	0.694115
303	Guinea	N'Zerekore	92.54	0.427276	0.443268	0.458324	0.480588	0.497885	0.522815	0.537376	0.546447	0.550615	0.54799	0.547207
304	Guinea-Bissau	Bafata	100	0.227238	0.259778	0.308038	0.36891	0.454537	0.544766	0.645636	0.725042	0.785594	0.827128	0.845463
305	Guinea-Bissau	Biombo	100	0.125786	0.153488	0.198578	0.261158	0.341417	0.4402	0.546073	0.647236	0.727415	0.786892	0.818461
306	Guinea-Bissau	Bolama/bijagos	100	0.0285618	0.0411542	0.0683331	0.110255	0.172095	0.254063	0.356819	0.458011	0.551199	0.619202	0.657413
307	Guinea-Bissau	Cacheu	100	0.0724068	0.0930226	0.128696	0.182805	0.259041	0.349943	0.456302	0.557172	0.647301	0.706723	0.744814
308	Guinea-Bissau	Gabu	100	0.198026	0.228298	0.274773	0.333571	0.414977	0.509515	0.603953	0.687265	0.752271	0.795789	0.820728
309	Guinea-Bissau	Oio	100	0.107662	0.137736	0.180289	0.230428	0.312712	0.405241	0.506859	0.603908	0.687912	0.743767	0.773216
310	Guinea-Bissau	Quinara	100	0.198895	0.234298	0.279577	0.346885	0.429401	0.524218	0.62891	0.716001	0.789639	0.83555	0.860665
311	Guinea-Bissau	Sector Autonomo De Bissau	100	0.101644	0.129954	0.171835	0.233396	0.306768	0.408529	0.503733	0.606786	0.689133	0.748637	0.780524
312	Guinea-Bissau	Tombali	100	0.236246	0.272335	0.31711	0.383463	0.469666	0.566056	0.664718	0.745289	0.811071	0.849687	0.879204
313	Kenya	Administrative unit not available	70.38	0.111695	0.127706	0.157807	0.191463	0.238807	0.294447	0.360261	0.426236	0.496778	0.53981	0.568291
314	Kenya	Central	70.38	0.11873	0.135289	0.16166	0.193643	0.234472	0.291173	0.349903	0.409482	0.468566	0.505448	0.529083
315	Kenya	Coast	70.38	0.232568	0.248216	0.276974	0.304975	0.34825	0.393947	0.445542	0.489248	0.527165	0.552826	0.569338
316	Kenya	Eastern	70.38	0.149989	0.17125	0.197622	0.23629	0.281232	0.336572	0.401116	0.460837	0.523343	0.564228	0.59427
317	Kenya	Nairobi	70.38	0.00199259	0.00320443	0.00526306	0.0127153	0.0254901	0.044562	0.0752593	0.105742	0.128343	0.161792	0.179049
318	Kenya	North Eastern	70.38	0.077857	0.09114	0.107231	0.130055	0.162378	0.20138	0.246353	0.289312	0.334447	0.366509	0.386205
319	Kenya	Nyanza	70.38	0.390596	0.412122	0.443433	0.48007	0.530029	0.581229	0.629564	0.674561	0.707875	0.727406	0.738692
320	Kenya	Rift Valley	70.38	0.207987	0.230952	0.260302	0.298822	0.35012	0.40935	0.471459	0.533025	0.591639	0.633161	0.659271
321	Kenya	Western	70.38	0.384515	0.410416	0.443841	0.488038	0.541743	0.597045	0.652183	0.699487	0.738288	0.762174	0.773217
332	Liberia	Bomi	87.96	0.350555	0.378982	0.415503	0.464674	0.524468	0.591044	0.65163	0.703769	0.743132	0.760425	0.772274
333	Liberia	Bong	87.96	0.351806	0.380819	0.418661	0.468172	0.528516	0.595603	0.657916	0.709082	0.745817	0.770812	0.780953
334	Liberia	Gbarpolu	87.96	0.341716	0.36225	0.394675	0.428938	0.472645	0.517821	0.557487	0.58233	0.606396	0.611703	0.615283
335	Liberia	Grand Bassa	87.96	0.36692	0.393987	0.43326	0.474937	0.535002	0.597625	0.652962	0.701109	0.732749	0.752998	0.760758
336	Liberia	Grand Cape Mount	87.96	0.339148	0.360347	0.388198	0.424322	0.466045	0.505279	0.542854	0.576304	0.592869	0.604274	0.607059
337	Liberia	Grand Gedeh	87.96	0.395848	0.420479	0.457033	0.507826	0.560902	0.616976	0.668772	0.706336	0.731211	0.7456	0.754825
338	Liberia	Grand Kru	87.96	0.47244	0.495401	0.517124	0.551641	0.590809	0.624303	0.649234	0.674376	0.684508	0.692672	0.688862
339	Liberia	Lofa	87.96	0.346144	0.37325	0.402328	0.440042	0.483896	0.5262	0.559947	0.592163	0.608633	0.617233	0.623238
340	Liberia	Margibi	87.96	0.299527	0.328316	0.364846	0.415529	0.47823	0.545109	0.614421	0.673107	0.718786	0.75125	0.759901
341	Liberia	Maryland	87.96	0.441304	0.466108	0.496922	0.538493	0.581316	0.625352	0.662297	0.690949	0.706641	0.713473	0.718028
342	Liberia	Montserrado	87.96	0.223114	0.251105	0.287805	0.336096	0.404828	0.474246	0.551833	0.621236	0.68177	0.718918	0.743453
343	Liberia	Nimba	87.96	0.409815	0.438924	0.476833	0.519329	0.575562	0.631745	0.684982	0.726908	0.750927	0.765194	0.768303
344	Liberia	River Ghee	87.96	0.46263	0.481669	0.507313	0.54197	0.573874	0.609862	0.639272	0.657798	0.671517	0.668872	0.669339
345	Liberia	Rivercess	87.96	0.39563	0.425624	0.460667	0.502742	0.55679	0.611374	0.661444	0.697097	0.724792	0.734215	0.738937
346	Liberia	Sinoe	87.96	0.455969	0.476329	0.509632	0.546162	0.588408	0.63076	0.666431	0.691928	0.704274	0.712098	0.715714
372	Madagascar	Alaotra Mangoro	100	0.198912	0.233906	0.284345	0.348349	0.439139	0.540372	0.651461	0.752013	0.842857	0.892734	0.922976
373	Madagascar	Amoron'i Mania	100	0.17682	0.210302	0.257321	0.323278	0.402683	0.496845	0.601426	0.701409	0.786274	0.839786	0.878079
374	Madagascar	Analamanga	100	0.254086	0.292405	0.344131	0.410388	0.0959868	0.594293	0.702256	0.7919	0.870668	0.915264	0.940342
375	Madagascar	Analanjirofo	100	0.267272	0.305716	0.35689	0.427354	0.510383	0.614142	0.717588	0.808094	0.879857	0.915496	0.937418
376	Madagascar	Androy	100	0.231176	0.271178	0.314092	0.374313	0.458863	0.555325	0.661911	0.761182	0.844974	0.896756	0.929978
377	Madagascar	Anosy	100	0.255881	0.283248	0.33453	0.400732	0.481769	0.578827	0.683499	0.77768	0.855056	0.907713	0.934596
378	Madagascar	Atsimo Andrefana	100	0.242073	0.276534	0.321109	0.388203	0.474758	0.56956	0.675183	0.771144	0.850939	0.900262	0.929579
379	Madagascar	Atsimo Atsinanana	100	0.336323	0.369076	0.422329	0.487278	0.562825	0.653758	0.734841	0.802456	0.853276	0.880525	0.890642
380	Madagascar	Atsinanana	100	0.309418	0.348401	0.401647	0.466971	0.553106	0.649778	0.749762	0.832083	0.886023	0.92114	0.933879
381	Madagascar	Betsiboka	100	0.298236	0.344972	0.39351	0.460884	0.555908	0.662365	0.768531	0.862201	0.941413	0.978744	1.00079
382	Madagascar	Boeny	100	0.270295	0.306937	0.35861	0.432466	0.521673	0.62881	0.741473	0.841785	0.923414	0.966806	0.995555
383	Madagascar	Bongolava	100	0.283132	0.319657	0.372124	0.443088	0.52718	0.625518	0.729579	0.814496	0.88589	0.922627	0.946861
384	Madagascar	Diana	100	0.29742	0.338698	0.384809	0.459265	0.541877	0.640506	0.737352	0.82462	0.887682	0.920126	0.935387
385	Madagascar	Haute Matsiatra	100	0.237246	0.273181	0.317971	0.38282	0.467153	0.558268	0.663407	0.754936	0.825938	0.871507	0.897162
386	Madagascar	Ihorombe	100	0.248868	0.286135	0.337971	0.401314	0.480237	0.575756	0.676624	0.762585	0.828974	0.876064	0.896044
387	Madagascar	Itasy	100	0.255673	0.29981	0.3453	0.417962	0.495849	0.601563	0.707073	0.800346	0.874698	0.9193	0.946488
388	Madagascar	Melaky	100	0.341331	0.385813	0.438531	0.511926	0.600037	0.700264	0.801546	0.888558	0.952042	0.984619	1.00255
389	Madagascar	Menabe	100	0.240449	0.276976	0.320748	0.385022	0.466133	0.5661	0.670609	0.768427	0.849382	0.901425	0.931125
390	Madagascar	Sava	100	0.276452	0.317063	0.364776	0.430483	0.520024	0.61912	0.723714	0.809524	0.886256	0.92111	0.933849
391	Madagascar	Sofia	100	0.324813	0.36287	0.422406	0.496202	0.582766	0.68502	0.789381	0.878603	0.950943	0.983002	1.00437
392	Madagascar	Vakinankaratra	100	0.235167	0.267447	0.316728	0.382468	0.468667	0.57484	0.677707	0.774375	0.856461	0.910574	0.939101
393	Madagascar	Vatovavy Fitovinany	100	0.291587	0.330417	0.381354	0.441068	0.526374	0.617671	0.707077	0.786969	0.847181	0.88258	0.899985
394	Malawi	Area under National Administration	100	0.34219	0.376142	0.431874	0.497925	0.57868	0.675042	0.766838	0.840618	0.898761	0.92856	0.945106
395	Malawi	Central Region	100	0.390685	0.431977	0.486189	0.54717	0.629131	0.716296	0.804296	0.878069	0.931426	0.957976	0.974462
396	Malawi	Northern Region	100	0.335875	0.367504	0.420707	0.487009	0.567627	0.664542	0.755818	0.829879	0.893082	0.921632	0.939148
397	Malawi	Southern Region	100	0.283341	0.31825	0.36759	0.434714	0.520186	0.618593	0.721701	0.816115	0.888332	0.929366	0.952672
398	Mali	Bamako	100	0.115877	0.144186	0.176881	0.23663	0.308768	0.402608	0.503199	0.603607	0.689284	0.748986	0.790245
399	Mali	Gao	100	0.107908	0.128863	0.168096	0.220397	0.294154	0.38282	0.47629	0.572623	0.655633	0.71738	0.75528
400	Mali	Kayes	100	0.35982	0.397094	0.440028	0.499908	0.568373	0.64902	0.716145	0.773708	0.817529	0.841746	0.858116
401	Mali	Kidal	100	0.0143192	0.0234043	0.0380485	0.069861	0.116616	0.177089	0.248584	0.324781	0.397643	0.447233	0.482754
402	Mali	Koulikoro	100	0.416385	0.446632	0.488122	0.54364	0.609605	0.671384	0.729248	0.776306	0.811818	0.832258	0.838486
403	Mali	Mopti	100	0.541568	0.562215	0.584957	0.623438	0.660669	0.703907	0.754612	0.800161	0.83919	0.863231	0.888896
404	Mali	Segou	100	0.500128	0.520247	0.55636	0.596485	0.637009	0.685097	0.722178	0.756719	0.785702	0.806236	0.814278
405	Mali	Sikasso	100	0.477466	0.487123	0.519652	0.556597	0.594285	0.629232	0.660787	0.689196	0.710914	0.71817	0.720474
406	Mali	Tombouctou	100	0.21034	0.234032	0.278076	0.331847	0.396605	0.468765	0.546517	0.611904	0.667778	0.700899	0.72007
408	Mauritania	Assaba	23.85	0.0140683	0.0150262	0.0151012	0.0212758	0.0275901	0.0303741	0.0460684	0.0536607	0.0578668	0.0698697	0.0765791
409	Mauritania	Brakna	23.85	0.00385602	0.00500827	0.00524656	0.00534331	0.00746131	0.0176079	0.0173983	0.0187767	0.039491	0.0413146	0.039468
411	Mauritania	Gorgol	23.85	0.000700745	0.00107272	0.000253947	0.00103867	0.00135812	0.00203046	0.00120484	0.00277322	0.00539822	0.00635106	0.00907058
412	Mauritania	Guidimaka	23.85	0.000478652	0.000111378	0.000110303	0.000147444	0.000127321	0.00149235	0.0012596	0.00112309	0.00145883	0.00210352	0.00642284
413	Mauritania	Hodh Ech Chargui	23.85	0.0638767	0.0712663	0.0741831	0.0857794	0.0942705	0.104736	0.119163	0.135742	0.147635	0.160676	0.171066
414	Mauritania	Hodh El Gharbi	23.85	0.0406594	0.0444771	0.0520491	0.0564829	0.0650716	0.074568	0.085517	0.0997951	0.113455	0.122682	0.129584
416	Mauritania	Nouakchott	23.85	0	0	0	1.61441e-05	0	0	2.11971e-06	0	0.000265633	0	0
417	Mauritania	Tagant	23.85	0.0100055	0.0102634	0.0138698	0.0210807	0.0253965	0.0312511	0.0362083	0.0456632	0.0590649	0.0654356	0.0683579
419	Mauritania	Trarza	23.85	5.65163e-05	8.72037e-06	4.91772e-05	0.000498972	0.000188575	0.000279044	0.000735323	0.00123005	0.000600415	0.000718114	0.00121203
438	Mozambique	Area under National Administration	92.74	0.283811	0.307853	0.364355	0.421659	0.501915	0.588589	0.681573	0.769989	0.840697	0.89418	0.924512
439	Mozambique	Cabo Delgado	92.74	0.413793	0.43159	0.478968	0.516838	0.57027	0.631932	0.693476	0.751342	0.797905	0.83122	0.861639
440	Mozambique	Gaza	92.74	0.220339	0.243481	0.282092	0.322495	0.37727	0.433509	0.497871	0.557097	0.605607	0.630006	0.662059
441	Mozambique	Inhambane	92.74	0.214593	0.238999	0.271918	0.31458	0.363848	0.428765	0.481471	0.542732	0.587908	0.622205	0.647048
442	Mozambique	Manica	92.74	0.330981	0.354983	0.401428	0.453551	0.51551	0.58576	0.650789	0.712952	0.762893	0.80045	0.827521
443	Mozambique	Maputo	92.74	0.161402	0.180192	0.219739	0.260618	0.318245	0.383388	0.460676	0.532408	0.593777	0.641056	0.672243
444	Mozambique	Maputo (city)	92.74	0.144316	0.162084	0.202369	0.241338	0.294389	0.362276	0.440226	0.514905	0.584162	0.630557	0.665644
445	Mozambique	Nampula	92.74	0.398804	0.42409	0.464061	0.515975	0.577764	0.639024	0.704963	0.75617	0.802966	0.836172	0.863867
446	Mozambique	Niassa	92.74	0.331773	0.35943	0.41068	0.470004	0.537007	0.618471	0.704813	0.775648	0.842708	0.882982	0.915043
447	Mozambique	Sofala	92.74	0.349185	0.374495	0.42332	0.470129	0.532669	0.597521	0.670141	0.723048	0.767952	0.801424	0.825123
448	Mozambique	Tete	92.74	0.293853	0.321715	0.372121	0.428512	0.501567	0.582212	0.676186	0.760075	0.830147	0.881046	0.91534
449	Mozambique	Zambezia	92.74	0.430473	0.447809	0.484551	0.528434	0.57127	0.622691	0.670242	0.717218	0.755124	0.787108	0.812852
450	Namibia	Caprivi	0	0	0	0	0	0	0	0	0	0	0	0
451	Namibia	Erongo	0	0	0	0	0	0	0	0	0	0	0	0
454	Namibia	Kavango	0	0.0522477	0.0525451	0.0610857	0.0693123	0.078147	0.0965662	0.108922	0.131905	0.15059	0.173557	0.190643
456	Namibia	Kunene	0	0.00243657	0.00217326	0.00134411	0.00436282	0.00345987	0.00790868	0.0107355	0.0169592	0.0219066	0.0294042	0.0295228
457	Namibia	Ohangwena	0	0.0350894	0.0348942	0.046105	0.0508462	0.0582312	0.0689295	0.0815388	0.0981083	0.116423	0.129367	0.143204
458	Namibia	Omaheke	0	0	0	0	0	0	0	0	0	0	0	0
459	Namibia	Omusati	0	0.00902869	0.00901939	0.0132442	0.0192703	0.0260883	0.033541	0.0341654	0.0482613	0.0655558	0.0769958	0.0876883
460	Namibia	Oshana	0	0.0270794	0.0275089	0.0292914	0.0362685	0.0395105	0.0500948	0.062438	0.0745322	0.0866955	0.0978191	0.115483
461	Namibia	Oshikoto	0	0.0376842	0.0365823	0.0478704	0.0524317	0.0628414	0.0722342	0.0851094	0.100431	0.116797	0.130953	0.144276
462	Namibia	Otjozondjupa	0	0.0205415	0.0208187	0.0251733	0.0287943	0.0342792	0.0430136	0.0523326	0.0622165	0.0731066	0.0878141	0.0961616
463	Niger	Agadez	51.99	0.0677481	0.0794323	0.0887522	0.10235	0.125176	0.150358	0.181401	0.213957	0.243319	0.265554	0.280184
464	Niger	Diffa	51.99	0.191322	0.209397	0.232393	0.261074	0.299007	0.345501	0.395209	0.441709	0.491601	0.51902	0.543751
465	Niger	Dosso	51.99	0.44895	0.462674	0.49019	0.52066	0.560021	0.599776	0.640545	0.676586	0.705817	0.728982	0.74041
466	Niger	Maradi	51.99	0.349142	0.370182	0.393864	0.431356	0.471444	0.519593	0.571856	0.617951	0.660481	0.68884	0.704729
467	Niger	Niamey	51.99	0.21208	0.228508	0.256043	0.286912	0.32564	0.372898	0.422922	0.473936	0.522432	0.552363	0.576616
468	Niger	Tahoua	51.99	0.304663	0.326745	0.352014	0.382586	0.423705	0.472507	0.529236	0.576548	0.621304	0.651067	0.668891
469	Niger	Tillaberi	51.99	0.291936	0.304818	0.33042	0.368967	0.409164	0.457923	0.507917	0.555602	0.602356	0.633729	0.652838
470	Niger	Zinder	51.99	0.226361	0.245211	0.26994	0.301815	0.338195	0.387903	0.442414	0.492537	0.540936	0.572962	0.593005
471	Nigeria	Abia	34.96	0.414199	0.421938	0.43698	0.451506	0.471978	0.48749	0.508524	0.523625	0.544663	0.550397	0.558024
472	Nigeria	Adamawa	34.96	0.406867	0.416228	0.433776	0.451232	0.476169	0.500673	0.524442	0.550084	0.573647	0.583547	0.593684
473	Nigeria	Akwa Ibom	34.96	0.436128	0.446886	0.456405	0.472237	0.144045	0.507196	0.522015	0.540679	0.555664	0.562598	0.57119
474	Nigeria	Anambra	34.96	0.245472	0.255841	0.273096	0.292414	0.315449	0.34208	0.371875	0.397992	0.426183	0.445008	0.457917
475	Nigeria	Bauchi	34.96	0.404376	0.419581	0.430266	0.452857	0.471816	0.504366	0.532827	0.557777	0.578424	0.59934	0.60682
476	Nigeria	Bayelsa	34.96	0.314526	0.324982	0.34058	0.356261	0.374985	0.405516	0.433555	0.459376	0.4822	0.500479	0.507689
477	Nigeria	Benue	34.96	0.377533	0.385836	0.399818	0.418711	0.441168	0.464219	0.491637	0.511754	0.532314	0.546847	0.55367
478	Nigeria	Borno	34.96	0.34864	0.362424	0.381925	0.405534	0.43003	0.463103	0.49567	0.527841	0.555081	0.575332	0.587292
479	Nigeria	Cross River	34.96	0.376606	0.385768	0.40083	0.419233	0.436846	0.460753	0.484018	0.506902	0.527589	0.537377	0.543644
480	Nigeria	Delta	34.96	0.246908	0.25355	0.0417107	0.293128	0.315805	0.340055	0.367226	0.393483	0.421516	0.438383	0.448941
481	Nigeria	Ebonyi	34.96	0.382312	0.393737	0.409169	0.425312	0.445681	0.469503	0.493475	0.511626	0.533408	0.544461	0.552629
482	Nigeria	Edo	34.96	0.330081	0.339796	0.354622	0.373716	0.39301	0.420197	0.445712	0.471479	0.492833	0.509938	0.515627
483	Nigeria	Ekiti	34.96	0.421298	0.425391	0.436121	0.451892	0.470521	0.484692	0.50218	0.519938	0.536579	0.538251	0.546546
484	Nigeria	Enugu	34.96	0.258541	0.269498	0.285997	0.305151	0.329154	0.355148	0.387345	0.41133	0.438802	0.455118	0.465707
485	Nigeria	FCT, Abuja	34.96	0.396924	0.405886	0.423019	0.441392	0.464001	0.489684	0.511784	0.535509	0.560036	0.571383	0.579405
486	Nigeria	Gombe	34.96	0.414362	0.42734	0.440523	0.460968	0.483192	0.511079	0.538992	0.55855	0.581975	0.596279	0.603335
487	Nigeria	Imo	34.96	0.398042	0.406219	0.422283	0.438887	0.455679	0.480462	0.498577	0.520429	0.53979	0.552666	0.553468
488	Nigeria	Jigawa	34.96	0.375829	0.388542	0.405027	0.425868	0.454381	0.0822322	0.518474	0.549875	0.578528	0.599543	0.609228
489	Nigeria	Kaduna	34.96	0.469363	0.481106	0.492835	0.503066	0.521582	0.537299	0.558406	0.572539	0.588366	0.59973	0.602077
490	Nigeria	Kano	34.96	0.389673	0.403231	0.419774	0.439812	0.466638	0.496195	0.526962	0.554854	0.580244	0.598979	0.608954
491	Nigeria	Katsina	34.96	0.400737	0.411517	0.430265	0.451465	0.476817	0.507924	0.537837	0.563612	0.591481	0.608262	0.618207
492	Nigeria	Kebbi	34.96	0.48763	0.49514	0.516256	0.527101	0.5452	0.570237	0.590725	0.608306	0.625731	0.635237	0.645243
493	Nigeria	Kogi	34.96	0.378109	0.3903	0.403356	0.425518	0.446396	0.46989	0.49845	0.520493	0.540736	0.551382	0.559967
494	Nigeria	Kwara	34.96	0.43668	0.44298	0.458682	0.470464	0.489909	0.507991	0.526387	0.543973	0.559225	0.567365	0.574766
495	Nigeria	Lagos	34.96	0.158926	0.167707	0.18496	0.201356	0.226923	0.253933	0.285644	0.315971	0.347338	0.370751	0.382804
496	Nigeria	Nassarawa	34.96	0.404756	0.414447	0.431422	0.447515	0.468473	0.491734	0.517298	0.538462	0.560286	0.570841	0.577469
497	Nigeria	Niger	34.96	0.457217	0.467104	0.481876	0.497914	0.509829	0.536267	0.557856	0.578503	0.591525	0.606492	0.605149
498	Nigeria	Ogun	34.96	0.359911	0.373264	0.391207	0.413506	0.445099	0.473156	0.505507	0.537573	0.570238	0.586652	0.601104
499	Nigeria	Ondo	34.96	0.472331	0.485984	0.498958	0.520809	0.547816	0.570409	0.598405	0.622654	0.648523	0.662939	0.669927
500	Nigeria	Osun	34.96	0.41519	0.423429	0.436328	0.449457	0.463635	0.482283	0.500778	0.516673	0.530187	0.538396	0.539618
501	Nigeria	Oyo	34.96	0.398352	0.410515	0.424277	0.438196	0.45672	0.475042	0.496614	0.515037	0.532928	0.540162	0.550751
502	Nigeria	Plateau	34.96	0.36871	0.379513	0.39765	0.415666	0.107343	0.465384	0.491202	0.518325	0.543466	0.557028	0.565906
503	Nigeria	Rivers	34.96	0.319453	0.334429	0.34657	0.366864	0.389813	0.416376	0.44377	0.467812	0.493975	0.51168	0.518858
504	Nigeria	Sokoto	34.96	0.402694	0.418582	0.433846	0.457374	0.481871	0.51347	0.547145	0.574533	0.599876	0.618453	0.631085
505	Nigeria	Taraba	34.96	0.404142	0.419345	0.431006	0.450118	0.469848	0.494407	0.516618	0.538797	0.560544	0.572488	0.579188
506	Nigeria	Yobe	34.96	0.357779	0.37044	0.388513	0.410247	0.435468	0.46838	0.503078	0.532148	0.561184	0.581475	0.592791
507	Nigeria	Zamfara	34.96	0.456476	0.472401	0.482551	0.503622	0.527755	0.551482	0.574382	0.596086	0.617949	0.630148	0.638317
510	Rwanda	East/Iburasirazuba	100	0.113296	0.129497	0.170172	0.224172	0.287675	0.372405	0.462003	0.545919	0.623188	0.682013	0.716298
511	Rwanda	Kigali City/Umujyi wa Kigali	100	0.0839742	0.105402	0.138241	0.190245	0.251618	0.336335	0.425345	0.514862	0.594905	0.652935	0.693539
512	Rwanda	North/Amajyaruguru	100	0.0326656	0.0459497	0.0715175	0.109468	0.162015	0.237046	0.323914	0.410404	0.495076	0.551619	0.596426
513	Rwanda	South/Amajyepfo	100	0.0985592	0.122252	0.15761	0.209459	0.279342	0.366684	0.45439	0.542489	0.622315	0.67995	0.719896
514	Rwanda	West/Iburengerazuba	100	0.0695054	0.0897767	0.129005	0.175345	0.237267	0.318302	0.408387	0.4962	0.573116	0.62897	0.667021
520	Senegal	Dakar	78.4	0.142871	0.164725	0.194143	0.241401	0.29669	0.36665	0.447789	0.525838	0.593733	0.646648	0.675783
521	Senegal	Diourbel	78.4	0.0869101	0.101612	0.127706	0.164566	0.219483	0.279364	0.353108	0.42857	0.498944	0.55217	0.586013
522	Senegal	Fatick	78.4	0.0804268	0.100243	0.124978	0.162302	0.212023	0.278165	0.348534	0.423293	0.491824	0.547184	0.579225
523	Senegal	Kaffrine	78.4	0.0887438	0.106246	0.128014	0.166719	0.220536	0.282425	0.352048	0.423824	0.497102	0.546703	0.581307
524	Senegal	Kaolack	78.4	0.0816982	0.100371	0.126067	0.157387	0.213672	0.274668	0.347603	0.42032	0.488552	0.542576	0.576319
525	Senegal	Kedougou	78.4	0.354383	0.377614	0.417662	0.464109	0.524424	0.583822	0.646383	0.704271	0.746416	0.779847	0.796929
526	Senegal	Kolda	78.4	0.235442	0.260398	0.299637	0.340205	0.408227	0.48382	0.563279	0.639461	0.703755	0.751677	0.776175
527	Senegal	Louga	78.4	0.0825976	0.0982341	0.120982	0.153456	0.205932	0.26879	0.340464	0.413544	0.483963	0.534638	0.56475
528	Senegal	Matam	78.4	0.099862	0.117317	0.145473	0.181715	0.235476	0.298649	0.37191	0.449575	0.517424	0.568706	0.604224
529	Senegal	Saint louis	78.4	0.0851205	0.0997229	0.124691	0.162771	0.21125	0.272204	0.340918	0.414328	0.484037	0.534615	0.568174
530	Senegal	Sedhiou	78.4	0.127741	0.145445	0.18159	0.224582	0.280683	0.350294	0.43136	0.505067	0.579153	0.632564	0.666707
531	Senegal	Tambacounda	78.4	0.19486	0.218455	0.250714	0.298491	0.356739	0.424856	0.506192	0.579681	0.645751	0.690973	0.725714
532	Senegal	Thies	78.4	0.147334	0.165393	0.203086	0.242804	0.298648	0.371252	0.447089	0.525534	0.595638	0.647353	0.678119
533	Senegal	Ziguinchor	78.4	0.164878	0.188603	0.224774	0.26965	0.336106	0.413199	0.49369	0.57315	0.652847	0.707533	0.73896
610	Sierra Leone	Eastern	100	0.421579	0.443765	0.464187	0.491287	0.520546	0.544981	0.566298	0.57791	0.583933	0.581301	0.579773
611	Sierra Leone	Northern	100	0.44929	0.474126	0.505209	0.547657	0.587949	0.630006	0.664258	0.688591	0.698393	0.693416	0.70427
612	Sierra Leone	Southern	100	0.422054	0.451312	0.484664	0.527369	0.571434	0.617194	0.65949	0.68097	0.695479	0.705291	0.70239
613	Sierra Leone	Western Area	100	0.215406	0.247761	0.293872	0.349566	0.424908	0.516181	0.604355	0.681507	0.742629	0.773626	0.796115
614	Somalia	Awdal	33.85	0.0696259	0.0744261	0.083665	0.0943098	0.111664	0.126846	0.146545	0.167275	0.188928	0.208421	0.219842
615	Somalia	Bakool	33.85	0.064389	0.0713001	0.0827205	0.0888443	0.103415	0.120779	0.137994	0.156113	0.178692	0.193048	0.201902
616	Somalia	Banadir	33.85	0.0422222	0.0452204	0.0524977	0.0600846	0.072863	0.0869905	0.0998187	0.119911	0.135953	0.148015	0.15716
617	Somalia	Bari	33.85	0.0848735	0.088341	0.101034	0.111834	0.125483	0.14192	0.161954	0.184001	0.205206	0.220268	0.228672
618	Somalia	Bay	33.85	0.0527911	0.0551997	0.063604	0.0736291	0.0846562	0.098965	0.113866	0.131836	0.151515	0.159309	0.175527
619	Somalia	Galgaduud	33.85	0.0353679	0.0418162	0.0459385	0.0531375	0.0639161	0.0762224	0.0892698	0.10706	0.124301	0.132847	0.147009
620	Somalia	Gedo	33.85	0.059726	0.06389	0.0738081	0.0824961	0.0978645	0.109917	0.12717	0.144783	0.165027	0.183924	0.193712
621	Somalia	Hiraan	33.85	0.0982673	0.105131	0.114431	0.129406	0.144373	0.163865	0.188385	0.20627	0.233005	0.250095	0.260146
622	Somalia	Juba Dhexe	33.85	0.116059	0.125485	0.135577	0.146375	0.163571	0.182783	0.203331	0.226254	0.247126	0.266633	0.277379
623	Somalia	Juba Hoose	33.85	0.055156	0.0614607	0.0699932	0.0786607	0.0883323	0.103026	0.122295	0.137288	0.159229	0.172618	0.181046
624	Somalia	Mudug	33.85	0.0300513	0.0334571	0.0379569	0.0485279	0.00366666	0.0672325	0.0794409	0.0972361	0.111514	0.122922	0.1281
625	Somalia	Nugaal	33.85	0.0634504	0.0661524	0.0759129	0.0885263	0.0982199	0.112956	0.130492	0.15256	0.170206	0.186938	0.195818
626	Somalia	Sanaag	33.85	0.02989	0.0338504	0.0373741	0.0477635	0.0582583	0.0685976	0.0818205	0.0980134	0.115665	0.128608	0.137365
627	Somalia	Shabelle Dhexe	33.85	0.08049	0.0866048	0.0958791	0.108112	0.120656	0.139232	0.159877	0.179159	0.20457	0.218484	0.230255
628	Somalia	Shabelle Hoose	33.85	0.0803281	0.0871739	0.0964647	0.105942	0.11958	0.139214	0.160055	0.180513	0.19921	0.216254	0.228489
629	Somalia	Sool	33.85	0.0681836	0.0715059	0.0790895	0.0897066	0.0987979	0.117058	0.134978	0.148592	0.167684	0.181557	0.188275
630	Somalia	Togdheer	33.85	0.0533585	0.0574184	0.0645536	0.0738055	0.0856755	0.102888	0.119557	0.137697	0.157485	0.170181	0.179724
631	Somalia	Woqooyi Galbeed	33.85	0.047415	0.0522645	0.0579821	0.0647578	0.0783988	0.0933057	0.110703	0.129371	0.150705	0.164173	0.174097
634	South Africa	Gauteng	0	0	0	0	0	0	0	0	0	0	0	0
635	South Africa	Kwazulu-natal	0	0.0094793	0.00919345	0.0178196	0.027144	0.0385426	0.0618242	0.0899418	0.131718	0.178294	0.226838	0.270092
636	South Africa	Mpumalanga	0	0.0287988	0.0250495	0.0435559	0.0554617	0.0755224	0.114032	0.161364	0.22781	0.305956	0.381814	0.452588
637	South Africa	North-west	0	0	0	0	0	0	0	0	0	0	0	0
639	South Africa	Northern Province	0	0.0192574	0.0197279	0.0323157	0.0460574	0.0677823	0.1043	0.15505	0.224189	0.305058	0.384682	0.458326
641	South Sudan	Central Equatoria	74.18	0.317876	0.348124	0.379921	0.42923	0.485254	0.546669	0.618781	0.675981	0.728431	0.758848	0.780569
642	South Sudan	Eastern Equatoria	74.18	0.271894	0.299267	0.334402	0.380406	0.436209	0.504937	0.575477	0.641825	0.699369	0.735721	0.75843
643	South Sudan	El Buheyrat	74.18	0.184165	0.205961	0.233931	0.267713	0.315712	0.37162	0.429454	0.490382	0.540498	0.578556	0.599169
644	South Sudan	Jonglei	74.18	0.164053	0.183199	0.2091	0.241016	0.286411	0.340914	0.402887	0.457227	0.509957	0.546589	0.568499
645	South Sudan	Northern Bahr El Ghazal	74.18	0.144741	0.165957	0.192107	0.227491	0.268165	0.330268	0.383774	0.445788	0.497325	0.531908	0.554658
646	South Sudan	Unity	74.18	0.116038	0.131017	0.154871	0.187092	0.229737	0.286012	0.340353	0.397077	0.4499	0.488606	0.511361
647	South Sudan	Upper Nile	74.18	0.105555	0.1193	0.142359	0.173209	0.212511	0.266138	0.322395	0.379196	0.436538	0.472701	0.494308
648	South Sudan	Warab	74.18	0.161095	0.183085	0.206335	0.241502	0.290365	0.342784	0.404566	0.462715	0.513127	0.548057	0.57487
649	South Sudan	Western Bahr El Ghazal	74.18	0.229934	0.251409	0.281631	0.318681	0.365874	0.420917	0.484709	0.539757	0.580598	0.612988	0.631855
650	South Sudan	Western Equatoria	74.18	0.375819	0.400043	0.437536	0.48469	0.53716	0.596303	0.658859	0.70776	0.750919	0.772191	0.787519
651	Sudan	Administrative unit not available	27.99	0.113006	0.120647	0.132713	0.148333	0.16758	0.187059	0.21255	0.243306	0.272604	0.295554	0.318764
654	Sudan	Al Jazeera	27.99	0	0	0	0	0	0	0	0	0	0	0
655	Sudan	Blue Nile	27.99	0.0498194	0.0534203	0.0632962	0.0721433	0.0854016	0.0967533	0.120023	0.140251	0.167415	0.187959	0.206518
656	Sudan	Gadaref	27.99	0.0663933	0.0705052	0.0781535	0.0911902	0.101513	0.118324	0.138211	0.1632	0.183092	0.207952	0.222348
657	Sudan	Kassala	27.99	0.0429103	0.0468593	0.05602	0.0619687	0.0742973	0.0886564	0.109341	0.124063	0.14792	0.167222	0.176253
658	Sudan	Khartoum	27.99	0.0262457	0.0254935	0.0318738	0.0364607	0.0455185	0.0550692	0.0669173	0.0826546	0.098351	0.108896	0.119491
659	Sudan	Nile	27.99	0.018879	0.0213165	0.0257167	0.0291918	0.0344126	0.0442387	0.0537229	0.0628673	0.0786981	0.089064	0.0978157
660	Sudan	Northern	27.99	0.00849533	0.00783992	0.0111984	0.0114733	0.0170098	0.020476	0.0295119	0.0383177	0.0498424	0.0561957	0.0689469
661	Sudan	Northern Darfur	27.99	0.0430183	0.0475659	0.055697	0.0645394	0.0753815	0.0915349	0.11012	0.125049	0.148538	0.171511	0.18121
662	Sudan	Northern Kordofan	27.99	0.0291939	0.0328839	0.0384	0.0471124	0.0569277	0.0703155	0.0846191	0.102707	0.124822	0.14559	0.15507
663	Sudan	Red Sea	27.99	0.0379555	0.0419168	0.0487517	0.0596682	0.0704534	0.0774668	0.0948598	0.116754	0.13761	0.154879	0.164488
664	Sudan	Sennar	27.99	0.0411192	0.0434108	0.053002	0.0610291	0.0690434	0.087734	0.105732	0.124748	0.14775	0.167034	0.183669
665	Sudan	Southern Darfur	27.99	0.0979185	0.101326	0.114668	0.128684	0.143468	0.160987	0.188031	0.214509	0.242565	0.264573	0.279474
666	Sudan	Southern Kordofan	27.99	0.0526675	0.0538632	0.065891	0.0754256	0.00680582	0.103266	0.1177	0.150164	0.165528	0.190229	0.208384
667	Sudan	Western Darfur	27.99	0.0517111	0.0541413	0.0636374	0.0718869	0.0869813	0.0991688	0.117274	0.138364	0.161889	0.181394	0.197585
668	Sudan	White Nile	27.99	0	0	0	0	0	0	6.47881e-05	0.000609501	0.000120226	0	0
673	Tanzania, United Republic of	Arusha	15.53	0.207924	0.210216	0.224234	0.227166	0.240487	0.252365	0.268464	0.278923	0.295341	0.307411	0.312626
674	Tanzania, United Republic of	Dar es Salaam	15.53	0.240637	0.249558	0.257524	0.268013	0.282608	0.293735	0.310192	0.325183	0.339349	0.352546	0.360899
675	Tanzania, United Republic of	Dodoma	15.53	0.261497	0.269853	0.282095	0.292438	0.302836	0.319059	0.336596	0.352394	0.373754	0.384485	0.394723
676	Tanzania, United Republic of	Iringa	15.53	0.259142	0.263698	0.274958	0.285526	0.298421	0.314804	0.332137	0.348975	0.368817	0.383504	0.393106
677	Tanzania, United Republic of	Kagera	15.53	0.268999	0.278805	0.285031	0.296333	0.308311	0.320959	0.337534	0.354226	0.36739	0.380292	0.387423
678	Tanzania, United Republic of	Kigoma	15.53	0.348799	0.357467	0.365059	0.376863	0.39142	0.40183	0.424575	0.438743	0.454081	0.46854	0.476404
679	Tanzania, United Republic of	Kilimanjaro	15.53	0.245901	0.250348	0.258667	0.268957	0.279046	0.291803	0.308148	0.324172	0.337039	0.350448	0.355569
680	Tanzania, United Republic of	Lindi	15.53	0.370215	0.377123	0.390318	0.398036	0.414802	0.430033	0.449509	0.468311	0.487006	0.499995	0.509596
681	Tanzania, United Republic of	Manyara	15.53	0.235758	0.241754	0.251973	0.261329	0.270716	0.285122	0.300181	0.314417	0.32902	0.342467	0.350351
682	Tanzania, United Republic of	Mara	15.53	0.316713	0.32804	0.336026	0.346531	0.359845	0.373925	0.386936	0.403173	0.416079	0.428357	0.434858
683	Tanzania, United Republic of	Mbeya	15.53	0.312377	0.319839	0.329684	0.344972	0.355701	0.377776	0.392113	0.411539	0.431589	0.448819	0.456857
684	Tanzania, United Republic of	Morogoro	15.53	0.33468	0.339925	0.349962	0.36156	0.374086	0.390137	0.40871	0.423125	0.444367	0.456929	0.468683
685	Tanzania, United Republic of	Mtwara	15.53	0.380585	0.387856	0.400597	0.410383	0.427457	0.443728	0.45996	0.480152	0.501592	0.518995	0.531572
686	Tanzania, United Republic of	Mwanza	15.53	0.296124	0.305199	0.311596	0.32309	0.336896	0.346461	0.366176	0.375319	0.395945	0.402821	0.413874
687	Tanzania, United Republic of	Pemba North	15.53	0.287087	0.293346	0.30546	0.317224	0.328269	0.342509	0.357176	0.374776	0.386621	0.401927	0.405762
688	Tanzania, United Republic of	Pemba South	15.53	0.268504	0.275531	0.279114	0.292859	0.304462	0.318923	0.330054	0.350518	0.361249	0.375447	0.383478
689	Tanzania, United Republic of	Pwani	15.53	0.368247	0.379877	0.388125	0.397051	0.408908	0.426059	0.440965	0.456605	0.477168	0.488145	0.496108
690	Tanzania, United Republic of	Rukwa	15.53	0.221212	0.225307	0.22915	0.24012	0.251063	0.26107	0.27405	0.284709	0.300322	0.308527	0.314519
691	Tanzania, United Republic of	Ruvuma	15.53	0.305507	0.307931	0.321963	0.334193	0.343665	0.364883	0.383938	0.405499	0.427204	0.444168	0.44995
692	Tanzania, United Republic of	Shinyanga	15.53	0.227998	0.233016	0.239981	0.248278	0.254215	0.263261	0.280071	0.290465	0.301927	0.312674	0.318659
693	Tanzania, United Republic of	Singida	15.53	0.24855	0.253014	0.263858	0.274309	0.289566	0.304311	0.320202	0.335599	0.355283	0.372307	0.383378
694	Tanzania, United Republic of	Tabora	15.53	0.222268	0.226107	0.234052	0.246861	0.254576	0.261822	0.274345	0.285298	0.300596	0.309973	0.315048
695	Tanzania, United Republic of	Tanga	15.53	0.270083	0.277788	0.284245	0.295696	0.304953	0.321155	0.334939	0.349766	0.364046	0.37432	0.384218
696	Tanzania, United Republic of	Unguja North	15.53	0.255708	0.261917	0.270092	0.282599	0.0321773	0.305287	0.32272	0.339969	0.35364	0.367598	0.374645
697	Tanzania, United Republic of	Unguja South	15.53	0.260958	0.267418	0.275667	0.284403	0.299633	0.312294	0.327756	0.343469	0.359314	0.373881	0.377967
698	Tanzania, United Republic of	Unguja Urban West	15.53	0.197746	0.203148	0.208925	0.217791	0.228507	0.241054	0.248728	0.26271	0.276646	0.286534	0.292625
699	Togo	Centrale	90.06	0.440396	0.460869	0.475763	0.508043	0.530719	0.556525	0.575567	0.58284	0.594027	0.597004	0.596898
700	Togo	Kara	90.06	0.461397	0.478037	0.495348	0.51834	0.548982	0.567476	0.587659	0.602513	0.610051	0.618434	0.614936
701	Togo	Maritime	90.06	0.348973	0.378675	0.420972	0.467899	0.532797	0.597856	0.663823	0.715508	0.75307	0.772747	0.785217
702	Togo	Plateaux	90.06	0.534242	0.550513	0.573287	0.600351	0.634179	0.656847	0.682311	0.697801	0.705245	0.704691	0.704765
703	Togo	Savanes	90.06	0.426773	0.45162	0.481097	0.518985	0.560381	0.603709	0.638768	0.669707	0.686953	0.695025	0.703007
728	Uganda	Abim	98.21	0.298041	0.324284	0.372662	0.426835	0.49194	0.568115	0.639795	0.697552	0.741011	0.766845	0.783659
729	Uganda	Adjumani	98.21	0.321754	0.350353	0.400374	0.456438	0.528087	0.600387	0.670204	0.726428	0.766925	0.784642	0.799179
730	Uganda	Agago	98.21	0.302237	0.329494	0.376402	0.430962	0.504548	0.576103	0.651578	0.708153	0.747808	0.770652	0.785263
731	Uganda	Alebtong	98.21	0.343112	0.372292	0.417975	0.471259	0.536485	0.601172	0.656149	0.707819	0.735581	0.750443	0.761965
732	Uganda	Amolatar	98.21	0.363014	0.39268	0.435515	0.485757	0.547625	0.60587	0.661714	0.70517	0.732043	0.745625	0.751533
733	Uganda	Amudat	98.21	0.289651	0.324173	0.376505	0.422984	0.492977	0.563736	0.639758	0.694083	0.739111	0.76612	0.776998
734	Uganda	Amuria	98.21	0.319338	0.348513	0.395116	0.453513	0.515672	0.589877	0.65455	0.707016	0.745652	0.766707	0.778967
735	Uganda	Amuru	98.21	0.380564	0.409442	0.46061	0.509918	0.566348	0.631814	0.683089	0.721688	0.742401	0.759413	0.763961
736	Uganda	Apac	98.21	0.37796	0.408676	0.452804	0.503939	0.563955	0.619886	0.669352	0.707727	0.732998	0.739318	0.748232
737	Uganda	Arua	98.21	0.309221	0.336925	0.389862	0.44194	0.512412	0.588778	0.660695	0.723717	0.763636	0.787141	0.797612
738	Uganda	Budaka	98.21	0.408658	0.430068	0.470509	0.509141	0.55434	0.600168	0.635034	0.666032	0.680289	0.689751	0.693315
739	Uganda	Bududa	98.21	0.367456	0.396822	0.437046	0.488885	0.541766	0.599624	0.64882	0.687503	0.71434	0.723175	0.734611
740	Uganda	Bugiri	98.21	0.371865	0.398278	0.437929	0.480676	0.534329	0.593535	0.639111	0.668665	0.693765	0.703843	0.711657
741	Uganda	Buhweju	98.21	0.159651	0.18538	0.223752	0.274641	0.341227	0.417649	0.503128	0.577931	0.647764	0.693826	0.719875
742	Uganda	Buikwe	98.21	0.210885	0.239693	0.279375	0.333447	0.398894	0.468199	0.551364	0.619628	0.678478	0.709922	0.730298
743	Uganda	Bukedea	98.21	0.384133	0.409772	0.453015	0.500698	0.554646	0.612137	0.660111	0.696314	0.721961	0.73734	0.739248
744	Uganda	Bukomansimbi	98.21	0.29748	0.325075	0.364755	0.41793	0.475743	0.541161	0.604744	0.649352	0.680202	0.700511	0.708968
745	Uganda	Bukwo	98.21	0.231175	0.258106	0.306967	0.361715	0.428425	0.510691	0.595164	0.668947	0.729294	0.765529	0.789769
746	Uganda	Bulambuli	98.21	0.343424	0.37026	0.415073	0.467788	0.527703	0.590828	0.649027	0.69617	0.725951	0.745619	0.751662
747	Uganda	Buliisa	98.21	0.324337	0.356063	0.400076	0.454213	0.516643	0.582784	0.647792	0.694526	0.731616	0.752454	0.762716
748	Uganda	Bundibugyo	98.21	0.27617	0.306834	0.351281	0.406191	0.470556	0.545369	0.614798	0.672655	0.719255	0.743324	0.761022
749	Uganda	Bushenyi	98.21	0.188921	0.216353	0.255225	0.308747	0.374056	0.453652	0.533353	0.61074	0.671736	0.48359	0.735537
750	Uganda	Busia	98.21	0.377273	0.408267	0.447097	0.496486	0.544783	0.599384	0.651666	0.683546	0.706733	0.71101	0.717717
751	Uganda	Butaleja	98.21	0.408079	0.429772	0.464641	0.510678	0.554666	0.600369	0.638338	0.666881	0.684152	0.693026	0.693437
752	Uganda	Butambala	98.21	0.289951	0.316853	0.358919	0.406342	0.470445	0.535931	0.598936	0.647624	0.683203	0.706129	0.715093
753	Uganda	Buvuma	98.21	0.258558	0.286506	0.331204	0.384286	0.440198	0.516861	0.587907	0.645643	0.688872	0.711209	0.726235
754	Uganda	Buyende	98.21	0.337853	0.365443	0.407634	0.459726	0.520292	0.57748	0.633621	0.679647	0.709746	0.72492	0.729659
755	Uganda	Dokolo	98.21	0.339318	0.366267	0.416478	0.4699	0.530287	0.594638	0.658213	0.70505	0.736184	0.755242	0.764454
756	Uganda	Gomba	98.21	0.317194	0.337451	0.37934	0.426838	0.484003	0.548584	0.602566	0.648439	0.681783	0.69561	0.705402
757	Uganda	Gulu	98.21	0.386808	0.416823	0.461613	0.515203	0.574334	0.630778	0.676382	0.722257	0.745237	0.755183	0.761825
758	Uganda	Hoima	98.21	0.346927	0.371382	0.414523	0.473918	0.531457	0.240313	0.650202	0.694406	0.724428	0.741592	0.749593
759	Uganda	Ibanda	98.21	0.222269	0.249194	0.291207	0.344276	0.407526	0.482153	0.559692	0.627996	0.679224	0.711742	0.734171
760	Uganda	Iganga	98.21	0.34987	0.377291	0.417684	0.466086	0.525599	0.580852	0.632583	0.672409	0.697001	0.712213	0.71968
761	Uganda	Isingiro	98.21	0.125249	0.145534	0.185183	0.233817	0.299019	0.373261	0.455707	0.534383	0.609361	0.653634	0.688315
762	Uganda	Jinja	98.21	0.241585	0.265284	0.31128	0.363688	0.426743	0.502517	0.574394	0.642112	0.691251	0.722234	0.73959
763	Uganda	Kaabong	98.21	0.173478	0.200709	0.243058	0.298796	0.368526	0.452249	0.536604	0.621268	0.6892	0.73913	0.767013
764	Uganda	Kabale	98.21	0.00942612	0.0149636	0.0311265	0.054555	0.0997622	0.161093	0.234894	0.316675	0.396174	0.450358	0.495528
765	Uganda	Kabarole	98.21	0.302107	0.328021	0.3689	0.424671	0.490545	0.558983	0.623944	0.681391	0.716168	0.740024	0.753789
766	Uganda	Kaberamaido	98.21	0.347964	0.37612	0.41799	0.470149	0.168844	0.593401	0.647222	0.692446	0.72	0.740015	0.749096
767	Uganda	Kalangala	98.21	0.235692	0.259375	0.304123	0.361439	0.41992	0.495979	0.57061	0.635544	0.681709	0.715147	0.729298
768	Uganda	Kaliro	98.21	0.367817	0.392275	0.435757	0.475971	0.533368	0.583701	0.635034	0.672208	0.696128	0.707079	0.712102
769	Uganda	Kalungu	98.21	0.287614	0.313855	0.355596	0.406902	0.467548	0.532734	0.596741	0.649963	0.683118	0.700413	0.71011
770	Uganda	Kampala	98.21	0.159758	0.186028	0.224309	0.273889	0.337124	0.415323	0.495643	0.57011	0.638212	0.683872	0.711655
771	Uganda	Kamuli	98.21	0.319876	0.344454	0.391534	0.442278	0.502313	0.567399	0.6287	0.677379	0.709367	0.728427	0.73887
772	Uganda	Kamwenge	98.21	0.293728	0.323433	0.364205	0.419058	0.480718	0.551016	0.615739	0.671625	0.713285	0.729856	0.742046
773	Uganda	Kanungu	98.21	0.116721	0.136793	0.171689	0.216366	0.278637	0.344703	0.420621	0.48857	0.549328	0.592632	0.620617
774	Uganda	Kapchorwa	98.21	0.330469	0.356433	0.40721	0.458139	0.522626	0.590337	0.652888	0.704218	0.74114	0.758884	0.773345
775	Uganda	Kasese	98.21	0.196511	0.223876	0.268036	0.322263	0.38722	0.466622	0.547522	0.62127	0.68307	0.727658	0.747257
776	Uganda	Katakwi	98.21	0.300298	0.331815	0.377423	0.432826	0.501582	0.575754	0.643029	0.700872	0.743714	0.76878	0.783155
777	Uganda	Kayunga	98.21	0.275395	0.304184	0.348004	0.401553	0.465321	0.537561	0.605661	0.663608	0.704606	0.732275	0.752761
778	Uganda	Kibaale	98.21	0.352424	0.380851	0.424067	0.475028	0.531656	0.590491	0.644441	0.689341	0.716592	0.730914	0.731959
779	Uganda	Kiboga	98.21	0.34874	0.377897	0.416649	0.465867	0.522733	0.585145	0.639055	0.679477	0.711064	0.727136	0.730501
780	Uganda	Kibuku	98.21	0.407162	0.430006	0.47198	0.510164	0.554993	0.598603	0.639705	0.669726	0.684713	0.693256	0.697107
781	Uganda	Kiruhura	98.21	0.242582	0.267291	0.311683	0.365293	0.42959	0.503175	0.575517	0.638979	0.686902	0.718788	0.738262
782	Uganda	Kiryandongo	98.21	0.379449	0.409492	0.452596	0.496858	0.556465	0.609712	0.659466	0.697409	0.725	0.733361	0.740244
783	Uganda	Kisoro	98.21	0.00270395	0.00542936	0.0182744	0.0397803	0.0797786	0.140883	0.215135	0.297227	0.380451	0.430596	0.468711
784	Uganda	Kitgum	98.21	0.309399	0.338736	0.38886	0.446333	0.518538	0.591126	0.663611	0.719496	0.760173	0.788047	0.797347
785	Uganda	Koboko	98.21	0.328551	0.355322	0.407916	0.463625	0.537208	0.604899	0.67673	0.724877	0.766107	0.783977	0.792858
786	Uganda	Kole	98.21	0.398954	0.428534	0.46994	0.517385	0.569352	0.622101	0.667948	0.703622	0.720594	0.730175	0.740716
787	Uganda	Kotido	98.21	0.202262	0.229107	0.274621	0.328522	0.400817	0.481944	0.567786	0.646361	0.71483	0.76325	0.784213
788	Uganda	Kumi	98.21	0.372553	0.401569	0.444603	0.497086	0.549455	0.61042	0.658821	0.698256	0.72527	0.740388	0.74514
789	Uganda	Kween	98.21	0.212499	0.239031	0.285114	0.341047	0.41109	0.493722	0.582117	0.656841	0.723093	0.765809	0.785111
790	Uganda	Kyankwanzi	98.21	0.359394	0.389644	0.430401	0.475521	0.531748	0.590513	0.640338	0.676522	0.702967	0.716257	0.723817
791	Uganda	Kyegegwa	98.21	0.342821	0.370042	0.417637	0.466167	0.525931	0.580963	0.641054	0.679722	0.711638	0.721872	0.734937
792	Uganda	Kyenjojo	98.21	0.327843	0.358638	0.398383	0.451805	0.512798	0.576692	0.635539	0.680921	0.714051	0.730153	0.740026
793	Uganda	Lamwo	98.21	0.326217	0.354977	0.406389	0.460791	0.533529	0.603562	0.67072	0.725817	0.759861	0.782187	0.797395
794	Uganda	Lira	98.21	0.386518	0.413165	0.455287	0.502056	0.56018	0.61544	0.661516	0.698194	0.722193	0.736449	0.739319
795	Uganda	Luuka	98.21	0.321495	0.348983	0.392966	0.446227	0.508652	0.572349	0.629863	0.673241	0.709057	0.72502	0.735309
796	Uganda	Luwero	98.21	0.28572	0.3107	0.361368	0.410899	0.473277	0.548423	0.615421	0.670691	0.710655	0.733123	0.751646
797	Uganda	Lwengo	98.21	0.245437	0.2674	0.310634	0.363943	0.428604	0.493543	0.564656	0.633463	0.684302	0.711551	0.724019
798	Uganda	Lyantonde	98.21	0.234379	0.261622	0.300482	0.353923	0.419009	0.491996	0.5672	0.629891	0.680878	0.709143	0.726883
799	Uganda	Manafwa	98.21	0.386887	0.412229	0.456932	0.499241	0.55261	0.60558	0.648602	0.685129	0.707193	0.715701	0.720038
800	Uganda	Maracha	98.21	0.317288	0.350367	0.392483	0.458317	0.525019	0.600153	0.668981	0.725202	0.760753	0.785696	0.796129
801	Uganda	Masaka	98.21	0.25591	0.280761	0.326456	0.379765	0.442098	0.512702	0.581688	0.639887	0.68323	0.708885	0.723456
802	Uganda	Masindi	98.21	0.331119	0.361108	0.408061	0.460593	0.525166	0.588362	0.649604	0.700043	0.732907	0.757197	0.763866
803	Uganda	Mayuge	98.21	0.291812	0.31934	0.36058	0.41038	0.470476	0.539466	0.600358	0.649426	0.689824	0.709473	0.718084
804	Uganda	Mbale	98.21	0.393846	0.419955	0.458787	0.503001	0.550492	0.600128	0.646719	0.67968	0.697025	0.708095	0.705452
805	Uganda	Mbarara	98.21	0.151702	0.178404	0.217593	0.264634	0.333811	0.410153	0.492012	0.568029	0.634636	0.680269	0.707387
806	Uganda	Mitooma	98.21	0.177362	0.204569	0.246289	0.297272	0.36487	0.441291	0.521558	0.596214	0.661837	0.705221	0.730806
807	Uganda	Mityana	98.21	0.31299	0.338389	0.379947	0.433475	0.49091	0.557381	0.616788	0.664938	0.698671	0.715204	0.728837
808	Uganda	Moroto	98.21	0.209334	0.235902	0.27963	0.333947	0.401368	0.139251	0.568616	0.643779	0.705991	0.746041	0.772621
809	Uganda	Moyo	98.21	0.295197	0.319674	0.36876	0.429659	0.50089	0.577602	0.654348	0.720366	0.762392	0.791035	0.79913
810	Uganda	Mpigi	98.21	0.246991	0.276163	0.316528	0.371335	0.432148	0.507411	0.575157	0.635407	0.68287	0.710749	0.725803
811	Uganda	Mubende	98.21	0.336229	0.36081	0.402555	0.450937	0.5105	0.564846	0.621054	0.666372	0.692966	0.708229	0.714058
812	Uganda	Mukono	98.21	0.213957	0.240068	0.281494	0.333544	0.399915	0.473123	0.551075	0.622479	0.676501	0.708868	0.733024
813	Uganda	Nakapiripirit	98.21	0.285952	0.314595	0.36203	0.419342	0.484854	0.561665	0.634271	0.694466	0.742479	0.767767	0.786129
814	Uganda	Nakaseke	98.21	0.324854	0.351135	0.397035	0.442679	0.502914	0.569299	0.628264	0.674838	0.706851	0.723835	0.736101
815	Uganda	Nakasongola	98.21	0.330175	0.361062	0.404985	0.458976	0.511699	0.573721	0.636979	0.683524	0.710873	0.730175	0.743751
816	Uganda	Namayingo	98.21	0.303763	0.333165	0.37627	0.426254	0.484354	0.548434	0.607696	0.653707	0.687333	0.709801	0.715694
817	Uganda	Namutumba	98.21	0.390597	0.412465	0.4556	0.496545	0.544471	0.588098	0.629887	0.660967	0.683734	0.688097	0.693448
818	Uganda	Napak	98.21	0.240355	0.267408	0.310631	0.365893	0.433872	0.511986	0.592265	0.668592	0.717996	0.756483	0.778733
819	Uganda	Nebbi	98.21	0.318566	0.34738	0.397227	0.446348	0.514953	0.586941	0.649804	0.705846	0.742878	0.763287	0.774517
820	Uganda	Ngora	98.21	0.350553	0.383824	0.426027	0.474245	0.53282	0.600682	0.658353	0.702817	0.735261	0.749552	0.757357
821	Uganda	Ntoroko	98.21	0.303706	0.334801	0.380543	0.432416	0.49766	0.566145	0.632007	0.687238	0.722773	0.745553	0.756929
822	Uganda	Ntungamo	98.21	0.123559	0.147872	0.182251	0.231143	0.296248	0.374581	0.454906	0.536221	0.603954	0.654001	0.683361
823	Uganda	Nwoya	98.21	0.385872	0.418569	0.463177	0.509586	0.571721	0.632076	0.684533	0.72046	0.744723	0.754951	0.759895
824	Uganda	Otuke	98.21	0.319375	0.342844	0.394577	0.448884	0.515674	0.585634	0.649925	0.701405	0.739943	0.76056	0.771672
825	Uganda	Oyam	98.21	0.410052	0.435269	0.47644	0.522422	0.57476	0.624003	0.668362	0.700301	0.721545	0.725532	0.735782
826	Uganda	Pader	98.21	0.343901	0.374619	0.420979	0.476586	0.540412	0.606647	0.666177	0.713298	0.741863	0.760655	0.776362
827	Uganda	Pallisa	98.21	0.376957	0.402459	0.44722	0.490486	0.542129	0.59701	0.639079	0.675914	0.698428	0.709183	0.718594
828	Uganda	Rakai	98.21	0.210787	0.234882	0.278097	0.330973	0.396465	0.471781	0.551563	0.619969	0.673357	0.709523	0.726706
829	Uganda	Rubirizi	98.21	0.201186	0.229035	0.271507	0.327162	0.390713	0.469334	0.548341	0.618545	0.678853	0.71891	0.737553
830	Uganda	Rukungiri	98.21	0.128895	0.152231	0.190019	0.244571	0.309441	0.387617	0.468689	0.549469	0.621761	0.668873	0.696178
831	Uganda	Serere	98.21	0.352061	0.377218	0.42154	0.474273	0.165582	0.596151	0.650417	0.69582	0.725009	0.741841	0.74758
832	Uganda	Sheema	98.21	0.169602	0.193453	0.242791	0.29424	0.355254	0.43753	0.520214	0.592942	0.657828	0.703143	0.72797
833	Uganda	Sironko	98.21	0.382678	0.412986	0.452998	0.499147	0.551016	0.602175	0.305078	0.688877	0.714201	0.729442	0.733817
834	Uganda	Soroti	98.21	0.344575	0.373285	0.422529	0.470899	0.530706	0.593722	0.651119	0.69636	0.72944	0.742999	0.752522
835	Uganda	Ssembabule	98.21	0.288262	0.31726	0.360937	0.412787	0.469226	0.541555	0.6018	0.651269	0.690655	0.711752	0.728814
836	Uganda	Tororo	98.21	0.403765	0.427713	0.46478	0.512772	0.556842	0.599364	0.640182	0.66926	0.68315	0.696215	0.69755
837	Uganda	Wakiso	98.21	0.192256	0.21525	0.259242	0.309617	0.377594	0.4495	0.530785	0.601917	0.670399	0.703166	0.726445
838	Uganda	Yumbe	98.21	0.320411	0.346931	0.399558	0.450493	0.528048	0.601489	0.674029	0.727224	0.769366	0.789809	0.802894
839	Uganda	Zombo	98.21	0.330812	0.356813	0.405988	0.460062	0.526155	0.594062	0.657435	0.708012	0.743645	0.764293	0.774515
842	Zambia	Central	96.5	0.223134	0.241618	0.304654	0.36204	0.445076	0.539657	0.64267	0.735787	0.819111	0.876947	0.919127
843	Zambia	Copperbelt	96.5	0.156932	0.173934	0.225543	0.281133	0.362684	0.459456	0.569614	0.682825	0.785797	0.856638	0.911482
844	Zambia	Eastern	96.5	0.307672	0.328995	0.382771	0.446055	0.517488	0.595514	0.678419	0.748598	0.814417	0.856297	0.891751
845	Zambia	Luapula	96.5	0.342466	0.367811	0.420919	0.473558	0.538402	0.610234	0.687519	0.741928	0.802667	0.840799	0.876186
846	Zambia	Lusaka	96.5	0.131195	0.150364	0.197389	0.25401	0.334126	0.427383	0.54193	0.661666	0.777421	0.861317	0.921565
847	Zambia	North-Western	96.5	0.26	0.283298	0.341784	0.39942	0.473712	0.566849	0.654125	0.730916	0.797439	0.846282	0.878065
848	Zambia	Northern	96.5	0.234418	0.258457	0.315899	0.378616	0.456267	0.548621	0.650399	0.737909	0.811196	0.863547	0.899396
849	Zambia	Southern	96.5	0.117706	0.135621	0.186914	0.238275	0.318358	0.40825	0.514885	0.638843	0.744615	0.834531	0.898179
850	Zambia	Western	96.5	0.253778	0.277097	0.328873	0.384353	0.463865	0.555293	0.647783	0.729808	0.796519	0.849906	0.877691
851	Zimbabwe	Bulawayo	68.66	0.0287058	0.0313238	0.00915443	0.0655579	0.0274512	0.130054	0.181779	0.237242	0.308609	0.374449	0.425511
852	Zimbabwe	Harare	68.66	0.016952	0.0226658	0.0328708	0.0509519	0.0726586	0.108014	0.157832	0.221581	0.291023	0.351327	0.402569
853	Zimbabwe	Manicaland	68.66	0.038831	0.0461008	0.0666236	0.0899976	0.122929	0.159674	0.218392	0.285083	0.357834	0.42187	0.469188
854	Zimbabwe	Mashonaland Central	68.66	0.0840026	0.0929141	0.118372	0.14423	0.189534	0.244693	0.315844	0.396587	0.48471	0.561781	0.622067
855	Zimbabwe	Mashonaland East	68.66	0.0526475	0.0537364	0.0820543	0.104318	0.139062	0.187651	0.244551	0.317008	0.390199	0.455806	0.506404
856	Zimbabwe	Mashonaland West	68.66	0.0980289	0.110256	0.138051	0.174636	0.218816	0.28101	0.355579	0.437742	0.525348	0.602917	0.660882
857	Zimbabwe	Masvingo	68.66	0.0513751	0.058178	0.0804104	0.101765	0.140996	0.186071	0.242635	0.307625	0.382347	0.44229	0.49431
858	Zimbabwe	Matabeleland North	68.66	0.154474	0.16541	0.203089	0.240491	0.289	0.354014	0.434087	0.516499	0.60365	0.680486	0.739486
859	Zimbabwe	Matabeleland South	68.66	0.041335	0.0443363	0.0668888	0.0869227	0.117884	0.163576	0.219922	0.284656	0.354564	0.416186	0.46509
860	Zimbabwe	Midlands	68.66	0.0853431	0.0965334	0.125485	0.158242	0.203577	0.262177	0.329075	0.41095	0.493876	0.572726	0.633727

## Sheet: Cases averted IRS_Actellic_min
Minimum predicted cases averted per person per year by applying Actellic IRS at 80% coverage (one spray round per year)
1 round of spraying per year
				Cases averted per person per year by switching on Actellic IRS at 80% coverage
								Level of pyrethroid resistance (%)
ID Code	Country	Admin Unit name	Estimated net cover 2015 (%)	0	10	20	30	40	50	60	70	80	90	100
49	Angola	Bengo	50.88	0.167071	0.179485	0.194318	0.218534	0.247346	0.277669	0.31137	0.34778	0.38172	0.406802	0.42157
50	Angola	Benguela	50.88	0.0906271	0.101113	0.112996	0.131471	0.150499	0.181195	0.213102	0.245543	0.282828	0.308036	0.326609
51	Angola	Bie	50.88	0.103654	0.113836	0.126197	0.145191	0.163947	0.192403	0.224448	0.255366	0.288374	0.310807	0.33326
52	Angola	Cabinda	50.88	0.201195	0.215857	0.232173	0.253515	0.282366	0.313863	0.346849	0.381984	0.415381	0.439199	0.454817
53	Angola	Cuando Cubango	50.88	0.119905	0.129441	0.146554	0.171584	0.201414	0.23874	0.2818	0.326644	0.380657	0.417696	0.444761
54	Angola	Cuanza Sul	50.88	0.172883	0.187354	0.203551	0.225048	0.255749	0.280983	0.315129	0.350138	0.383426	0.410102	0.424199
55	Angola	Cunene	50.88	0.107985	0.121095	0.136561	0.156275	0.186107	0.218034	0.256475	0.302397	0.344691	0.377123	0.400468
56	Angola	Huambo	50.88	0.0877991	0.0998499	0.112113	0.132247	0.150807	0.182192	0.212203	0.246851	0.277972	0.301922	0.322567
57	Angola	Huila	50.88	0.145511	0.161421	0.17762	0.199443	0.222887	0.257453	0.296589	0.331586	0.370657	0.399351	0.418522
58	Angola	Kuanza Norte	50.88	0.207378	0.217341	0.235784	0.256412	0.280158	0.312743	0.343225	0.377213	0.408227	0.4307	0.445582
59	Angola	Luanda	50.88	0.0527383	0.0628496	0.0744909	0.0920263	0.109815	0.139481	0.171687	0.19732	0.234954	0.266004	0.282792
60	Angola	Lunda Norte	50.88	0.172411	0.182651	0.196087	0.21967	0.244062	0.275643	0.310371	0.346498	0.376674	0.407416	0.420959
61	Angola	Lunda Sul	50.88	0.125908	0.136574	0.15314	0.174272	0.197398	0.22782	0.263491	0.298441	0.334238	0.359504	0.377045
62	Angola	Malanje	50.88	0.206407	0.216152	0.235791	0.257003	0.28232	0.316032	0.351046	0.382744	0.417018	0.440174	0.457113
63	Angola	Moxico	50.88	0.183208	0.195974	0.217759	0.240072	0.275969	0.316663	0.362395	0.408472	0.458546	0.494539	0.520474
64	Angola	Namibe	50.88	0.075177	0.0878287	0.0965141	0.115891	0.141412	0.166327	0.202041	0.233227	0.274928	0.301418	0.322589
65	Angola	Uige	50.88	0.151826	0.163338	0.175293	0.19562	0.220945	0.252292	0.286295	0.314756	0.345055	0.367468	0.38848
66	Angola	Zaire	50.88	0.181412	0.192263	0.209523	0.230247	0.2567	0.289504	0.32215	0.355218	0.391373	0.412287	0.427534
67	Benin	Alibori	68.97	0.32437	0.330495	0.343588	0.358098	0.379686	0.402565	0.421392	0.43897	0.452145	0.461474	0.468817
68	Benin	Atakora	68.97	0.302746	0.310451	0.328921	0.343908	0.36253	0.38361	0.410238	0.426565	0.435849	0.44519	0.451475
69	Benin	Atlantique	68.97	0.310663	0.330533	0.359223	0.392876	0.439393	0.487241	0.532902	0.576148	0.606497	0.629818	0.641593
70	Benin	Borgou	68.97	0.274572	0.279751	0.296249	0.313686	0.330443	0.357181	0.371973	0.388075	0.3995	0.405945	0.409544
71	Benin	Collines	68.97	0.230201	0.234955	0.256663	0.272445	0.294928	0.317235	0.339079	0.353438	0.37115	0.379416	0.385138
72	Benin	Couffo	68.97	0.381734	0.390119	0.411577	0.434352	0.462948	0.48539	0.510456	0.52836	0.543536	0.550606	0.553271
73	Benin	Donga	68.97	0.275843	0.282162	0.292374	0.31009	0.318131	0.337556	0.352659	0.368444	0.37504	0.382586	0.386061
74	Benin	Littoral	68.97	0.173781	0.190431	0.220029	0.258487	0.307767	0.364453	0.428967	0.491304	0.548221	0.588813	0.620026
75	Benin	Mono	68.97	0.34937	0.365403	0.393175	0.418866	0.454513	0.492967	0.526642	0.555479	0.576475	0.591926	0.599315
76	Benin	Oueme	68.97	0.255468	0.275659	0.306921	0.348033	0.395	0.448318	0.512407	0.565403	0.617008	0.644133	0.665983
77	Benin	Plateau	68.97	0.326606	0.34739	0.377153	0.40748	0.449851	0.500281	0.545997	0.586466	0.614969	0.633675	0.645267
78	Benin	Zou	68.97	0.367418	0.382247	0.40771	0.442734	0.473896	0.513599	0.544559	0.575086	0.591378	0.603802	0.611729
79	Botswana	Central	0	0.146771	0.159752	0.159532	0.166607	0.180974	0.194071	0.211599	0.231701	0.246087	0.261637	0.275735
80	Botswana	Chobe	0	0.207445	0.207436	0.224543	0.234833	0.248637	0.266471	0.286782	0.307386	0.32678	0.347428	0.361696
81	Botswana	Ghanzi	0	0.125378	0.111679	0.122201	0.128044	0.135395	0.149724	0.155048	0.168738	0.18194	0.19172	0.201096
82	Botswana	Kgalagadi	0	0	0	0	0	0	0	0	0	0	0	0
83	Botswana	Kgatleng	0	0	0	0	0	0	0	0	0	0	0	0
85	Botswana	Ngamiland	0	0	0	0	0	0	0	0	0	0	0	0
86	Botswana	North East	0	0	0	0	0	0	0	0	0	0	0	0
89	Burkina Faso	Boucle Du Mouhoun	95.69	0.389948	0.397997	0.41771	0.441294	0.469077	0.495586	0.517287	0.535341	0.544886	0.544098	0.548952
90	Burkina Faso	Cascades	95.69	0.30426	0.320338	0.338004	0.364705	0.394111	0.419301	0.442145	0.453332	0.457464	0.459174	0.454835
91	Burkina Faso	Centre	95.69	0.220899	0.246718	0.280804	0.327351	0.385854	0.443579	0.507003	0.559803	0.602435	0.623572	0.637859
92	Burkina Faso	Centre-est	95.69	0.304718	0.325021	0.353321	0.385653	0.421093	0.457348	0.490303	0.513722	0.52537	0.533848	0.529243
93	Burkina Faso	Centre-nord	95.69	0.387472	0.408864	0.423859	0.451033	0.48612	0.512958	0.538604	0.56491	0.572544	0.577316	0.585174
94	Burkina Faso	Centre-ouest	95.69	0.340577	0.360355	0.383457	0.411887	0.444286	0.474602	0.500421	0.519968	0.530761	0.533717	0.5363
95	Burkina Faso	Centre-sud	95.69	0.317888	0.341361	0.364981	0.39582	0.4316	0.473739	0.50574	0.52752	0.540646	0.545444	0.547432
96	Burkina Faso	Est	95.69	0.355969	0.373189	0.393409	0.418602	0.448139	0.481691	0.505218	0.523444	0.53205	0.533953	0.536464
97	Burkina Faso	Hauts-bassins	95.69	0.357917	0.369153	0.388408	0.404941	0.429846	0.452362	0.472904	0.483178	0.487568	0.489674	0.48694
98	Burkina Faso	Nord	95.69	0.404574	0.425938	0.442893	0.467062	0.495094	0.520436	0.553197	0.564988	0.581363	0.588946	0.594656
99	Burkina Faso	Plateau Central	95.69	0.341201	0.356576	0.382236	0.418391	0.454619	0.49509	0.529067	0.559651	0.571325	0.580156	0.582916
100	Burkina Faso	Sahel	95.69	0.408084	0.425852	0.452519	0.476191	0.510297	0.546996	0.578595	0.590033	0.61712	0.623907	0.624433
101	Burkina Faso	Sud-ouest	95.69	0.322593	0.336521	0.354234	0.375493	0.395781	0.419027	0.435549	0.446592	0.447217	0.446253	0.44456
102	Burundi	Bubanza	100	0.141114	0.165544	0.189016	0.234244	0.285291	0.344169	0.403725	0.466401	0.509589	0.537913	0.553863
103	Burundi	Bujumbura-Mairie	100	0.0796585	0.100939	0.12749	0.167131	0.218178	0.281041	0.346319	0.40599	0.460534	0.498737	0.523614
104	Burundi	Bujumbura-Rural	100	0.0611648	0.0755084	0.106942	0.144552	0.196085	0.25663	0.326052	0.387633	0.44616	0.486193	0.510681
105	Burundi	Bururi	100	0.041462	0.059675	0.080392	0.117223	0.166933	0.226602	0.301473	0.368539	0.425396	0.469697	0.494608
106	Burundi	Cankuzo	100	0.18692	0.209714	0.240767	0.278638	0.329859	0.3802	0.435138	0.473587	0.508435	0.519261	0.529206
107	Burundi	Cibitoke	100	0.162558	0.190237	0.219783	0.26097	0.307935	0.366808	0.42321	0.475302	0.506859	0.524033	0.538946
108	Burundi	Gitega	100	0.0968657	0.120125	0.142008	0.186646	0.00554563	0.300104	0.369211	0.429004	0.483902	0.516532	0.544009
109	Burundi	Karuzi	100	0.166504	0.188543	0.219163	0.261066	0.312793	0.368606	0.42501	0.477714	0.517593	0.533602	0.549322
110	Burundi	Kayanza	100	0.084925	0.105634	0.134232	0.178021	0.225905	0.291067	0.355973	0.417986	0.473575	0.511561	0.535183
111	Burundi	Kirundo	100	0.260939	0.278627	0.302569	0.33768	0.375772	0.412809	0.451876	0.473644	0.490025	0.493251	0.494916
112	Burundi	Makamba	100	0.119798	0.141775	0.169958	0.212003	0.267343	0.324667	0.387199	0.443531	0.491729	0.523984	0.542024
113	Burundi	Muramvya	100	0.0638188	0.0834907	0.110185	0.147426	0.204401	0.260349	0.328901	0.389553	0.452679	0.486525	0.513338
114	Burundi	Muyinga	100	0.197889	0.214897	0.248948	0.287784	0.339826	0.388803	0.442767	0.485038	0.514369	0.527497	0.533624
115	Burundi	Mwaro	100	0.0382063	0.0569335	0.0809371	0.112141	0.163812	0.2226	0.298187	0.361521	0.418243	0.461035	0.489358
116	Burundi	Ngozi	100	0.162813	0.186625	0.218577	0.261465	0.30993	0.367397	0.427947	0.474375	0.513035	0.539707	0.551152
117	Burundi	Rutana	100	0.133558	0.15291	0.184334	0.228498	0.279579	0.337813	0.3992	0.453778	0.499602	0.524089	0.53646
118	Burundi	Ruyigi	100	0.157642	0.179984	0.206774	0.251765	0.298058	0.358358	0.414853	0.461158	0.504084	0.523729	0.535768
119	Cameroon	Adamaoua	13.99	0.269572	0.274442	0.280878	0.284917	0.297774	0.304708	0.317108	0.328486	0.336263	0.344856	0.348777
120	Cameroon	Centre	13.99	0.251545	0.256931	0.264588	0.273527	0.2793	0.2882	0.30168	0.308169	0.317315	0.324551	0.328931
121	Cameroon	Est	13.99	0.301942	0.308258	0.314352	0.321036	0.32569	0.334615	0.343961	0.352481	0.360224	0.365457	0.368524
122	Cameroon	Extrême - Nord	13.99	0.289184	0.296247	0.305508	0.314756	0.324092	0.335466	0.346774	0.360067	0.374385	0.383307	0.386308
123	Cameroon	Littoral	13.99	0.168127	0.174037	0.179998	0.187605	0.194316	0.202653	0.215242	0.22269	0.234274	0.239406	0.244173
124	Cameroon	Nord	13.99	0.282985	0.289488	0.294809	0.305073	0.311176	0.325639	0.336524	0.349544	0.358313	0.365744	0.368897
125	Cameroon	Nord - Ouest	13.99	0.142782	0.146475	0.154986	0.160392	0.166348	0.174187	0.184599	0.193767	0.20274	0.208492	0.212119
126	Cameroon	Ouest	13.99	0.126785	0.133844	0.139272	0.145326	0.153899	0.159357	0.168547	0.179229	0.191007	0.192618	0.202284
127	Cameroon	Sud	13.99	0.289487	0.290326	0.300349	0.306926	0.313991	0.324669	0.333903	0.345141	0.351252	0.358058	0.363192
128	Cameroon	Sud - Ouest	13.99	0.214486	0.22211	0.228097	0.236571	0.242902	0.25101	0.262936	0.274339	0.282575	0.292524	0.292957
129	Central African Republic	Bamingui-bangora	92.87	0.234403	0.255962	0.278858	0.313228	0.348284	0.387838	0.42093	0.44726	0.460931	0.469807	0.471023
130	Central African Republic	Bangui	92.87	0.334545	0.353451	0.370001	0.390616	0.413368	0.436807	0.449697	0.457371	0.456808	0.454575	0.450538
131	Central African Republic	Basse Kotto	92.87	0.261779	0.271733	0.282915	0.294005	0.309549	0.320881	0.32617	0.334027	0.333832	0.329353	0.324186
132	Central African Republic	Haut-mboumou	92.87	0.265233	0.274466	0.289481	0.301732	0.318724	0.326061	0.3418	0.348844	0.348704	0.343615	0.343043
133	Central African Republic	Hautte-kotto	92.87	0.262951	0.279033	0.2986	0.321645	0.345565	0.372027	0.388815	0.405582	0.405197	0.4124	0.408246
134	Central African Republic	Kemo	92.87	0.278262	0.289748	0.304219	0.324922	0.343745	0.356371	0.377478	0.385675	0.3888	0.388358	0.382371
135	Central African Republic	Lobaye	92.87	0.293163	0.306072	0.324741	0.346361	0.368956	0.391378	0.408782	0.41864	0.417166	0.418466	0.414476
136	Central African Republic	Mambere-kadei	92.87	0.245459	0.263817	0.285756	0.311602	0.336237	0.36865	0.391685	0.406325	0.415008	0.417258	0.417042
137	Central African Republic	Mbomou	92.87	0.264443	0.271827	0.279777	0.293478	0.306531	0.31917	0.32536	0.32914	0.329123	0.320583	0.321182
138	Central African Republic	Nana Grebizi	92.87	0.251418	0.27206	0.292409	0.3247	0.351804	0.382474	0.405067	0.420924	0.432993	0.435069	0.43487
139	Central African Republic	Nana Mambere	92.87	0.26872	0.28652	0.309406	0.341639	0.375645	0.406514	0.0763208	0.456932	0.464672	0.467994	0.468171
140	Central African Republic	Ombella-mpoko	92.87	0.322381	0.332092	0.346807	0.361672	0.378263	0.39047	0.401388	0.405427	0.403114	0.400412	0.393854
141	Central African Republic	Ouaka	92.87	0.275704	0.285745	0.300708	0.31727	0.338452	0.351765	0.363698	0.370284	0.37864	0.369394	0.366806
142	Central African Republic	Ouham	92.87	0.271723	0.285749	0.315309	0.344553	0.377009	0.407318	0.435468	0.455059	0.463471	0.46571	0.470514
143	Central African Republic	Ouham-pende	92.87	0.261127	0.281966	0.309953	0.345361	0.3862	0.425961	0.464489	0.490784	0.507822	0.511751	0.517627
144	Central African Republic	Sangha Mbaere	92.87	0.252028	0.260019	0.281783	0.30173	0.326065	0.345637	0.361188	0.376617	0.379034	0.379732	0.379614
145	Central African Republic	Vakaga	92.87	0.27554	0.296951	0.327905	0.368739	0.40801	0.455425	0.495957	0.525471	0.544786	0.553142	0.557451
146	Chad	Assongha	49.39	0.02674	0.0300589	0.0408491	0.0519681	0.0644105	0.0911509	0.118268	0.149348	0.180789	0.203104	0.212145
147	Chad	Baguirmi	49.39	0.0880646	0.0971201	0.11482	0.132578	0.161852	0.192924	0.230093	0.266563	0.305179	0.330521	0.343712
148	Chad	Barh Koh	49.39	0.0886103	0.0997012	0.114603	0.131347	0.163559	0.188159	0.226198	0.258706	0.298143	0.315574	0.331422
149	Chad	Barl El Gazal	49.39	0.0504959	0.0578199	0.0672598	0.082257	0.103758	0.136086	0.171577	0.204589	0.243031	0.265994	0.284456
150	Chad	Batha Est	49.39	0.0711826	0.0799297	0.0966651	0.114654	0.00151754	0.169886	0.204226	0.248053	0.28498	0.312624	0.32626
151	Chad	Batha Ouest	49.39	0.0474129	0.0589207	0.0671025	0.0851121	0.10302	0.134627	0.16637	0.200369	0.23808	0.261487	0.277484
152	Chad	Biltine	49.39	0.0206279	0.0246722	0.0303585	0.0419677	0.0561416	0.0724592	0.0947733	0.121573	0.146116	0.169667	0.183666
153	Chad	Borkou	49.39	6.14871e-05	2.08217e-05	2.40269e-05	0.000225979	0.00092603	0.000391393	0.00210215	0.00383367	0.0026353	0.0154953	0.0193963
154	Chad	Daraba	49.39	0.0872309	0.0991609	0.114699	0.135465	0.160133	0.194764	0.231834	0.272839	0.309028	0.336652	0.351509
155	Chad	Ennedi	49.39	0.00147283	0.00101959	0.00337359	0.00379283	0.00808622	0.0142164	0.0231196	0.0355359	0.0542149	0.0716127	0.0830351
156	Chad	Guera	49.39	0.0985454	0.101495	0.120529	0.143397	0.168554	0.201021	0.241961	0.279227	0.318729	0.345714	0.35926
157	Chad	Hadjer Lamis	49.39	0.0985127	0.107179	0.122157	0.144616	0.00298084	0.207382	0.243943	0.282067	0.322656	0.349207	0.36671
158	Chad	Kabia	49.39	0.116767	0.124409	0.14093	0.163007	0.189114	0.224114	0.26606	0.300284	0.334425	0.362908	0.377857
159	Chad	Kanem	49.39	0.0497031	0.0576594	0.0670691	0.0831406	0.105533	0.137875	0.168241	0.201861	0.236413	0.264737	0.278814
160	Chad	Lac	49.39	0.0816997	0.0899965	0.107452	0.127573	0.149384	0.184583	0.222119	0.25701	0.297325	0.320475	0.339041
161	Chad	Lac Iro	49.39	0.115177	0.133486	0.144136	0.166861	0.197353	0.226628	0.261723	0.300881	0.335051	0.358385	0.37288
162	Chad	Logone Occidental	49.39	0.0618981	0.0712029	0.0829847	0.101471	0.121872	0.146742	0.181316	0.213428	0.245646	0.271206	0.286089
163	Chad	Logone Oriental	49.39	0.0853753	0.0927201	0.106741	0.130323	0.150641	0.185254	0.21541	0.247505	0.284856	0.308146	0.322861
164	Chad	Mandoul	49.39	0.0881208	0.0986925	0.110967	0.127496	0.158007	0.184995	0.218803	0.251991	0.290603	0.312826	0.327446
165	Chad	Mayo-Boneye	49.39	0.0897021	0.0990428	0.111997	0.13409	0.158309	0.191648	0.226365	0.260097	0.296832	0.32374	0.336619
166	Chad	Mayo-Dala	49.39	0.143533	0.154845	0.172746	0.194417	0.22037	0.256968	0.292104	0.328331	0.361727	0.385063	0.395471
167	Chad	Mont De Lam	49.39	0.154963	0.167943	0.185056	0.210696	0.236684	0.271141	0.310005	0.341526	0.372869	0.397451	0.411612
168	Chad	Ouaddai	49.39	0.0595578	0.0652647	0.078279	0.0953118	0.117046	0.147419	0.180802	0.218017	0.253593	0.279676	0.293536
169	Chad	Salamat	49.39	0.1198	0.129216	0.143973	0.168237	0.198395	0.232572	0.272685	0.314502	0.348288	0.37674	0.391185
170	Chad	Sila	49.39	0.0697835	0.0784826	0.090428	0.109218	0.135153	0.163549	0.202501	0.235786	0.272219	0.297811	0.314978
171	Chad	Tandjile Est	49.39	0.0354054	0.042056	0.0526888	0.0631643	0.0818183	0.108146	0.134506	0.165589	0.199753	0.2194	0.236373
172	Chad	Tandjile Ouest	49.39	0.0575577	0.0646454	0.0760948	0.0920732	0.116689	0.143142	0.178118	0.206277	0.237846	0.263509	0.275907
173	Chad	Tibesti	49.39	0	0	0	0	0	0	0	0	0	0	0
174	Comoros	Anjouan	91.52	0.24687	0.270825	0.311171	0.356022	0.413222	0.476013	0.542042	0.602195	0.646349	0.669888	0.685019
175	Comoros	Moheli	91.52	0.217519	0.242458	0.28038	0.323795	0.38212	0.450292	0.528016	0.591884	0.643354	0.682865	0.700912
176	Comoros	Ngazidja	91.52	0.21098	0.237354	0.276888	0.324635	0.391026	0.469513	0.548333	0.631398	0.701184	0.745299	0.768229
177	Congo (Brazzaville)	Bouenza	62.58	0.181308	0.193362	0.216238	0.243408	0.278691	0.31458	0.357463	0.398257	0.43759	0.46372	0.48207
178	Congo (Brazzaville)	Cuvette	62.58	0.191143	0.204273	0.22477	0.249586	0.278727	0.314273	0.351712	0.389066	0.422658	0.445069	0.457053
179	Congo (Brazzaville)	Cuvette Ovest	62.58	0.244544	0.258646	0.28042	0.306838	0.338437	0.370552	0.407093	0.436399	0.462355	0.479142	0.491896
180	Congo (Brazzaville)	Kouilou	62.58	0.222154	0.238229	0.259527	0.284632	0.316322	0.355916	0.391723	0.426696	0.462124	0.482403	0.503127
181	Congo (Brazzaville)	Lekoumou	62.58	0.200405	0.214343	0.234462	0.261924	0.29266	0.330358	0.365542	0.409013	0.444474	0.470957	0.488433
182	Congo (Brazzaville)	Likouala	62.58	0.189856	0.204074	0.225705	0.247961	0.276944	0.311113	0.341509	0.380421	0.410081	0.426473	0.437018
183	Congo (Brazzaville)	Niari	62.58	0.224266	0.242203	0.262382	0.288786	0.323373	0.355357	0.392307	0.430757	0.463028	0.485776	0.495886
184	Congo (Brazzaville)	Plateaux	62.58	0.177283	0.191219	0.210652	0.235112	0.266458	0.301537	0.337949	0.374847	0.410834	0.434363	0.448986
185	Congo (Brazzaville)	Pool	62.58	0.195786	0.20909	0.227977	0.253227	0.285509	0.322101	0.358964	0.394888	0.431376	0.458588	0.472575
186	Congo (Brazzaville)	Sangha	62.58	0.24225	0.254965	0.27467	0.299569	0.325051	0.353942	0.385733	0.408846	0.430945	0.443544	0.452051
187	Congo, Democratic Republic of the	Bandundu	71.3	0.161124	0.174175	0.196206	0.222319	0.253976	0.294584	0.333392	0.37081	0.409464	0.431972	0.449252
188	Congo, Democratic Republic of the	Bas-Congo	71.3	0.218542	0.236262	0.258764	0.283201	0.319434	0.357213	0.396602	0.435666	0.463723	0.485694	0.499575
189	Congo, Democratic Republic of the	Equateur	71.3	0.197308	0.210146	0.230867	0.252568	0.281349	0.310584	0.343693	0.371125	0.393094	0.404193	0.41576
190	Congo, Democratic Republic of the	Kasai-Occidental	71.3	0.245392	0.259568	0.275986	0.297572	0.322421	0.348082	0.373018	0.396711	0.412292	0.421505	0.429455
191	Congo, Democratic Republic of the	Kasai-Oriental	71.3	0.216656	0.231687	0.250774	0.272256	0.300193	0.331808	0.362615	0.390178	0.412174	0.425843	0.436968
192	Congo, Democratic Republic of the	Katanga	71.3	0.233579	0.24658	0.261773	0.287237	0.308008	0.334557	0.363298	0.386151	0.40853	0.422527	0.435976
193	Congo, Democratic Republic of the	Kinshasa	71.3	0.182134	0.199805	0.21801	0.245903	0.28148	0.322726	0.366068	0.406688	0.444653	0.468677	0.480425
194	Congo, Democratic Republic of the	Maniema	71.3	0.231755	0.242466	0.254311	0.276433	0.295815	0.317314	0.339415	0.354597	0.370499	0.377726	0.385885
195	Congo, Democratic Republic of the	Nord-Kivu	71.3	0.0893674	0.100525	0.121553	0.140982	0.17026	0.209515	0.245866	0.284168	0.324876	0.350774	0.367225
196	Congo, Democratic Republic of the	Province Orientale	71.3	0.359744	0.372443	0.394936	0.413852	0.440922	0.469975	0.491435	0.513502	0.522812	0.528113	0.531497
197	Congo, Democratic Republic of the	Sud-Kivu	71.3	0.107943	0.116769	0.13663	0.160629	0.189482	0.227613	0.264281	0.306233	0.33831	0.368065	0.38554
198	Cote d'Ivoire	Bas Sassandra	62.86	0.350816	0.362963	0.368516	0.382769	0.396723	0.407432	0.416431	0.425159	0.425281	0.423335	0.423783
199	Cote d'Ivoire	Comoe	62.86	0.366987	0.370799	0.382165	0.390809	0.401042	0.415977	0.427469	0.433132	0.429193	0.434134	0.43222
200	Cote d'Ivoire	Denguele	62.86	0.317858	0.323206	0.332493	0.340286	0.354074	0.360222	0.369335	0.376576	0.373147	0.383867	0.377456
201	Cote d'Ivoire	District autonome de yamoussoukro	62.86	0.377233	0.389463	0.40094	0.417746	0.436471	0.454823	0.471776	0.487597	0.496041	0.497668	0.498258
202	Cote d'Ivoire	District Autonome de Yamoussoukro	62.86	0.367509	0.378435	0.390073	0.408795	0.428153	0.446359	0.457819	0.472458	0.475257	0.480598	0.478498
203	Cote d'Ivoire	Gôh-Djiboua	62.86	0.358493	0.369806	0.377382	0.389199	0.411752	0.425065	0.43653	0.447778	0.449133	0.45771	0.452268
204	Cote d'Ivoire	Lacs	62.86	0.376423	0.386911	0.393436	0.4125	0.427516	0.444481	0.453041	0.465666	0.467065	0.468478	0.470815
205	Cote d'Ivoire	Lagunes	62.86	0.372695	0.37943	0.38966	0.403799	0.416078	0.433426	0.442449	0.454617	0.460073	0.458027	0.459281
206	Cote d'Ivoire	Montagnes	62.86	0.403535	0.415181	0.427468	0.440359	0.461584	0.47006	0.484923	0.497839	0.499012	0.505271	0.501782
207	Cote d'Ivoire	Sassandra-Marahoue	62.86	0.39411	0.400712	0.409641	0.417472	0.435286	0.446755	0.46333	0.472074	0.474813	0.476767	0.470355
208	Cote d'Ivoire	Savanes	62.86	0.30801	0.321648	0.323689	0.339969	0.350192	0.367697	0.380555	0.386882	0.394481	0.394977	0.394814
209	Cote d'Ivoire	Vallee Du Bandama	62.86	0.256835	0.264151	0.271443	0.278321	0.288217	0.299141	0.308275	0.315266	0.323103	0.322147	0.323817
210	Cote d'Ivoire	Woroba	62.86	0.284008	0.295298	0.303626	0.319399	0.330249	0.346697	0.365953	0.371692	0.377395	0.379428	0.379808
211	Cote d'Ivoire	Zanzan	62.86	0.260925	0.269099	0.281169	0.293651	0.306712	0.324126	0.338209	0.346604	0.356068	0.361912	0.359022
212	Djibouti	Ali Sabieh	10.96	0	0	0	0	0	0	0	0	0	0	0
213	Djibouti	Dikhil	10.96	0	0	0	0	0	0	0	0	0	0	0
214	Djibouti	Djibouti	10.96	0	0	0	0	0	0	0	0	0	0	0
215	Djibouti	Obock	10.96	0.054663	0.0584155	0.0605139	0.063645	0.0656108	0.0700986	0.0734346	0.0783424	0.0830102	0.0857845	0.0883909
216	Djibouti	Tadjourah	10.96	0.0250161	0.0274995	0.0278932	0.030147	0.0336467	0.0345747	0.040728	0.0411668	0.0472629	0.0466318	0.0461499
244	Equatorial Guinea	Bioko Norte	47.5	0.12558	0.130846	0.156322	0.171861	0.199115	0.231578	0.270322	0.308637	0.350677	0.38796	0.412414
245	Equatorial Guinea	Bioko Sur	47.5	0.126554	0.133396	0.158908	0.179169	0.20196	0.237112	0.271994	0.312366	0.358561	0.394838	0.421606
246	Equatorial Guinea	Centro Sur	47.5	0.230084	0.244028	0.270842	0.294747	0.325912	0.360831	0.401452	0.441907	0.483591	0.513093	0.534951
247	Equatorial Guinea	Kientem	47.5	0.231152	0.237341	0.265935	0.288002	0.317702	0.349654	0.382601	0.418921	0.453351	0.479108	0.497715
248	Equatorial Guinea	Litoral	47.5	0.224559	0.233985	0.26506	0.289737	0.323046	0.361116	0.402679	0.44665	0.491298	0.525377	0.549769
249	Equatorial Guinea	Welenzas	47.5	0.25075	0.258965	0.284857	0.307325	0.337295	0.362009	0.394926	0.426654	0.456081	0.483298	0.499029
250	Eritrea	Anseba	43.75	0.0142678	0.0165875	0.0191115	0.0253178	0.0381518	0.0528071	0.0738106	0.0966016	0.129163	0.144832	0.162629
251	Eritrea	Archipelagos	43.75	0.0268487	0.03001	0.0352126	0.0460869	0.0571868	0.0704732	0.090481	0.114034	0.13439	0.152734	0.164344
252	Eritrea	Debub	43.75	0.00234574	0.000865733	0.0027194	0.00503037	0.00865248	0.0106689	0.0227564	0.0396624	0.0519829	0.0687448	0.0752946
253	Eritrea	Debubawi Keih Bahri	43.75	0.0196921	0.0275435	0.0293491	0.036413	0.0476424	0.0607219	0.0850636	0.103604	0.121053	0.136616	0.151294
254	Eritrea	Gash Barka	43.75	0.0127258	0.016746	0.0237608	0.0306587	0.0441655	0.0613341	0.0802337	0.106982	0.131245	0.15715	0.172209
255	Eritrea	Maekel	43.75	0.0186657	0.0187026	0.0283165	0.0341163	0.0479149	0.067084	0.087039	0.11175	0.141349	0.165497	0.174345
256	Eritrea	Semenawi Keih Bahri	43.75	0.00629492	0.00796826	0.0110296	0.0170464	0.0252555	0.0381721	0.063589	0.0814308	0.107259	0.122197	0.135247
257	Ethiopia	Addis Ababa	47.1	0	0	0	0	0	0	0	0	0	0	0
258	Ethiopia	Afar	47.1	0.104847	0.107954	0.131857	0.147391	0.172536	0.206058	0.241131	0.289645	0.33553	0.380382	0.40763
259	Ethiopia	Amhara	47.1	0.0741409	0.0806652	0.0962246	0.111771	0.137988	0.16853	0.234472	0.250401	0.301077	0.345736	0.380851
260	Ethiopia	Benishangul Gumuz	47.1	0.115074	0.120347	0.140812	0.165567	0.187585	0.222677	0.261602	0.308801	0.36316	0.401685	0.43842
261	Ethiopia	Dire Dawa	47.1	0.0998882	0.108509	0.124919	0.140546	0.17075	0.198863	0.237613	0.278052	0.326223	0.364495	0.397704
262	Ethiopia	Gambella	47.1	0.113116	0.119739	0.137798	0.160926	0.179024	0.209556	0.242745	0.283076	0.325789	0.362003	0.394507
263	Ethiopia	Harari	47.1	0.144699	0.15338	0.182373	0.209511	0.245281	0.168141	0.368868	0.397249	0.452026	0.497677	0.52852
264	Ethiopia	Oromia	47.1	0.093044	0.112147	0.132642	0.132629	0.0771699	0.181919	0.240981	0.244813	0.27767	0.302531	0.325446
265	Ethiopia	SNNP	47.1	0.119999	0.127333	0.154993	0.173569	0.206028	0.238602	0.281109	0.327086	0.372571	0.416621	0.444695
266	Ethiopia	Somali	47.1	0.0211913	0.0383684	0.0283736	0.0554017	0.121933	0.0761602	0.054482	0.105433	0.119866	0.130943	0.141057
267	Ethiopia	Tigray	47.1	0.135463	0.141979	0.164368	0.191738	0.219405	0.257332	0.304118	0.35434	0.412679	0.458508	0.496944
270	Gabon	Estuaire	0	0.279206	0.279889	0.278518	0.278391	0.276499	0.276712	0.277316	0.277585	0.281865	0.27672	0.27672
271	Gabon	Haut-Ogooue	0	0.145773	0.14606	0.149614	0.145331	0.147917	0.148293	0.147835	0.147877	0.149081	0.147909	0.147769
272	Gabon	Moyen-Ogooue	0	0.253983	0.256381	0.255638	0.254051	0.256576	0.255057	0.256595	0.254255	0.254041	0.25296	0.255508
273	Gabon	Ngounie	0	0.22845	0.228383	0.22651	0.228421	0.230557	0.229927	0.229232	0.227713	0.229581	0.228019	0.228019
274	Gabon	Nyanga	0	0.209011	0.20907	0.206601	0.207439	0.20246	0.208778	0.208169	0.207202	0.20747	0.207982	0.207059
275	Gabon	Ogooue-Ivindo	0	0.214653	0.213096	0.216859	0.212307	0.214821	0.212864	0.215765	0.215774	0.213347	0.214042	0.21472
276	Gabon	Ogooue-lolo	0	0.190977	0.189907	0.19121	0.191953	0.189634	0.191264	0.190637	0.19208	0.190329	0.189838	0.191187
277	Gabon	Ogooue-Maritime	0	0.212337	0.211821	0.212176	0.212812	0.21316	0.212184	0.212107	0.212324	0.213656	0.211653	0.211653
278	Gabon	Woleu-Ntem	0	0.248976	0.252863	0.248738	0.247431	0.246373	0.251015	0.247914	0.248134	0.24633	0.25145	0.25145
279	Gambia	Banjul	81.96	0.183894	0.202275	0.249444	0.290791	0.353948	0.427253	0.507247	0.59351	0.673263	0.72986	0.771785
280	Gambia	Central River	81.96	0.178959	0.199187	0.230071	0.274401	0.327945	0.394649	0.469855	0.547602	0.617305	0.67201	0.70791
281	Gambia	Kombo Saint Mary	81.96	0.217392	0.232256	0.273615	0.322307	0.382599	0.452651	0.534112	0.617106	0.687602	0.738414	0.779023
282	Gambia	Lower River	81.96	0.262791	0.280205	0.320555	0.359176	0.422662	0.48853	0.563114	0.63163	0.686942	0.732482	0.762447
283	Gambia	North Bank	81.96	0.206877	0.227976	0.268573	0.309821	0.367057	0.436468	0.509357	0.589116	0.660042	0.706104	0.742817
284	Gambia	Upper River	81.96	0.222456	0.233826	0.276958	0.319384	0.36757	0.431935	0.499759	0.56529	0.61928	0.660907	0.694723
285	Gambia	Western	81.96	0.246819	0.267704	0.309726	0.354987	0.410473	0.486047	0.563204	0.634943	0.697783	0.746011	0.775737
286	Ghana	Ashanti	72.25	0.305751	0.321221	0.353559	0.379707	0.418621	0.460979	0.499987	0.532415	0.55394	0.570338	0.577075
287	Ghana	Brong Ahafo	72.25	0.359729	0.373019	0.397504	0.425935	0.454877	0.481632	0.508049	0.533153	0.548536	0.559298	0.565309
288	Ghana	Central	72.25	0.316423	0.328283	0.347819	0.367359	0.394798	0.422489	0.447854	0.468285	0.476892	0.489329	0.49392
289	Ghana	Eastern	72.25	0.308537	0.318462	0.348488	0.369888	0.401204	0.434301	0.470248	0.487764	0.508866	0.520903	0.525292
290	Ghana	Greater Accra	72.25	0.208556	0.229673	0.257482	0.29283	0.335249	0.389919	0.442562	0.495914	0.543688	0.576491	0.593309
291	Ghana	Northern	72.25	0.254622	0.253173	0.272268	0.289124	0.310064	0.333198	0.356077	0.376063	0.386002	0.391843	0.404078
292	Ghana	Upper East	72.25	0.277544	0.287082	0.305657	0.329051	0.349007	0.374953	0.397127	0.424042	0.444957	0.451023	0.458383
293	Ghana	Upper West	72.25	0.276896	0.285183	0.297365	0.310705	0.329714	0.344253	0.369156	0.384132	0.393878	0.40509	0.408786
294	Ghana	Volta	72.25	0.315248	0.330501	0.362769	0.400387	0.439581	0.484507	0.528991	0.564359	0.592808	0.611384	0.619262
295	Ghana	Western	72.25	0.323453	0.334648	0.355019	0.378253	0.40057	0.428593	0.451624	0.4724	0.482889	0.492843	0.493197
296	Guinea	Boke	92.54	0.354399	0.372894	0.406745	0.440198	0.489987	0.529843	0.568432	0.590846	0.60883	0.62014	0.622687
297	Guinea	Conakry	92.54	0.0646082	0.0823456	0.108319	0.15209	0.202937	0.278648	0.365301	0.443564	0.515104	0.559271	0.592241
298	Guinea	Faranah	92.54	0.360954	0.365586	0.383213	0.392333	0.410477	0.423602	0.441066	0.454789	0.465236	0.463904	0.468999
299	Guinea	Kankan	92.54	0.361321	0.370824	0.383398	0.396392	0.417693	0.433838	0.448302	0.456938	0.459941	0.457751	0.458368
300	Guinea	Kindia	92.54	0.384878	0.411376	0.430459	0.457435	0.484219	0.518092	0.545867	0.565171	0.571357	0.578905	0.573287
301	Guinea	Labe	92.54	0.358006	0.37459	0.397927	0.440583	0.476728	0.519138	0.548233	0.5704	0.582883	0.58859	0.593521
302	Guinea	Mamou	92.54	0.340296	0.360017	0.383449	0.414334	0.442259	0.467175	0.49148	0.507766	0.517163	0.516833	0.514106
303	Guinea	N'Zerekore	92.54	0.300937	0.310934	0.319546	0.3295	0.338942	0.350643	0.357895	0.356602	0.3567	0.34652	0.345117
304	Guinea-Bissau	Bafata	100	0.213066	0.24249	0.286353	0.340178	0.411937	0.490767	0.573523	0.638201	0.685123	0.715856	0.727397
305	Guinea-Bissau	Biombo	100	0.121981	0.1483	0.192486	0.250875	0.326325	0.417917	0.51464	0.607809	0.676899	0.730924	0.75574
306	Guinea-Bissau	Bolama/bijagos	100	0.0281248	0.0404048	0.0669757	0.107852	0.167161	0.247153	0.344117	0.441589	0.527257	0.590143	0.626064
307	Guinea-Bissau	Cacheu	100	0.0703144	0.0903892	0.124915	0.176719	0.248786	0.335123	0.434252	0.527864	0.607896	0.661659	0.694594
308	Guinea-Bissau	Gabu	100	0.186303	0.212491	0.255937	0.306433	0.378429	0.457639	0.539051	0.604354	0.654212	0.688764	0.706405
309	Guinea-Bissau	Oio	100	0.103877	0.132181	0.172809	0.219979	0.297186	0.382462	0.473505	0.559789	0.631889	0.68207	0.705628
310	Guinea-Bissau	Quinara	100	0.189852	0.222732	0.26594	0.325731	0.400329	0.485579	0.575837	0.650931	0.711563	0.747962	0.768124
311	Guinea-Bissau	Sector Autonomo De Bissau	100	0.0988229	0.126746	0.166312	0.223875	0.293725	0.387573	0.475888	0.566771	0.637939	0.691451	0.71764
312	Guinea-Bissau	Tombali	100	0.225579	0.259481	0.299376	0.358438	0.43699	0.519059	0.608112	0.672974	0.725716	0.757278	0.780571
313	Kenya	Administrative unit not available	70.38	0.10634	0.120437	0.148744	0.181042	0.223802	0.277167	0.337343	0.398581	0.462002	0.501274	0.527458
314	Kenya	Central	70.38	0.106297	0.120304	0.143246	0.173337	0.208341	0.259345	0.306909	0.360244	0.410098	0.441718	0.461181
315	Kenya	Coast	70.38	0.199391	0.21192	0.236553	0.260979	0.29735	0.334424	0.3822	0.415274	0.448302	0.472436	0.487338
316	Kenya	Eastern	70.38	0.127699	0.145728	0.167933	0.200224	0.237695	0.28286	0.337238	0.384472	0.435635	0.468812	0.493846
317	Kenya	Nairobi	70.38	0.00191912	0.00294979	0.00475133	0.0118749	0.0235425	0.0410621	0.0674082	0.0965758	0.116895	0.144546	0.161331
318	Kenya	North Eastern	70.38	0.071643	0.0837078	0.0993003	0.119092	0.148559	0.184748	0.224309	0.262983	0.304842	0.333208	0.350457
319	Kenya	Nyanza	70.38	0.310769	0.327176	0.352821	0.378309	0.417726	0.45687	0.494078	0.527217	0.552201	0.562573	0.569812
320	Kenya	Rift Valley	70.38	0.181417	0.202278	0.227056	0.259913	0.302473	0.35392	0.404982	0.458035	0.503804	0.537415	0.560049
321	Kenya	Western	70.38	0.324315	0.34554	0.370404	0.407634	0.452763	0.495964	0.539827	0.577535	0.606072	0.62367	0.630442
332	Liberia	Bomi	87.96	0.315157	0.340056	0.371729	0.414019	0.462211	0.517306	0.568108	0.609134	0.638688	0.652292	0.657167
333	Liberia	Bong	87.96	0.3085	0.334723	0.36572	0.406687	0.4558	0.511797	0.562922	0.60275	0.630527	0.648059	0.654111
334	Liberia	Gbarpolu	87.96	0.251413	0.263291	0.285634	0.307917	0.334289	0.362868	0.386222	0.401506	0.412523	0.413175	0.413231
335	Liberia	Grand Bassa	87.96	0.318524	0.393987	0.373466	0.407614	0.455165	0.507081	0.551041	0.588795	0.609038	0.624038	0.627361
336	Liberia	Grand Cape Mount	87.96	0.249543	0.264208	0.281617	0.304071	0.33086	0.356774	0.378198	0.398012	0.406802	0.411036	0.409979
337	Liberia	Grand Gedeh	87.96	0.337338	0.359928	0.38756	0.42892	0.471619	0.510929	0.549046	0.578074	0.592406	0.598597	0.60332
338	Liberia	Grand Kru	87.96	0.379895	0.398364	0.414657	0.438517	0.465913	0.49168	0.503852	0.521193	0.528702	0.526845	0.521271
339	Liberia	Lofa	87.96	0.257192	0.277165	0.295834	0.321334	0.348153	0.374182	0.392236	0.411813	0.418053	0.423	0.425063
340	Liberia	Margibi	87.96	0.265854	0.290496	0.320327	0.364562	0.417252	0.472647	0.529579	0.576411	0.61311	0.635721	0.639658
341	Liberia	Maryland	87.96	0.358408	0.377384	0.401183	0.430787	0.465163	0.494654	0.519968	0.536306	0.547515	0.547567	0.54774
342	Liberia	Montserrado	87.96	0.206245	0.230151	0.263632	0.305861	0.365648	0.427999	0.494458	0.553943	0.602927	0.632944	0.652347
343	Liberia	Nimba	87.96	0.354868	0.379961	0.408833	0.444749	0.488303	0.532411	0.574694	0.605313	0.62259	0.631497	0.630807
344	Liberia	River Ghee	87.96	0.366239	0.379135	0.395675	0.420879	0.441787	0.465637	0.484471	0.495346	0.499349	0.494374	0.489779
345	Liberia	Rivercess	87.96	0.334468	0.359217	0.384863	0.420142	0.46279	0.504127	0.542452	0.567526	0.587074	0.592391	0.591498
346	Liberia	Sinoe	87.96	0.373141	0.390063	0.416071	0.443211	0.473773	0.504171	0.528976	0.546651	0.55418	0.55653	0.554696
372	Madagascar	Alaotra Mangoro	100	0.179481	0.208774	0.252703	0.307647	0.384948	0.466795	0.557178	0.638171	0.709004	0.750179	0.771765
373	Madagascar	Amoron'i Mania	100	0.15461	0.18209	0.220908	0.273788	0.334644	0.406658	0.486841	0.5648	0.630277	0.671796	0.70614
374	Madagascar	Analamanga	100	0.22219	0.252357	0.296719	0.34781	0.0147778	0.493238	0.578271	0.646848	0.708349	0.744116	0.766964
375	Madagascar	Analanjirofo	100	0.235597	0.267258	0.308879	0.366643	0.434652	0.515762	0.59704	0.665766	0.720687	0.746307	0.763677
376	Madagascar	Androy	100	0.205435	0.240052	0.274975	0.325749	0.393561	0.474154	0.558733	0.640207	0.709774	0.754753	0.783507
377	Madagascar	Anosy	100	0.224469	0.247645	0.286442	0.342948	0.410735	0.488665	0.573484	0.649952	0.712939	0.758253	0.783684
378	Madagascar	Atsimo Andrefana	100	0.213121	0.243554	0.279341	0.337171	0.406679	0.482418	0.568164	0.645006	0.711806	0.75438	0.782034
379	Madagascar	Atsimo Atsinanana	100	0.268234	0.289621	0.327943	0.375142	0.425591	0.491175	0.546994	0.593463	0.631762	0.64877	0.65981
380	Madagascar	Atsinanana	100	0.26985	0.299735	0.34312	0.393512	0.461395	0.535385	0.613235	0.675359	0.714029	0.740018	0.747835
381	Madagascar	Betsiboka	100	0.265563	0.305588	0.345158	0.400052	0.479184	0.568544	0.65208	0.72581	0.789325	0.820219	0.838
382	Madagascar	Boeny	100	0.241755	0.272142	0.317152	0.381408	0.453328	0.542311	0.634375	0.715807	0.782748	0.817095	0.838168
383	Madagascar	Bongolava	100	0.24349	0.272578	0.315276	0.369351	0.435443	0.512349	0.589613	0.65535	0.7117	0.73922	0.759693
384	Madagascar	Diana	100	0.262809	0.297735	0.334687	0.397053	0.461042	0.542374	0.618008	0.684948	0.733149	0.754173	0.766366
385	Madagascar	Haute Matsiatra	100	0.200613	0.230021	0.263063	0.310922	0.377231	0.442326	0.522179	0.589109	0.644439	0.677814	0.699311
386	Madagascar	Ihorombe	100	0.210554	0.237551	0.275942	0.324955	0.383212	0.453795	0.529359	0.590143	0.640618	0.676117	0.692495
387	Madagascar	Itasy	100	0.221674	0.260404	0.297047	0.355148	0.417407	0.497496	0.582112	0.651386	0.710308	0.746583	0.768656
388	Madagascar	Melaky	100	0.297404	0.332867	0.377328	0.436207	0.507801	0.589395	0.666058	0.734207	0.783542	0.810847	0.82522
389	Madagascar	Menabe	100	0.213227	0.245003	0.279319	0.334714	0.39881	0.479712	0.565605	0.644895	0.712541	0.755337	0.783393
390	Madagascar	Sava	100	0.246187	0.280995	0.320349	0.373264	0.44868	0.529129	0.609244	0.679997	0.738833	0.763962	0.772327
391	Madagascar	Sofia	100	0.286208	0.316978	0.367268	0.426923	0.498699	0.579076	0.662869	0.734275	0.792878	0.814866	0.834862
392	Madagascar	Vakinankaratra	100	0.207669	0.232969	0.273558	0.32688	0.397681	0.480522	0.561119	0.634572	0.704228	0.746873	0.771154
393	Madagascar	Vatovavy Fitovinany	100	0.239181	0.268667	0.304987	0.349557	0.409673	0.476131	0.53993	0.600478	0.639395	0.667914	0.68022
394	Malawi	Area under National Administration	100	0.305137	0.332713	0.377499	0.431658	0.498869	0.575474	0.646571	0.70472	0.748869	0.771371	0.783447
395	Malawi	Central Region	100	0.339591	0.376652	0.419572	0.467703	0.529993	0.603379	0.671778	0.730663	0.770563	0.791876	0.804899
396	Malawi	Northern Region	100	0.300297	0.324948	0.36933	0.42483	0.489728	0.567736	0.64128	0.69765	0.745804	0.767271	0.782943
397	Malawi	Southern Region	100	0.252434	0.28382	0.326558	0.382842	0.453942	0.534592	0.620157	0.698368	0.756852	0.790475	0.809871
398	Mali	Bamako	100	0.108452	0.135734	0.163366	0.21802	0.281371	0.363179	0.450334	0.534884	0.605781	0.652762	0.68422
399	Mali	Gao	100	0.103264	0.121912	0.157004	0.204442	0.271886	0.352649	0.435024	0.518024	0.590546	0.642296	0.673612
400	Mali	Kayes	100	0.314914	0.347425	0.379338	0.430212	0.483842	0.544964	0.595905	0.640124	0.672934	0.689417	0.702028
401	Mali	Kidal	100	0.0136103	0.0222736	0.0351542	0.0648084	0.110035	0.164223	0.226002	0.294839	0.357932	0.401241	0.430787
402	Mali	Koulikoro	100	0.348486	0.371491	0.40369	0.447391	0.496905	0.540896	0.582896	0.61611	0.643328	0.65268	0.656969
403	Mali	Mopti	100	0.428309	0.441977	0.45806	0.488562	0.517806	0.551863	0.590148	0.622804	0.652979	0.672309	0.692114
404	Mali	Segou	100	0.400581	0.411693	0.439902	0.469853	0.499393	0.533545	0.560327	0.584654	0.600609	0.617862	0.621207
405	Mali	Sikasso	100	0.352606	0.354603	0.376799	0.400192	0.425539	0.446956	0.466285	0.482941	0.495881	0.497703	0.493365
406	Mali	Tombouctou	100	0.18223	0.202178	0.237511	0.280309	0.334225	0.389795	0.453079	0.502745	0.543802	0.570114	0.583102
408	Mauritania	Assaba	23.85	0.0136065	0.014591	0.0146532	0.0208704	0.0268526	0.0297331	0.0444665	0.052084	0.0564108	0.0677075	0.0748201
409	Mauritania	Brakna	23.85	0.00379056	0.00460445	0.00516311	0.00524794	0.00728527	0.0174098	0.0171752	0.0183771	0.0390396	0.0404345	0.0378521
411	Mauritania	Gorgol	23.85	0.000678142	0.00106001	0.000253733	0.00102386	0.00146045	0.00216529	0.00117451	0.00266436	0.00532295	0.00618159	0.00903066
412	Mauritania	Guidimaka	23.85	0.000574121	0.000109933	0.000108172	9.1304e-05	0.000122026	0.00151435	0.0011747	0.00110102	0.00147706	0.00201756	0.00618249
413	Mauritania	Hodh Ech Chargui	23.85	0.0609624	0.0684161	0.0710801	0.082062	0.0903628	0.101071	0.113995	0.13023	0.142689	0.15385	0.16259
414	Mauritania	Hodh El Gharbi	23.85	0.0389847	0.0432601	0.05048	0.0547982	0.0628783	0.072513	0.0830269	0.097056	0.109996	0.11965	0.125323
416	Mauritania	Nouakchott	23.85	0	0	0	1.61441e-05	0	0	2.11971e-06	0	0.00025418	0	-5.3527e-05
417	Mauritania	Tagant	23.85	0.00970609	0.00996459	0.0135053	0.0207258	0.0254552	0.0303164	0.0352109	0.0443789	0.0581114	0.0636719	0.066828
419	Mauritania	Trarza	23.85	5.43183e-05	1.09172e-05	7.54253e-05	0.000498972	0.00019181	0.000266375	0.000718081	0.00120775	0.000276366	0.000685582	0.00117245
438	Mozambique	Area under National Administration	92.74	0.224212	0.239516	0.285578	0.330536	0.392658	0.460006	0.536883	0.6075	0.668888	0.713626	0.744644
439	Mozambique	Cabo Delgado	92.74	0.286324	0.295422	0.332632	0.355918	0.395127	0.44053	0.486557	0.531099	0.56871	0.600389	0.630493
440	Mozambique	Gaza	92.74	0.146344	0.156942	0.190588	0.219112	0.260437	0.306836	0.356062	0.408534	0.45059	0.476721	0.509477
441	Mozambique	Inhambane	92.74	0.139795	0.155772	0.1815	0.212171	0.248432	0.29907	0.341237	0.388427	0.433191	0.467026	0.495509
442	Mozambique	Manica	92.74	0.223861	0.239218	0.27255	0.311425	0.352992	0.403342	0.452581	0.500895	0.544799	0.580813	0.611179
443	Mozambique	Maputo	92.74	0.115842	0.124196	0.155276	0.186939	0.229386	0.28135	0.342488	0.40291	0.457208	0.500636	0.535051
444	Mozambique	Maputo (city)	92.74	0.101486	0.114272	0.146612	0.176685	0.217272	0.267938	0.332965	0.393591	0.453646	0.498075	0.534106
445	Mozambique	Nampula	92.74	0.278652	0.297675	0.331248	0.367294	0.410483	0.451435	0.505159	0.54392	0.583455	0.617952	0.643385
446	Mozambique	Niassa	92.74	0.252742	0.272721	0.311041	0.356725	0.407595	0.465232	0.537946	0.593987	0.65113	0.688552	0.717449
447	Mozambique	Sofala	92.74	0.240207	0.256191	0.292949	0.32537	0.370061	0.415784	0.471455	0.513045	0.552036	0.584768	0.610804
448	Mozambique	Tete	92.74	0.226672	0.245306	0.283756	0.329345	0.383795	0.447734	0.518097	0.587502	0.650641	0.697192	0.73211
449	Mozambique	Zambezia	92.74	0.278132	0.290355	0.313504	0.344728	0.373078	0.41028	0.444308	0.482173	0.515926	0.544907	0.576755
450	Namibia	Caprivi	0	0	0	0	0	0	0	0	0	0	0	0
451	Namibia	Erongo	0	0	0	0	0	0	0	0	0	0	0	0
454	Namibia	Kavango	0	0.0434146	0.0430097	0.0506278	0.0582877	0.0671549	0.0851919	0.0971593	0.118917	0.138067	0.159493	0.177095
456	Namibia	Kunene	0	0.00202355	0.00183861	0.000725561	0.00379841	0.00318245	0.00713228	0.00973235	0.0155527	0.0204419	0.0271618	0.027895
457	Namibia	Ohangwena	0	0.0290478	0.0276003	0.0386634	0.0432365	0.0496459	0.0601764	0.0707944	0.0874302	0.10609	0.118107	0.132048
458	Namibia	Omaheke	0	0	0	0	0	0	0	0	0	0	0	0
459	Namibia	Omusati	0	0.00756482	0.00737287	0.0115595	0.0167736	0.021662	0.0292301	0.0305353	0.0449131	0.060725	0.0710781	0.0822022
460	Namibia	Oshana	0	0.0227411	0.0231238	0.0247855	0.0305857	0.0333875	0.0441537	0.0550897	0.0673541	0.079639	0.0894276	0.107272
461	Namibia	Oshikoto	0	0.0300831	0.0283072	0.0400675	0.0435634	0.0535156	0.0623914	0.0746783	0.0885485	0.10531	0.118552	0.132383
462	Namibia	Otjozondjupa	0	0.0169641	0.0175299	0.0214508	0.025207	0.0307743	0.0380069	0.0471161	0.0561296	0.066607	0.0810956	0.0883956
463	Niger	Agadez	51.99	0.0625654	0.0744815	0.0820828	0.0948075	0.115104	0.137482	0.165904	0.195143	0.220878	0.241161	0.253991
464	Niger	Diffa	51.99	0.183701	0.200733	0.222189	0.249442	0.28447	0.329022	0.374443	0.41758	0.464635	0.489997	0.51193
465	Niger	Dosso	51.99	0.390162	0.399499	0.424133	0.449919	0.482246	0.515334	0.547021	0.576275	0.597672	0.615616	0.622552
466	Niger	Maradi	51.99	0.320344	0.33931	0.358471	0.393555	0.428087	0.472059	0.517614	0.558088	0.592638	0.616815	0.629911
467	Niger	Niamey	51.99	0.199947	0.21561	0.240444	0.269949	0.304241	0.34725	0.394836	0.439875	0.48293	0.509142	0.531086
468	Niger	Tahoua	51.99	0.281472	0.303069	0.324643	0.352448	0.388611	0.432881	0.483799	0.523522	0.562694	0.589035	0.60308
469	Niger	Tillaberi	51.99	0.269364	0.280624	0.304548	0.339447	0.373743	0.419055	0.462667	0.505289	0.545274	0.571236	0.585545
470	Niger	Zinder	51.99	0.213889	0.230724	0.255524	0.284871	0.319272	0.36502	0.414022	0.460124	0.504573	0.53236	0.550956
471	Nigeria	Abia	34.96	0.300655	0.305346	0.31571	0.325924	0.339391	0.349988	0.366226	0.374628	0.390206	0.393389	0.397034
472	Nigeria	Adamawa	34.96	0.316049	0.325377	0.336674	0.350288	0.367944	0.385884	0.403165	0.421558	0.437647	0.445724	0.45049
473	Nigeria	Akwa Ibom	34.96	0.318132	0.326365	0.331957	0.340558	0.00881827	0.368404	0.375726	0.389153	0.39805	0.402219	0.407454
474	Nigeria	Anambra	34.96	0.201832	0.206566	0.223581	0.237681	0.256573	0.276518	0.299722	0.321239	0.34121	0.356703	0.36643
475	Nigeria	Bauchi	34.96	0.326327	0.341003	0.34741	0.364706	0.380255	0.405716	0.426685	0.446825	0.46035	0.4751	0.482097
476	Nigeria	Bayelsa	34.96	0.246441	0.255088	0.267026	0.278968	0.293458	0.318216	0.339235	0.357703	0.373171	0.387657	0.393086
477	Nigeria	Benue	34.96	0.282068	0.288112	0.297695	0.309688	0.327863	0.344118	0.3647	0.376472	0.391755	0.403162	0.404908
478	Nigeria	Borno	34.96	0.309552	0.321967	0.340183	0.359741	0.380538	0.41008	0.43796	0.464011	0.48725	0.504899	0.513234
479	Nigeria	Cross River	34.96	0.280465	0.285542	0.296661	0.310575	0.323794	0.340139	0.357243	0.371845	0.387929	0.394777	0.397523
480	Nigeria	Delta	34.96	0.198518	0.205072	-0.0134346	0.233196	0.252527	0.27101	0.292764	0.312418	0.333227	0.345278	0.352994
481	Nigeria	Ebonyi	34.96	0.282892	0.291591	0.30232	0.313921	0.327669	0.344281	0.362185	0.375565	0.391457	0.396749	0.401856
482	Nigeria	Edo	34.96	0.254162	0.259931	0.269168	0.284317	0.298262	0.318605	0.338043	0.355489	0.371004	0.381795	0.387447
483	Nigeria	Ekiti	34.96	0.296228	0.297668	0.303825	0.315195	0.327733	0.337474	0.349386	0.361338	0.371745	0.371916	0.376903
484	Nigeria	Enugu	34.96	0.20892	0.217517	0.231595	0.247891	0.26582	0.285654	0.314551	0.330462	0.34927	0.360799	0.369377
485	Nigeria	FCT, Abuja	34.96	0.298949	0.304762	0.317897	0.330351	0.348134	0.365274	0.380629	0.399812	0.413762	0.422589	0.428692
486	Nigeria	Gombe	34.96	0.327865	0.339354	0.349646	0.363327	0.381877	0.401222	0.423739	0.437043	0.453257	0.463232	0.46869
487	Nigeria	Imo	34.96	0.293381	0.299522	0.310601	0.323091	0.333191	0.352233	0.365002	0.379123	0.391941	0.399201	0.400048
488	Nigeria	Jigawa	34.96	0.333919	0.345314	0.357233	0.376756	0.400413	0.0248846	0.456619	0.484835	0.50776	0.523763	0.531694
489	Nigeria	Kaduna	34.96	0.33551	0.343059	0.350523	0.357321	0.368534	0.379802	0.392612	0.403596	0.411962	0.418416	0.420326
490	Nigeria	Kano	34.96	0.3336	0.3457	0.357834	0.375851	0.397335	0.420033	0.446821	0.468631	0.488117	0.503216	0.510105
491	Nigeria	Katsina	34.96	0.340818	0.349575	0.367756	0.384349	0.404005	0.43041	0.455057	0.476123	0.496725	0.51075	0.516743
492	Nigeria	Kebbi	34.96	0.383023	0.387102	0.402773	0.41048	0.425632	0.444758	0.45832	0.470958	0.483113	0.48826	0.4948
493	Nigeria	Kogi	34.96	0.28538	0.296336	0.304616	0.320802	0.336299	0.354746	0.372117	0.387774	0.404406	0.410686	0.415038
494	Nigeria	Kwara	34.96	0.308663	0.312498	0.322464	0.33131	0.343514	0.356018	0.369042	0.380628	0.388822	0.394363	0.398829
495	Nigeria	Lagos	34.96	0.152535	0.1607	0.176858	0.192964	0.21652	0.243319	0.272907	0.302576	0.330843	0.353716	0.364365
496	Nigeria	Nassarawa	34.96	0.302389	0.310402	0.322905	0.333816	0.347941	0.365376	0.384178	0.396506	0.412809	0.417501	0.419285
497	Nigeria	Niger	34.96	0.338298	0.351604	0.355262	0.374959	0.375335	0.395985	0.409977	0.421775	0.431534	0.439445	0.4377
498	Nigeria	Ogun	34.96	0.331879	0.343806	0.359813	0.380173	0.40883	0.433963	0.462295	0.491992	0.519585	0.533887	0.546854
499	Nigeria	Ondo	34.96	0.415849	0.430499	0.439037	0.459639	0.483026	0.500388	0.525246	0.544144	0.566447	0.577371	0.583364
500	Nigeria	Osun	34.96	0.287708	0.290869	0.302101	0.309917	0.316138	0.330736	0.344404	0.354893	0.362929	0.367838	0.366719
501	Nigeria	Oyo	34.96	0.278966	0.286704	0.297678	0.306169	0.318623	0.332919	0.345915	0.356812	0.369297	0.373108	0.382264
502	Nigeria	Plateau	34.96	0.282811	0.291113	0.304869	0.317933	0.00445883	0.354601	0.373339	0.394464	0.412479	0.420623	0.4253
503	Nigeria	Rivers	34.96	0.25389	0.264491	0.273372	0.289591	0.305496	0.326142	0.34762	0.36591	0.386433	0.397136	0.402874
504	Nigeria	Sokoto	34.96	0.350279	0.418582	0.376689	0.395919	0.416826	0.443071	0.472332	0.494676	0.514634	0.528307	0.542156
505	Nigeria	Taraba	34.96	0.304886	0.31412	0.321823	0.336523	0.349032	0.368663	0.384752	0.399465	0.413683	0.421398	0.426827
506	Nigeria	Yobe	34.96	0.318222	0.329525	0.344681	0.364146	0.38711	0.412645	0.443844	0.467441	0.492026	0.508421	0.518064
507	Nigeria	Zamfara	34.96	0.366351	0.378977	0.387176	0.403473	0.421952	0.438885	0.457258	0.472078	0.489842	0.498842	0.501938
510	Rwanda	East/Iburasirazuba	100	0.0915048	0.102198	0.136129	0.177033	0.219814	0.284847	0.350304	0.410645	0.468767	0.51061	0.536031
511	Rwanda	Kigali City/Umujyi wa Kigali	100	0.0679385	0.0839032	0.111372	0.150443	0.196668	0.259971	0.324751	0.39103	0.44829	0.492136	0.52268
512	Rwanda	North/Amajyaruguru	100	0.0279211	0.0400367	0.0604012	0.0920783	0.133741	0.194956	0.263366	0.330158	0.394669	0.438119	0.469097
513	Rwanda	South/Amajyepfo	100	0.0800474	0.09757	0.123813	0.163383	0.214642	0.275703	0.341553	0.404032	0.463263	0.504576	0.53146
514	Rwanda	West/Iburengerazuba	100	0.0556861	0.0730919	0.105319	0.140354	0.185696	0.247017	0.312571	0.375913	0.431836	0.474357	0.502051
520	Senegal	Dakar	78.4	0.136137	0.157243	0.185848	0.229959	0.283196	0.347397	0.421477	0.492334	0.555977	0.604283	0.632698
521	Senegal	Diourbel	78.4	0.0839522	0.0977568	0.122019	0.157353	0.209027	0.264805	0.333457	0.402834	0.469725	0.517368	0.548887
522	Senegal	Fatick	78.4	0.0778448	0.0937546	0.119693	0.154692	0.202692	0.26326	0.330359	0.398238	0.461647	0.512573	0.542192
523	Senegal	Kaffrine	78.4	0.0844058	0.100517	0.121299	0.158226	0.207018	0.266219	0.329119	0.394127	0.461533	0.505652	0.538269
524	Senegal	Kaolack	78.4	0.0780834	0.0956293	0.12044	0.148816	0.201639	0.25908	0.327239	0.394859	0.456427	0.505107	0.535904
525	Senegal	Kedougou	78.4	0.3092	0.328529	0.361565	0.401047	0.446468	0.49556	0.547394	0.592981	0.62382	0.652132	0.66503
526	Senegal	Kolda	78.4	0.21526	0.238332	0.273954	0.307913	0.369529	0.434652	0.5032	0.568059	0.623878	0.662608	0.682203
527	Senegal	Louga	78.4	0.0795037	0.0944352	0.115889	0.147749	0.196024	0.254767	0.322161	0.391288	0.454201	0.501521	0.526996
528	Senegal	Matam	78.4	0.094539	0.111825	0.13779	0.172378	0.221193	0.27984	0.346667	0.41717	0.478244	0.525978	0.559074
529	Senegal	Saint louis	78.4	0.0810939	0.0941321	0.119578	0.153855	0.199674	0.257196	0.321016	0.389344	0.454377	0.499301	0.530101
530	Senegal	Sedhiou	78.4	0.119844	0.135983	0.170075	0.21013	0.261656	0.326005	0.396796	0.462321	0.527356	0.573057	0.602987
531	Senegal	Tambacounda	78.4	0.17924	0.19863	0.228846	0.272605	0.323111	0.383145	0.450762	0.515081	0.571532	0.608976	0.638042
532	Senegal	Thies	78.4	0.138929	0.157789	0.192158	0.231397	0.282411	0.349353	0.419248	0.491065	0.553936	0.60336	0.628586
533	Senegal	Ziguinchor	78.4	0.157134	0.180091	0.212966	0.255293	0.316179	0.387507	0.459992	0.532146	0.604857	0.653993	0.678946
610	Sierra Leone	Eastern	100	0.298352	0.312421	0.321739	0.339521	0.354965	0.365169	0.372767	0.376162	0.373431	0.365693	0.363377
611	Sierra Leone	Northern	100	0.360477	0.37932	0.401113	0.425845	0.454142	0.481479	0.500337	0.512931	0.514483	0.507834	0.509351
612	Sierra Leone	Southern	100	0.346512	0.36795	0.391323	0.419786	0.450464	0.478592	0.506387	0.518745	0.522492	0.523065	0.516299
613	Sierra Leone	Western Area	100	0.200927	0.229656	0.270379	0.317062	0.380544	0.459171	0.529577	0.590437	0.637719	0.658252	0.672894
614	Somalia	Awdal	33.85	0.0668181	0.0720089	0.0804708	0.0900907	0.107439	0.122274	0.141173	0.16181	0.182486	0.200535	0.211104
615	Somalia	Bakool	33.85	0.0604112	0.0663635	0.0772328	0.0830752	0.0964715	0.113096	0.12787	0.146382	0.16681	0.180595	0.187442
616	Somalia	Banadir	33.85	0.0399067	0.0433161	0.05003	0.057446	0.0685747	0.0804693	0.0941558	0.112958	0.128253	0.139849	0.147253
617	Somalia	Bari	33.85	0.0803089	0.0837411	0.0962923	0.106702	0.119649	0.134727	0.15354	0.174386	0.195149	0.209025	0.216871
618	Somalia	Bay	33.85	0.0491265	0.0512184	0.0591026	0.0685732	0.079917	0.0925799	0.106066	0.123553	0.141532	0.147163	0.164748
619	Somalia	Galgaduud	33.85	0.0333962	0.0396216	0.0427348	0.0495542	0.0610652	0.0713592	0.0837386	0.100044	0.117067	0.124081	0.137569
620	Somalia	Gedo	33.85	0.0555853	0.0586781	0.0678837	0.0769859	0.0894438	0.10147	0.117995	0.13338	0.152022	0.169655	0.178322
621	Somalia	Hiraan	33.85	0.0905913	0.0978789	0.1057	0.120092	0.133397	0.150913	0.173905	0.189905	0.216172	0.230608	0.239646
622	Somalia	Juba Dhexe	33.85	0.106426	0.114509	0.125559	0.135875	0.149997	0.168085	0.186367	0.208765	0.227802	0.244228	0.253365
623	Somalia	Juba Hoose	33.85	0.0511739	0.0561821	0.0640738	0.0732991	0.0830836	0.0956427	0.114887	0.1278	0.148326	0.159191	0.168175
624	Somalia	Mudug	33.85	0.0277394	0.0316358	0.0357321	0.0461707	0.000560593	0.064026	0.075335	0.0921098	0.105428	0.116114	0.120249
625	Somalia	Nugaal	33.85	0.0598228	0.0628448	0.0727417	0.0841324	0.093226	0.106611	0.123902	0.144747	0.16102	0.176683	0.185584
626	Somalia	Sanaag	33.85	0.0288853	0.0327419	0.0361248	0.0458277	0.0565174	0.0663159	0.0792077	0.0943868	0.112056	0.124535	0.133095
627	Somalia	Shabelle Dhexe	33.85	0.0747039	0.0804629	0.088834	0.100607	0.111544	0.129777	0.148343	0.165151	0.189852	0.203432	0.213918
628	Somalia	Shabelle Hoose	33.85	0.0751811	0.0805721	0.0894383	0.0997711	0.111178	0.12838	0.149371	0.16763	0.185074	0.201184	0.213254
629	Somalia	Sool	33.85	0.0618813	0.0641766	0.0718694	0.0805601	0.0889598	0.105554	0.121208	0.132722	0.147966	0.161485	0.167515
630	Somalia	Togdheer	33.85	0.0512731	0.0551942	0.0620115	0.0709488	0.0816684	0.0990312	0.114889	0.132679	0.150739	0.162774	0.172385
631	Somalia	Woqooyi Galbeed	33.85	0.0459875	0.0506228	0.0560702	0.0625575	0.0755923	0.0905442	0.106793	0.124748	0.145555	0.158292	0.168391
634	South Africa	Gauteng	0	0	0	0	0	0	0	0	0	0	0	0
635	South Africa	Kwazulu-natal	0	-0.0140919	-0.0152291	-0.0117803	-0.0068796	0.00207346	0.0204885	0.0409333	0.077963	0.122224	0.172277	0.213697
636	South Africa	Mpumalanga	0	-0.0262424	-0.030695	-0.0148975	-0.00568178	0.0131514	0.0462463	0.0882458	0.152519	0.229451	0.307917	0.380436
637	South Africa	North-west	0	0	0	0	0	0	0	0	0	0	0	0
639	South Africa	Northern Province	0	-0.022933	-0.0255128	-0.013183	-0.00252631	0.0146314	0.0451693	0.0930697	0.159849	0.239821	0.320142	0.395067
641	South Sudan	Central Equatoria	74.18	0.28546	0.311606	0.339695	0.381231	0.430199	0.4838	0.544837	0.594085	0.637407	0.661281	0.678069
642	South Sudan	Eastern Equatoria	74.18	0.246982	0.271439	0.302055	0.3429	0.392473	0.451298	0.513122	0.571864	0.619444	0.648345	0.667695
643	South Sudan	El Buheyrat	74.18	0.156578	0.172371	0.196659	0.222463	0.258344	0.30425	0.345631	0.391701	0.427179	0.458165	0.468716
644	South Sudan	Jonglei	74.18	0.141079	0.15702	0.178023	0.204172	0.239375	0.282908	0.331274	0.372887	0.414061	0.44001	0.457524
645	South Sudan	Northern Bahr El Ghazal	74.18	0.125234	0.142288	0.163669	0.192966	0.225119	0.274208	0.317508	0.36535	0.403972	0.427744	0.445949
646	South Sudan	Unity	74.18	0.10254	0.114146	0.134401	0.160026	0.196741	0.243002	0.287898	0.33269	0.372395	0.404552	0.419532
647	South Sudan	Upper Nile	74.18	0.0928351	0.105027	0.126052	0.150081	0.183625	0.227931	0.273611	0.319972	0.365584	0.393738	0.409944
648	South Sudan	Warab	74.18	0.138489	0.155566	0.174312	0.201569	0.241009	0.281396	0.330016	0.376216	0.411913	0.434425	0.455996
649	South Sudan	Western Bahr El Ghazal	74.18	0.189472	0.201466	0.229593	0.259186	0.292697	0.334188	0.382325	0.424801	0.451799	0.473773	0.484852
650	South Sudan	Western Equatoria	74.18	0.331086	0.349901	0.382476	0.42293	0.466544	0.517963	0.570249	0.611137	0.64413	0.661597	0.672336
651	Sudan	Administrative unit not available	27.99	0.104134	0.112267	0.122821	0.138521	0.155349	0.174241	0.196538	0.226812	0.25347	0.275113	0.296737
654	Sudan	Al Jazeera	27.99	0	0	0	0	0	0	0	0	0	0	0
655	Sudan	Blue Nile	27.99	0.0467355	0.0507073	0.0602439	0.0680494	0.0806449	0.0917688	0.113272	0.132108	0.158801	0.177819	0.195985
656	Sudan	Gadaref	27.99	0.0602812	0.0646901	0.0713299	0.0827973	0.0928746	0.105816	0.124631	0.147697	0.166095	0.188842	0.202786
657	Sudan	Kassala	27.99	0.0400096	0.0411407	0.0513961	0.0570284	0.0682263	0.0801137	0.0999139	0.112597	0.133835	0.153272	0.159845
658	Sudan	Khartoum	27.99	0.0248321	0.0245491	0.0303833	0.0347199	0.043562	0.0527105	0.0636999	0.07864	0.0943092	0.102481	0.113714
659	Sudan	Nile	27.99	0.0170705	0.0186591	0.0224735	0.0260682	0.0307784	0.0388394	0.0480785	0.0547295	0.0686604	0.0782011	0.0867137
660	Sudan	Northern	27.99	0.0082817	0.0071285	0.0102166	0.0108943	0.0148478	0.0178116	0.0265271	0.0331414	0.0448865	0.0498136	0.0612074
661	Sudan	Northern Darfur	27.99	0.0386065	0.044085	0.0509802	0.0588485	0.0694223	0.0840802	0.100349	0.115294	0.137685	0.158145	0.169291
662	Sudan	Northern Kordofan	27.99	0.0274338	0.0310277	0.0362725	0.0446662	0.0545463	0.0666145	0.0800335	0.097346	0.118236	0.137659	0.146247
663	Sudan	Red Sea	27.99	0.0346182	0.0380883	0.0453901	0.0553522	0.0650683	0.0703564	0.086395	0.106678	0.124984	0.141429	0.150102
664	Sudan	Sennar	27.99	0.0389459	0.0413298	0.0500658	0.0579014	0.0653704	0.0838694	0.0999335	0.11816	0.140495	0.157606	0.173584
665	Sudan	Southern Darfur	27.99	0.0895351	0.092768	0.104508	0.117141	0.130902	0.147004	0.172481	0.196465	0.221395	0.242861	0.253409
666	Sudan	Southern Kordofan	27.99	0.0491912	0.0502899	0.061779	0.071698	0.00163856	0.0970535	0.110818	0.1402	0.155573	0.178757	0.19624
667	Sudan	Western Darfur	27.99	0.0478102	0.0496027	0.0589365	0.0663306	0.0807257	0.0913069	0.108261	0.128397	0.149353	0.169053	0.182344
668	Sudan	White Nile	27.99	0	0	0	0	0	0	3.57166e-05	0.000609501	0.00013428	-4.08408e-05	0
673	Tanzania, United Republic of	Arusha	15.53	0.179619	0.180954	0.193125	0.195144	0.207579	0.217924	0.231737	0.242174	0.25575	0.267515	0.269983
674	Tanzania, United Republic of	Dar es Salaam	15.53	0.219773	0.226678	0.234304	0.244952	0.257969	0.267393	0.282776	0.296994	0.309491	0.321519	0.328515
675	Tanzania, United Republic of	Dodoma	15.53	0.250997	0.260194	0.270139	0.280038	0.290619	0.305928	0.322551	0.338154	0.358921	0.369236	0.378999
676	Tanzania, United Republic of	Iringa	15.53	0.248478	0.252983	0.263475	0.27264	0.286171	0.301132	0.317996	0.333775	0.354074	0.366263	0.376526
677	Tanzania, United Republic of	Kagera	15.53	0.231353	0.240621	0.245099	0.254206	0.264277	0.274348	0.289757	0.304194	0.31662	0.325145	0.332788
678	Tanzania, United Republic of	Kigoma	15.53	0.280352	0.287689	0.293832	0.302738	0.314867	0.32345	0.340828	0.353517	0.364612	0.374737	0.38201
679	Tanzania, United Republic of	Kilimanjaro	15.53	0.208224	0.213178	0.219311	0.228022	0.236934	0.246395	0.261839	0.275478	0.285867	0.298483	0.300815
680	Tanzania, United Republic of	Lindi	15.53	0.326288	0.332215	0.344062	0.351231	0.364292	0.379636	0.39544	0.414203	0.428813	0.440091	0.448271
681	Tanzania, United Republic of	Manyara	15.53	0.207068	0.21219	0.221269	0.228897	0.236584	0.249709	0.264155	0.275565	0.288892	0.300722	0.306923
682	Tanzania, United Republic of	Mara	15.53	0.266813	0.277269	0.282756	0.291776	0.303516	0.314314	0.323495	0.33976	0.350946	0.360933	0.366145
683	Tanzania, United Republic of	Mbeya	15.53	0.300176	0.306977	0.315245	0.330672	0.340172	0.361395	0.375259	0.393786	0.411742	0.429694	0.437837
684	Tanzania, United Republic of	Morogoro	15.53	0.29233	0.295321	0.304181	0.313943	0.324859	0.339107	0.355559	0.368336	0.386984	0.398261	0.408207
685	Tanzania, United Republic of	Mtwara	15.53	0.349206	0.356818	0.368142	0.376678	0.392071	0.408484	0.423234	0.439973	0.460684	0.47779	0.488232
686	Tanzania, United Republic of	Mwanza	15.53	0.244217	0.252444	0.257089	0.266699	0.278535	0.286269	0.300396	0.309908	0.326367	0.33096	0.343179
687	Tanzania, United Republic of	Pemba North	15.53	0.260371	0.265288	0.277075	0.288073	0.297449	0.310545	0.322103	0.340141	0.350108	0.362809	0.366283
688	Tanzania, United Republic of	Pemba South	15.53	0.239788	0.247101	0.250453	0.263081	0.271972	0.285666	0.295738	0.312784	0.322024	0.335011	0.341503
689	Tanzania, United Republic of	Pwani	15.53	0.312926	0.322677	0.327502	0.335157	0.344929	0.359329	0.373376	0.386504	0.403318	0.412079	0.419863
690	Tanzania, United Republic of	Rukwa	15.53	0.212449	0.216535	0.220005	0.23014	0.240779	0.250512	0.262552	0.272483	0.288084	0.296623	0.30225
691	Tanzania, United Republic of	Ruvuma	15.53	0.291172	0.293878	0.308028	0.319747	0.328036	0.348483	0.366606	0.387491	0.407634	0.425292	0.429715
692	Tanzania, United Republic of	Shinyanga	15.53	0.218333	0.222754	0.229668	0.237632	0.243102	0.251842	0.268062	0.278217	0.288963	0.299497	0.305843
693	Tanzania, United Republic of	Singida	15.53	0.240371	0.244369	0.254438	0.265265	0.278661	0.293112	0.308191	0.323757	0.342415	0.358264	0.369639
694	Tanzania, United Republic of	Tabora	15.53	0.213351	0.21655	0.225239	0.23758	0.244786	0.252009	0.26162	0.273833	0.288674	0.298401	0.303205
695	Tanzania, United Republic of	Tanga	15.53	0.229127	0.236289	0.241003	0.250519	0.258366	0.271533	0.282449	0.296358	0.306614	0.313483	0.326031
696	Tanzania, United Republic of	Unguja North	15.53	0.231608	0.236914	0.245184	0.255805	0.00362952	0.27556	0.291267	0.305942	0.318426	0.331398	0.3363
697	Tanzania, United Republic of	Unguja South	15.53	0.235529	0.240715	0.249318	0.257133	0.269604	0.282305	0.295196	0.309312	0.323518	0.337212	0.339641
698	Tanzania, United Republic of	Unguja Urban West	15.53	0.179734	0.184891	0.188959	0.197805	0.20712	0.219134	0.226461	0.23766	0.250314	0.259834	0.265229
699	Togo	Centrale	90.06	0.304559	0.321151	0.328645	0.347778	0.359285	0.375558	0.379979	0.378257	0.383498	0.378895	0.374091
700	Togo	Kara	90.06	0.325596	0.335325	0.346156	0.357395	0.377434	0.38515	0.395104	0.396728	0.395369	0.403371	0.395688
701	Togo	Maritime	90.06	0.308721	0.332777	0.366991	0.406356	0.457762	0.512505	0.565586	0.60493	0.633019	0.646175	0.653026
702	Togo	Plateaux	90.06	0.435887	0.451876	0.465179	0.486103	0.511526	0.521346	0.539879	0.550077	0.55295	0.549155	0.546465
703	Togo	Savanes	90.06	0.329252	0.346228	0.365575	0.390088	0.41995	0.445383	0.466686	0.484357	0.493445	0.493441	0.495636
728	Uganda	Abim	98.21	0.250049	0.269797	0.309394	0.352417	0.404701	0.464547	0.521244	0.56641	0.599095	0.621546	0.634109
729	Uganda	Adjumani	98.21	0.264404	0.28577	0.325576	0.371056	0.425114	0.480487	0.532552	0.574377	0.604396	0.61776	0.628179
730	Uganda	Agago	98.21	0.254587	0.274364	0.313358	0.357752	0.415869	0.471595	0.530303	0.573561	0.60425	0.621201	0.6309
731	Uganda	Alebtong	98.21	0.271317	0.293561	0.32927	0.369456	0.418503	0.467154	0.507165	0.546637	0.566797	0.5777	0.587149
732	Uganda	Amolatar	98.21	0.285767	0.305382	0.340379	0.37688	0.423395	0.465995	0.508189	0.539522	0.55997	0.570139	0.570918
733	Uganda	Amudat	98.21	0.24179	0.269866	0.312933	0.348177	0.405822	0.459407	0.518243	0.559256	0.593592	0.61488	0.623625
734	Uganda	Amuria	98.21	0.259118	0.280167	0.316496	0.361704	0.410002	0.46738	0.514446	0.555458	0.583447	0.599517	0.606864
735	Uganda	Amuru	98.21	0.297907	0.321344	0.358471	0.395655	0.436292	0.48681	0.522991	0.551201	0.566002	0.578891	0.582569
736	Uganda	Apac	98.21	0.291524	0.313133	0.348089	0.383243	0.429756	0.470601	0.505902	0.534003	0.552571	0.55924	0.562704
737	Uganda	Arua	98.21	0.254736	0.276106	0.318152	0.357189	0.411748	0.472504	0.526562	0.575074	0.603389	0.621633	0.630451
738	Uganda	Budaka	98.21	0.295834	0.311975	0.34112	0.367931	0.402729	0.431907	0.455192	0.478138	0.486157	0.49185	0.496539
739	Uganda	Bududa	98.21	0.282653	0.304742	0.333063	0.372234	0.410154	0.450871	0.486438	0.51215	0.5316	0.537975	0.546248
740	Uganda	Bugiri	98.21	0.271451	0.284271	0.316464	0.345488	0.383031	0.424651	0.453528	0.471365	0.48798	0.498168	0.502572
741	Uganda	Buhweju	98.21	0.131683	0.151306	0.181536	0.221006	0.272187	0.328438	0.395036	0.450993	0.502804	0.536671	0.556293
742	Uganda	Buikwe	98.21	0.164168	0.185706	0.215465	0.256576	0.302873	0.353004	0.413146	0.460639	0.504216	0.524138	0.538513
743	Uganda	Bukedea	98.21	0.297094	0.313756	0.349971	0.38402	0.424998	0.465743	0.501606	0.527969	0.546267	0.555677	0.559363
744	Uganda	Bukomansimbi	98.21	0.212897	0.233246	0.260219	0.296786	0.335583	0.378783	0.421446	0.449947	0.470762	0.482912	0.488433
745	Uganda	Bukwo	98.21	0.198332	0.219915	0.259489	0.306164	0.359234	0.42492	0.490612	0.550966	0.596474	0.625824	0.643065
746	Uganda	Bulambuli	98.21	0.272475	0.293219	0.329349	0.367215	0.413544	0.459673	0.502437	0.538885	0.559357	0.57494	0.579073
747	Uganda	Buliisa	98.21	0.252011	0.274916	0.309033	0.348265	0.394824	0.442446	0.489461	0.524553	0.552322	0.568884	0.575971
748	Uganda	Bundibugyo	98.21	0.218813	0.306115	0.273996	0.316537	0.362316	0.419645	0.469977	0.511994	0.545233	0.564117	0.575919
749	Uganda	Bushenyi	98.21	0.151574	0.173112	0.202206	0.244875	0.292632	0.349617	0.40966	0.466922	0.514284	0.315117	0.561191
750	Uganda	Busia	98.21	0.275675	0.297827	0.32715	0.36083	0.393304	0.430681	0.467058	0.487878	0.503401	0.506634	0.511655
751	Uganda	Butaleja	98.21	0.29517	0.30954	0.333712	0.366413	0.396551	0.427106	0.451703	0.472209	0.483566	0.489209	0.488772
752	Uganda	Butambala	98.21	0.214802	0.22946	0.258589	0.292851	0.336517	0.380193	0.423972	0.456086	0.480337	0.495183	0.498764
753	Uganda	Buvuma	98.21	0.193827	0.21375	0.247986	0.284977	0.325279	0.376845	0.423286	0.466223	0.49532	0.507696	0.517731
754	Uganda	Buyende	98.21	0.256397	0.276965	0.307189	0.344046	0.387015	0.428171	0.467277	0.498919	0.521534	0.533595	0.535531
755	Uganda	Dokolo	98.21	0.269447	0.288111	0.329928	0.369936	0.416578	0.462693	0.510253	0.546487	0.567061	0.58083	0.590049
756	Uganda	Gomba	98.21	0.226625	0.241614	0.270235	0.302574	0.342347	0.385225	0.419615	0.450508	0.472705	0.480675	0.485791
757	Uganda	Gulu	98.21	0.301935	0.32406	0.359231	0.398214	0.442487	0.484401	0.516423	0.550793	0.567033	0.572946	0.579232
758	Uganda	Hoima	98.21	0.259995	0.278718	0.311118	0.353056	0.395731	0.0867406	0.480551	0.510743	0.533778	0.547741	0.550905
759	Uganda	Ibanda	98.21	0.172804	0.189808	0.220937	0.260325	0.307203	0.361009	0.417665	0.466151	0.501774	0.525175	0.541121
760	Uganda	Iganga	98.21	0.26161	0.281576	0.310737	0.346041	0.387799	0.426533	0.46009	0.489737	0.503875	0.517461	0.522156
761	Uganda	Isingiro	98.21	0.104576	0.119169	0.151246	0.1881	0.239277	0.294241	0.356548	0.417082	0.473709	0.505474	0.533701
762	Uganda	Jinja	98.21	0.189398	0.20474	0.239996	0.278569	0.323537	0.379196	0.43076	0.480958	0.514775	0.53712	0.547154
763	Uganda	Kaabong	98.21	0.153586	0.176774	0.21408	0.262123	0.317788	0.391039	0.458261	0.528844	0.583298	0.623175	0.644755
764	Uganda	Kabale	98.21	0.00841814	0.0136145	0.0282353	0.049073	0.0866215	0.138938	0.199799	0.265436	0.33354	0.37424	0.410332
765	Uganda	Kabarole	98.21	0.235998	0.252181	0.282246	0.324463	0.373003	0.424477	0.468817	0.510768	0.536222	0.553606	0.565232
766	Uganda	Kaberamaido	98.21	0.26536	0.287148	0.318137	0.356661	0.0367925	0.446251	0.485466	0.517867	0.5388	0.553743	0.560866
767	Uganda	Kalangala	98.21	0.179013	0.198285	0.230662	0.271381	0.313144	0.366071	0.420177	0.462996	0.492818	0.515832	0.523723
768	Uganda	Kaliro	98.21	0.273243	0.288339	0.322363	0.349031	0.390479	0.424986	0.459696	0.486197	0.503059	0.509833	0.51551
769	Uganda	Kalungu	98.21	0.209659	0.22562	0.254284	0.291454	0.332498	0.376169	0.418862	0.45395	0.47407	0.48704	0.49178
770	Uganda	Kampala	98.21	0.128312	0.147377	0.176896	0.2158	0.262026	0.32004	0.378084	0.431773	0.482198	0.513484	0.533643
771	Uganda	Kamuli	98.21	0.244585	0.263112	0.297563	0.334377	0.379196	0.424425	0.46791	0.504087	0.526662	0.539482	0.548288
772	Uganda	Kamwenge	98.21	0.22191	0.240895	0.272822	0.311727	0.356264	0.405984	0.451896	0.491966	0.521388	0.533417	0.542044
773	Uganda	Kanungu	98.21	0.100114	0.114161	0.143039	0.17885	0.22994	0.278572	0.335992	0.38997	0.434522	0.469563	0.491107
774	Uganda	Kapchorwa	98.21	0.268394	0.287444	0.328154	0.367045	0.417823	0.468758	0.516937	0.555609	0.582751	0.597065	0.607453
775	Uganda	Kasese	98.21	0.159259	0.180604	0.215273	0.256765	0.305485	0.365433	0.425501	0.480394	0.527692	0.562298	0.576099
776	Uganda	Katakwi	98.21	0.245252	0.26895	0.306143	0.349244	0.40272	0.45829	0.509418	0.55235	0.587356	0.606015	0.616686
777	Uganda	Kayunga	98.21	0.21303	0.235276	0.267252	0.308315	0.35469	0.40726	0.456142	0.498137	0.528147	0.547508	0.562383
778	Uganda	Kibaale	98.21	0.259395	0.277866	0.311756	0.346847	0.387816	0.426867	0.463378	0.496243	0.514601	0.5255	0.525756
779	Uganda	Kiboga	98.21	0.25662	0.275284	0.303497	0.338017	0.37847	0.422076	0.46099	0.488073	0.509251	0.521075	0.522826
780	Uganda	Kibuku	98.21	0.297398	0.316307	0.343155	0.371359	0.401253	0.432427	0.46013	0.482003	0.489662	0.496255	0.499675
781	Uganda	Kiruhura	98.21	0.183058	0.200606	0.234625	0.272819	0.320313	0.370902	0.424832	0.46754	0.502169	0.524598	0.539162
782	Uganda	Kiryandongo	98.21	0.287248	0.306679	0.341443	0.373949	0.415424	0.454939	0.49055	0.517765	0.538513	0.544437	0.549498
783	Uganda	Kisoro	98.21	0.00261257	0.00456531	0.0165153	0.0363224	0.0725532	0.124019	0.188524	0.257364	0.328563	0.367602	0.398479
784	Uganda	Kitgum	98.21	0.260641	0.28371	0.324816	0.37051	0.427519	0.485619	0.54209	0.585357	0.617431	0.636556	0.643435
785	Uganda	Koboko	98.21	0.266985	0.286127	0.328786	0.371752	0.428345	0.479721	0.534502	0.56947	0.598896	0.614177	0.62013
786	Uganda	Kole	98.21	0.301622	0.324284	0.356211	0.389549	0.42946	0.46572	0.499679	0.526454	0.537469	0.544315	0.552533
787	Uganda	Kotido	98.21	0.178064	0.200579	0.238959	0.283873	0.343855	0.410357	0.480152	0.544513	0.599873	0.639621	0.655618
788	Uganda	Kumi	98.21	0.290365	0.311497	0.343489	0.382841	0.422234	0.46713	0.501498	0.53035	0.550334	0.562351	0.565467
789	Uganda	Kween	98.21	0.184148	0.205811	0.245427	0.29033	0.348104	0.41391	0.484266	0.546074	0.59802	0.632519	0.646702
790	Uganda	Kyankwanzi	98.21	0.261953	0.28069	0.310877	0.342738	0.382405	0.423403	0.456134	0.483532	0.499384	0.510162	0.516331
791	Uganda	Kyegegwa	98.21	0.250599	0.271612	0.30481	0.339485	0.380419	0.419435	0.463694	0.489244	0.511639	0.518761	0.527092
792	Uganda	Kyenjojo	98.21	0.244786	0.26605	0.29324	0.332445	0.376806	0.422767	0.462764	0.493993	0.517761	0.530881	0.537342
793	Uganda	Lamwo	98.21	0.271962	0.294808	0.336887	0.378777	0.437179	0.491647	0.544339	0.585762	0.610238	0.628959	0.64032
794	Uganda	Lira	98.21	0.298564	0.318938	0.349513	0.38334	0.426245	0.468582	0.5004	0.527831	0.545701	0.557391	0.557054
795	Uganda	Luuka	98.21	0.245494	0.265137	0.297699	0.336175	0.381736	0.427109	0.46703	0.49687	0.521446	0.532082	0.53906
796	Uganda	Luwero	98.21	0.219317	0.236271	0.275728	0.311608	0.357392	0.408228	0.458701	0.498494	0.526531	0.542938	0.557759
797	Uganda	Lwengo	98.21	0.184314	0.196245	0.230393	0.270713	0.313843	0.355914	0.408006	0.457663	0.49011	0.508289	0.51267
798	Uganda	Lyantonde	98.21	0.177444	0.195756	0.22401	0.262332	0.307605	0.359437	0.41177	0.45471	0.490719	0.508393	0.51959
799	Uganda	Manafwa	98.21	0.292605	0.310817	0.343298	0.37279	0.411969	0.449793	0.479213	0.506642	0.519866	0.526208	0.527742
800	Uganda	Maracha	98.21	0.259583	0.283411	0.318923	0.37011	0.419697	0.477427	0.528404	0.571295	0.597297	0.617571	0.625646
801	Uganda	Masaka	98.21	0.19251	0.208274	0.241994	0.278046	0.322561	0.37185	0.417333	0.457597	0.485965	0.50411	0.508993
802	Uganda	Masindi	98.21	0.257816	0.281409	0.317293	0.355397	0.404124	0.451083	0.495776	0.534568	0.556028	0.576136	0.580775
803	Uganda	Mayuge	98.21	0.216564	0.234821	0.262706	0.299604	0.33966	0.388227	0.428785	0.461447	0.488894	0.501856	0.506435
804	Uganda	Mbale	98.21	0.29548	0.314747	0.343745	0.375004	0.406492	0.444545	0.476153	0.498587	0.511251	0.519081	0.514046
805	Uganda	Mbarara	98.21	0.123519	0.143685	0.175344	0.209971	0.262362	0.318381	0.379973	0.437943	0.486089	0.521061	0.539626
806	Uganda	Mitooma	98.21	0.14328	0.165584	0.196916	0.236679	0.286831	0.343455	0.403708	0.458619	0.50889	0.541796	0.560029
807	Uganda	Mityana	98.21	0.229205	0.24512	0.27513	0.31323	0.350914	0.39865	0.436988	0.471844	0.493739	0.504491	0.515363
808	Uganda	Moroto	98.21	0.18087	0.203048	0.238325	0.282573	0.33748	0.0588977	0.473843	0.533431	0.58285	0.612927	0.632944
809	Uganda	Moyo	98.21	0.249862	0.269393	0.307869	0.357753	0.414721	0.476041	0.535092	0.586211	0.617898	0.638739	0.643885
810	Uganda	Mpigi	98.21	0.185115	0.20732	0.235767	0.274716	0.317202	0.370629	0.416809	0.458684	0.49109	0.510187	0.518768
811	Uganda	Mubende	98.21	0.241274	0.257312	0.286096	0.319003	0.363516	0.396728	0.434067	0.466787	0.482235	0.494646	0.497595
812	Uganda	Mukono	98.21	0.165818	0.184014	0.217525	0.253715	0.301592	0.354409	0.411658	0.460654	0.500772	0.523313	0.538161
813	Uganda	Nakapiripirit	98.21	0.239642	0.262422	0.302019	0.347799	0.400111	0.461255	0.516626	0.564226	0.59938	0.619043	0.634765
814	Uganda	Nakaseke	98.21	0.241919	0.260232	0.294583	0.328562	0.370887	0.416853	0.457711	0.489995	0.511657	0.525632	0.535396
815	Uganda	Nakasongola	98.21	0.249494	0.272319	0.305964	0.348182	0.382025	0.429085	0.474314	0.507554	0.527122	0.540235	0.554817
816	Uganda	Namayingo	98.21	0.223584	0.238879	0.273245	0.306246	0.346023	0.391951	0.429891	0.460441	0.482159	0.498132	0.498089
817	Uganda	Namutumba	98.21	0.283356	0.297263	0.330474	0.355995	0.389102	0.418154	0.448408	0.468141	0.483744	0.485602	0.489298
818	Uganda	Napak	98.21	0.203428	0.226419	0.260885	0.30646	0.361359	0.423178	0.486338	0.548427	0.585785	0.614139	0.635123
819	Uganda	Nebbi	98.21	0.250312	0.272302	0.309467	0.3465	0.398677	0.452977	0.499939	0.540564	0.567561	0.583617	0.592902
820	Uganda	Ngora	98.21	0.275812	0.300942	0.333591	0.367954	0.413872	0.463307	0.508043	0.541022	0.563779	0.574992	0.579065
821	Uganda	Ntoroko	98.21	0.236865	0.25968	0.294457	0.332365	0.380707	0.429742	0.478098	0.517833	0.543208	0.561087	0.568556
822	Uganda	Ntungamo	98.21	0.101535	0.117226	0.14678	0.183863	0.230238	0.292078	0.351874	0.413444	0.460851	0.498593	0.520442
823	Uganda	Nwoya	98.21	0.300873	0.327204	0.357414	0.394168	0.439893	0.483679	0.524351	0.549723	0.567401	0.575902	0.576508
824	Uganda	Otuke	98.21	0.257457	0.273633	0.317783	0.357821	0.408125	0.46159	0.51036	0.549069	0.577148	0.592061	0.601771
825	Uganda	Oyam	98.21	0.309405	0.326787	0.358717	0.391797	0.429356	0.464703	0.497451	0.518974	0.534614	0.538021	0.547713
826	Uganda	Pader	98.21	0.282579	0.305914	0.341683	0.385926	0.435851	0.48558	0.531813	0.566368	0.588003	0.599807	0.613281
827	Uganda	Pallisa	98.21	0.282335	0.2997	0.33271	0.362779	0.400768	0.43977	0.468261	0.493939	0.509735	0.51863	0.525775
828	Uganda	Rakai	98.21	0.162641	0.18104	0.212007	0.249801	0.297472	0.350726	0.405525	0.454435	0.490949	0.515292	0.524864
829	Uganda	Rubirizi	98.21	0.160044	0.179745	0.214161	0.255408	0.302338	0.359587	0.41839	0.470319	0.516089	0.543969	0.55748
830	Uganda	Rukungiri	98.21	0.108122	0.126634	0.156901	0.200564	0.249807	0.308473	0.370396	0.430966	0.485203	0.523032	0.541392
831	Uganda	Serere	98.21	0.272528	0.29048	0.326013	0.361876	0.0389506	0.452035	0.491508	0.524063	0.544379	0.555664	0.561879
832	Uganda	Sheema	98.21	0.137604	0.154826	0.193183	0.234012	0.278947	0.340943	0.403682	0.45517	0.504967	0.53995	0.560724
833	Uganda	Sironko	98.21	0.294626	0.319305	0.347095	0.382256	0.418789	0.456263	0.146821	0.520753	0.540179	0.551093	0.554883
834	Uganda	Soroti	98.21	0.268186	0.288459	0.32384	0.360332	0.401553	0.453504	0.491485	0.525354	0.54962	0.559612	0.567315
835	Uganda	Ssembabule	98.21	0.211721	0.228978	0.261136	0.298206	0.337621	0.38495	0.42948	0.461067	0.487029	0.502463	0.514896
836	Uganda	Tororo	98.21	0.296627	0.307434	0.334406	0.370504	0.399922	0.428665	0.453249	0.473098	0.485177	0.493459	0.492512
837	Uganda	Wakiso	98.21	0.152826	0.16854	0.201995	0.239777	0.289885	0.339477	0.400347	0.451053	0.500355	0.520671	0.53613
838	Uganda	Yumbe	98.21	0.267301	0.288289	0.330932	0.370058	0.431104	0.48958	0.545261	0.585349	0.617407	0.632055	0.642717
839	Uganda	Zombo	98.21	0.259637	0.277229	0.31607	0.356998	0.4055	0.456733	0.502711	0.539398	0.566532	0.581555	0.589041
842	Zambia	Central	96.5	0.136304	0.146572	0.190635	0.233596	0.292876	0.363428	0.441563	0.519473	0.595093	0.653017	0.699599
843	Zambia	Copperbelt	96.5	0.102182	0.112054	0.149337	0.181383	0.244361	0.319323	0.403936	0.495302	0.585247	0.653068	0.71009
844	Zambia	Eastern	96.5	0.176748	0.185467	0.228486	0.271679	0.320133	0.377286	0.44044	0.500277	0.559352	0.604293	0.645648
845	Zambia	Luapula	96.5	0.180686	0.193837	0.226105	0.267977	0.304908	0.358794	0.412322	0.462566	0.51829	0.566035	0.603865
846	Zambia	Lusaka	96.5	0.0937675	0.103266	0.139893	0.183604	0.245483	0.315497	0.407316	0.507816	0.611158	0.690736	0.753564
847	Zambia	North-Western	96.5	0.139156	0.153502	0.190569	0.227781	0.278939	0.340961	0.40499	0.467577	0.527613	0.580229	0.615649
848	Zambia	Northern	96.5	0.144325	0.15562	0.198084	0.238711	0.29647	0.363773	0.441847	0.510811	0.574672	0.629186	0.669002
849	Zambia	Southern	96.5	0.082077	0.0913783	0.131457	0.170512	0.231499	0.297362	0.384139	0.488284	0.580808	0.664876	0.727597
850	Zambia	Western	96.5	0.139217	0.15321	0.190086	0.224455	0.273805	0.342715	0.409779	0.479567	0.534665	0.589539	0.624372
851	Zimbabwe	Bulawayo	68.66	0.023516	0.0263561	0.00202308	0.0552665	0.0124236	0.111825	0.157875	0.209401	0.273628	0.337887	0.386413
852	Zimbabwe	Harare	68.66	0.0146747	0.0165989	0.0282285	0.0433381	0.0611974	0.0932336	0.139316	0.193659	0.260377	0.316738	0.365474
853	Zimbabwe	Manicaland	68.66	0.0308676	0.0376354	0.054763	0.0742513	0.103332	0.134315	0.185605	0.245779	0.309105	0.375896	0.419487
854	Zimbabwe	Mashonaland Central	68.66	0.0708483	0.0760016	0.0994176	0.123166	0.161064	0.209744	0.271349	0.342888	0.424468	0.496874	0.556113
855	Zimbabwe	Mashonaland East	68.66	0.0414148	0.0420197	0.065825	0.0854847	0.117779	0.156932	0.207151	0.272598	0.343654	0.405274	0.455145
856	Zimbabwe	Mashonaland West	68.66	0.0827301	0.0912361	0.114735	0.146336	0.184744	0.235656	0.300897	0.375345	0.454498	0.528721	0.584631
857	Zimbabwe	Masvingo	68.66	0.0398386	0.058178	0.064478	0.0834611	0.115515	0.154305	0.205098	0.26185	0.328647	0.389043	0.436313
858	Zimbabwe	Matabeleland North	68.66	0.124829	0.129073	0.161662	0.194019	0.232545	0.286942	0.351316	0.427017	0.50684	0.576171	0.637657
859	Zimbabwe	Matabeleland South	68.66	0.0338218	0.0344936	0.0535654	0.0702297	0.098023	0.136539	0.187581	0.246599	0.309823	0.367753	0.41674
860	Zimbabwe	Midlands	68.66	0.0701296	0.0791343	0.10563	0.13389	0.172717	0.221142	0.281041	0.351424	0.426553	0.502732	0.562768

## Sheet: Cases averted IRS_Actellic_max
Maximum predicted cases averted per person per year by applying Actellic IRS at 80% coverage (one spray round per year)
1 round of spraying per year
				Cases averted per person per year by switching on Actellic IRS at 80% coverage
								Level of pyrethroid resistance (%)
ID Code	Country	Admin Unit name	Estimated net cover 2015 (%)	0	10	20	30	40	50	60	70	80	90	100
49	Angola	Bengo	50.88	0.22474	0.240522	0.262719	0.294321	0.334858	0.375875	0.424065	0.472403	0.521226	0.556372	0.578707
50	Angola	Benguela	50.88	0.116675	0.129269	0.146278	0.16881	0.196265	0.232278	0.276103	0.317627	0.36464	0.399617	0.424576
51	Angola	Bie	50.88	0.113665	0.12315	0.139538	0.161126	0.18262	0.212866	0.246319	0.280624	0.31863	0.343497	0.364932
52	Angola	Cabinda	50.88	0.277606	0.295107	0.320707	0.351312	0.391003	0.437973	0.48435	0.533546	0.582503	0.615982	0.640964
53	Angola	Cuando Cubango	50.88	0.135327	0.146328	0.167193	0.196102	0.229352	0.272261	0.320879	0.373819	0.433281	0.475336	0.506008
54	Angola	Cuanza Sul	50.88	0.189128	0.202727	0.22282	0.245548	0.277483	0.306778	0.344457	0.381557	0.41778	0.444449	0.460565
55	Angola	Cunene	50.88	0.126516	0.141324	0.159976	0.183387	0.217796	0.257474	0.3034	0.35676	0.406377	0.446222	0.475583
56	Angola	Huambo	50.88	0.09391	0.107247	0.12045	0.14063	0.162194	0.19291	0.227878	0.264676	0.298669	0.326287	0.344211
57	Angola	Huila	50.88	0.192111	0.209693	0.234577	0.26496	0.29752	0.341784	0.394948	0.4421	0.493558	0.532747	0.557851
58	Angola	Kuanza Norte	50.88	0.228286	0.241286	0.261127	0.284364	0.311922	0.348866	0.381243	0.416882	0.451236	0.475078	0.49288
59	Angola	Luanda	50.88	0.0643014	0.0757101	0.089157	0.109809	0.132801	0.168435	0.205766	0.243258	0.287161	0.325062	0.347315
60	Angola	Lunda Norte	50.88	0.188536	0.201681	0.218328	0.244191	0.271598	0.307958	0.344947	0.384533	0.418509	0.450752	0.466112
61	Angola	Lunda Sul	50.88	0.136426	0.147041	0.167302	0.189662	0.214905	0.246998	0.285202	0.325064	0.362711	0.389968	0.408344
62	Angola	Malanje	50.88	0.22758	0.238177	0.260456	0.283454	0.312657	0.350297	0.386362	0.422018	0.45829	0.486407	0.503549
63	Angola	Moxico	50.88	0.212627	0.229054	0.254979	0.28143	0.324734	0.374468	0.426329	0.484004	0.540761	0.582373	0.613773
64	Angola	Namibe	50.88	0.0896425	0.10187	0.114376	0.13637	0.16527	0.194816	0.237692	0.276152	0.323914	0.3583	0.383184
65	Angola	Uige	50.88	0.167807	0.179766	0.193257	0.216417	0.244129	0.278168	0.316477	0.346852	0.381431	0.406008	0.428456
66	Angola	Zaire	50.88	0.246179	0.2624	0.287074	0.31632	0.356039	0.399338	0.445209	0.493576	0.541043	0.576525	0.59854
67	Benin	Alibori	68.97	0.5969	0.615038	0.63721	0.67002	0.70548	0.745636	0.77964	0.811103	0.836737	0.851091	0.86674
68	Benin	Atakora	68.97	0.550495	0.570094	0.599773	0.630082	0.668587	0.708113	0.750431	0.779404	0.799771	0.818442	0.8268
69	Benin	Atlantique	68.97	0.392102	0.417883	0.45639	0.50125	0.561407	0.620014	0.680778	0.736321	0.777992	0.810952	0.826315
70	Benin	Borgou	68.97	0.524535	0.540672	0.569568	0.604106	0.637577	0.681809	0.713879	0.746331	0.769128	0.780861	0.790314
71	Benin	Collines	68.97	0.445953	0.463109	0.498339	0.531495	0.573871	0.619375	0.660313	0.690402	0.721793	0.737216	0.745582
72	Benin	Couffo	68.97	0.55164	0.568006	0.597727	0.630439	0.670121	0.704321	0.739367	0.767542	0.791345	0.802811	0.809672
73	Benin	Donga	68.97	0.552397	0.572361	0.590936	0.620381	0.648973	0.684069	0.713784	0.73977	0.757971	0.768623	0.779521
74	Benin	Littoral	68.97	0.197983	0.218269	0.251955	0.296216	0.353775	0.419434	0.495473	0.567212	0.636071	0.684699	0.721406
75	Benin	Mono	68.97	0.477352	0.499917	0.53603	0.575183	0.622586	0.674876	0.721571	0.759802	0.791922	0.814058	0.824266
76	Benin	Oueme	68.97	0.302304	0.326858	0.363138	0.414556	0.472143	0.537077	0.613799	0.677774	0.741361	0.779374	0.805945
77	Benin	Plateau	68.97	0.410385	0.43724	0.475772	0.516554	0.57108	0.635299	0.69555	0.747031	0.78693	0.810535	0.829408
78	Benin	Zou	68.97	0.488045	0.510781	0.54512	0.590681	0.634554	0.686615	0.730465	0.771002	0.798465	0.816749	0.829019
79	Botswana	Central	0	0.170448	0.170352	0.184004	0.192353	0.205644	0.219484	0.236954	0.257627	0.271952	0.288036	0.300465
80	Botswana	Chobe	0	0.248643	0.248438	0.265241	0.276145	0.290351	0.308355	0.327121	0.34859	0.368984	0.388845	0.401547
81	Botswana	Ghanzi	0	0.138188	0.137642	0.147107	0.154098	0.161469	0.175145	0.18241	0.196278	0.208941	0.220108	0.22785
82	Botswana	Kgalagadi	0	0	0	0	0	0	0	0	0	0	0	0
83	Botswana	Kgatleng	0	0	0	0	0	0	0	0	0	0	0	0
85	Botswana	Ngamiland	0	0	0	0	0	0	0	0	0	0	0	0
86	Botswana	North East	0	0	0	0	0	0	0	0	0	0	0	0
89	Burkina Faso	Boucle Du Mouhoun	95.69	0.579932	0.604732	0.636001	0.678683	0.727795	0.777113	0.818395	0.852902	0.879692	0.888192	0.899478
90	Burkina Faso	Cascades	95.69	0.459792	0.488621	0.523191	0.570913	0.6254	0.6748	0.718881	0.747076	0.767542	0.777587	0.779823
91	Burkina Faso	Centre	95.69	0.261749	0.293237	0.337943	0.399702	0.476845	0.556855	0.644723	0.719314	0.783357	0.818669	0.841516
92	Burkina Faso	Centre-est	95.69	0.42179	0.455892	0.498953	0.552451	0.612351	0.674703	0.731785	0.776267	0.803044	0.823401	0.827937
93	Burkina Faso	Centre-nord	95.69	0.558466	0.591249	0.622877	0.667439	0.721025	0.768584	0.815145	0.860718	0.884799	0.896527	0.912388
94	Burkina Faso	Centre-ouest	95.69	0.492807	0.522885	0.564312	0.611682	0.667823	0.721411	0.768611	0.807504	0.833955	0.846306	0.859023
95	Burkina Faso	Centre-sud	95.69	0.43829	0.472225	0.512638	0.56334	0.62355	0.692756	0.748667	0.789814	0.819104	0.837163	0.846483
96	Burkina Faso	Est	95.69	0.514317	0.544214	0.580288	0.623693	0.678868	0.735966	0.780526	0.817853	0.842374	0.852333	0.865592
97	Burkina Faso	Hauts-bassins	95.69	0.559819	0.581165	0.61777	0.653204	0.699443	0.745502	0.786371	0.81279	0.831827	0.844906	0.845026
98	Burkina Faso	Nord	95.69	0.604144	0.633733	0.668084	0.708091	0.756957	0.802203	0.853329	0.885576	0.914015	0.935866	0.94878
99	Burkina Faso	Plateau Central	95.69	0.454554	0.484562	0.527736	0.579752	0.639575	0.702817	0.762231	0.810011	0.840144	0.861253	0.870968
100	Burkina Faso	Sahel	95.69	0.570072	0.599257	0.640283	0.679664	0.735293	0.791182	0.841603	0.874885	0.91307	0.930245	0.937064
101	Burkina Faso	Sud-ouest	95.69	0.511616	0.536608	0.570648	0.611606	0.653379	0.699647	0.736485	0.762805	0.776308	0.785256	0.788673
102	Burundi	Bubanza	100	0.179625	0.211932	0.247086	0.310591	0.386378	0.47371	0.568372	0.657551	0.734394	0.784078	0.811241
103	Burundi	Bujumbura-Mairie	100	0.0937588	0.120269	0.154979	0.207246	0.275094	0.361975	0.45308	0.542556	0.624434	0.678704	0.718171
104	Burundi	Bujumbura-Rural	100	0.071952	0.0910156	0.127883	0.175778	0.241447	0.323539	0.41693	0.507269	0.5923	0.652582	0.687025
105	Burundi	Bururi	100	0.0487243	0.0697483	0.095123	0.140755	0.205453	0.283697	0.383529	0.474943	0.559647	0.621057	0.660396
106	Burundi	Cankuzo	100	0.252229	0.286362	0.333691	0.393889	0.472887	0.559224	0.649887	0.724134	0.78412	0.814844	0.83632
107	Burundi	Cibitoke	100	0.2117	0.247068	0.292297	0.353617	0.426595	0.516092	0.608472	0.689463	0.75225	0.787678	0.815551
108	Burundi	Gitega	100	0.118012	0.144768	0.17714	0.235759	0.074306	0.393323	0.492704	0.585017	0.665605	0.718286	0.760548
109	Burundi	Karuzi	100	0.215354	0.247893	0.291427	0.353762	0.429344	0.519377	0.611927	0.696071	0.765774	0.800434	0.82977
110	Burundi	Kayanza	100	0.101551	0.128353	0.165413	0.222161	0.287558	0.376262	0.470392	0.560585	0.646153	0.702185	0.738063
111	Burundi	Kirundo	100	0.386047	0.414315	0.459621	0.516649	0.585689	0.652156	0.723709	0.7705	0.806009	0.818717	0.826078
112	Burundi	Makamba	100	0.15024	0.181347	0.223014	0.280868	0.359616	0.451302	0.547647	0.637181	0.716609	0.770946	0.803319
113	Burundi	Muramvya	100	0.0766466	0.0993463	0.13117	0.180215	0.253069	0.329878	0.427406	0.514318	0.603922	0.655914	0.696511
114	Burundi	Muyinga	100	0.264902	0.293997	0.342195	0.403998	0.483875	0.564999	0.652601	0.725489	0.781169	0.810251	0.829642
115	Burundi	Mwaro	100	0.0447011	0.0656079	0.093835	0.133496	0.197628	0.27509	0.374826	0.462006	0.546308	0.608047	0.646499
116	Burundi	Ngozi	100	0.208766	0.242062	0.288269	0.352277	0.42556	0.513981	0.60732	0.689089	0.754216	0.7959	0.821484
117	Burundi	Rutana	100	0.170795	0.200606	0.243897	0.306416	0.383789	0.475439	0.570027	0.660868	0.737498	0.784543	0.811884
118	Burundi	Ruyigi	100	0.206722	0.240675	0.280474	0.346368	0.422436	0.515445	0.610023	0.691566	0.763042	0.802616	0.830221
119	Cameroon	Adamaoua	13.99	0.334773	0.340051	0.350295	0.356346	0.371058	0.380951	0.394698	0.408846	0.420486	0.430328	0.434649
120	Cameroon	Centre	13.99	0.306519	0.314734	0.322575	0.332699	0.340925	0.351521	0.366491	0.374929	0.386903	0.396561	0.401357
121	Cameroon	Est	13.99	0.392608	0.399011	0.406614	0.41673	0.423522	0.434808	0.446402	0.457869	0.466993	0.473922	0.477745
122	Cameroon	Extrême - Nord	13.99	0.325123	0.333888	0.343393	0.354183	0.364104	0.377854	0.390598	0.406672	0.422367	0.432235	0.436584
123	Cameroon	Littoral	13.99	0.192219	0.199435	0.206474	0.214019	0.222306	0.231925	0.245268	0.256448	0.268514	0.275073	0.280704
124	Cameroon	Nord	13.99	0.341542	0.348963	0.356697	0.368134	0.377252	0.394397	0.406526	0.420071	0.433178	0.443391	0.447499
125	Cameroon	Nord - Ouest	13.99	0.166213	0.170323	0.179923	0.186383	0.193379	0.203161	0.21506	0.225774	0.2362	0.242563	0.248196
126	Cameroon	Ouest	13.99	0.143569	0.150596	0.156834	0.163189	0.173675	0.178973	0.189351	0.200872	0.215796	0.218017	0.2282
127	Cameroon	Sud	13.99	0.350297	0.353557	0.363777	0.371644	0.380573	0.39234	0.402725	0.41518	0.42502	0.434321	0.43869
128	Cameroon	Sud - Ouest	13.99	0.254883	0.262249	0.270192	0.280301	0.28713	0.298832	0.31281	0.325535	0.336709	0.345977	0.348648
129	Central African Republic	Bamingui-bangora	92.87	0.328558	0.359753	0.398204	0.455763	0.51287	0.580655	0.639513	0.688415	0.720725	0.743064	0.752142
130	Central African Republic	Bangui	92.87	0.472066	0.503692	0.533496	0.568622	0.612923	0.65651	0.686868	0.709153	0.720585	0.729279	0.729898
131	Central African Republic	Basse Kotto	92.87	0.471037	0.494082	0.516931	0.544656	0.57927	0.608182	0.631123	0.651851	0.66094	0.657542	0.655648
132	Central African Republic	Haut-mboumou	92.87	0.466701	0.488935	0.519295	0.549055	0.58836	0.616751	0.646861	0.670665	0.680425	0.678501	0.68022
133	Central African Republic	Hautte-kotto	92.87	0.407459	0.437936	0.473198	0.517045	0.564005	0.615866	0.655644	0.690784	0.704765	0.721547	0.71939
134	Central African Republic	Kemo	92.87	0.445964	0.46754	0.49742	0.538485	0.578871	0.614307	0.654306	0.676505	0.690401	0.698323	0.695235
135	Central African Republic	Lobaye	92.87	0.430774	0.455196	0.489081	0.526979	0.572403	0.615705	0.652093	0.675589	0.686467	0.696751	0.695219
136	Central African Republic	Mambere-kadei	92.87	0.357613	0.388595	0.426663	0.470716	0.521247	0.575442	0.620277	0.653119	0.676078	0.685114	0.691484
137	Central African Republic	Mbomou	92.87	0.484485	0.501531	0.52565	0.554628	0.585055	0.617719	0.642411	0.654116	0.666818	0.660646	0.667271
138	Central African Republic	Nana Grebizi	92.87	0.369693	0.39993	0.438098	0.492	0.541395	0.597707	0.646234	0.680305	0.708052	0.720788	0.726692
139	Central African Republic	Nana Mambere	92.87	0.368343	0.396081	0.434497	0.484732	0.541502	0.595649	0.289358	0.689136	0.709002	0.726226	0.731051
140	Central African Republic	Ombella-mpoko	92.87	0.504021	0.524186	0.553609	0.584242	0.620429	0.651969	0.679666	0.69698	0.705204	0.7067	0.707831
141	Central African Republic	Ouaka	92.87	0.454675	0.479357	0.509557	0.545034	0.586975	0.62197	0.650451	0.671221	0.691192	0.68934	0.690135
142	Central African Republic	Ouham	92.87	0.380565	0.404645	0.449525	0.496732	0.555339	0.610376	0.663204	0.703144	0.727781	0.740193	0.751392
143	Central African Republic	Ouham-pende	92.87	0.341166	0.373218	0.41429	0.469321	0.533373	0.596673	0.660222	0.706842	0.741585	0.758001	0.768941
144	Central African Republic	Sangha Mbaere	92.87	0.391654	0.412197	0.449033	0.487271	0.533817	0.57554	0.609069	0.638089	0.65225	0.658693	0.663713
145	Central African Republic	Vakaga	92.87	0.351881	0.383884	0.429123	0.48637	0.546818	0.62237	0.686378	0.738114	0.776377	0.797681	0.808939
146	Chad	Assongha	49.39	0.0280607	0.0319072	0.0432929	0.0547852	0.0689645	0.096282	0.124986	0.157122	0.191566	0.214808	0.225461
147	Chad	Baguirmi	49.39	0.096029	0.106085	0.12587	0.145591	0.177401	0.213014	0.254073	0.295337	0.339369	0.368098	0.382231
148	Chad	Barh Koh	49.39	0.0995597	0.112424	0.129561	0.148082	0.184483	0.21443	0.256682	0.296894	0.342638	0.365218	0.385457
149	Chad	Barl El Gazal	49.39	0.052961	0.0610084	0.0706671	0.0867961	0.109258	0.143061	0.180393	0.215913	0.256852	0.282044	0.30007
150	Chad	Batha Est	49.39	0.0754771	0.0849407	0.102385	0.121363	0.0100045	0.179461	0.216689	0.263075	0.302204	0.332425	0.346853
151	Chad	Batha Ouest	49.39	0.0499993	0.0616011	0.0703916	0.0893319	0.108599	0.141896	0.174919	0.21132	0.25115	0.277453	0.294218
152	Chad	Biltine	49.39	0.0216398	0.0257333	0.0317637	0.0441092	0.059339	0.0758803	0.0989635	0.127373	0.153444	0.178409	0.19279
153	Chad	Borkou	49.39	3.75799e-05	2.08217e-05	2.09995e-05	0.000262279	0.000952551	0.000536895	0.00229936	0.00399686	0.00276121	0.0160881	0.0202439
154	Chad	Daraba	49.39	0.094132	0.107182	0.123652	0.146204	0.172552	0.211002	0.249767	0.294562	0.337017	0.3661	0.382202
155	Chad	Ennedi	49.39	0.00156615	0.00107915	0.0035556	0.00400991	0.00857607	0.0150098	0.0246158	0.0379608	0.0581528	0.077075	0.089336
156	Chad	Guera	49.39	0.107009	0.112443	0.131282	0.157116	0.184733	0.221758	0.265775	0.307835	0.352578	0.384364	0.399814
157	Chad	Hadjer Lamis	49.39	0.10615	0.115435	0.131854	0.156829	0.0168521	0.224053	0.264516	0.306576	0.351965	0.381601	0.400596
158	Chad	Kabia	49.39	0.130035	0.140244	0.159056	0.183942	0.21399	0.255068	0.302364	0.341855	0.382867	0.416417	0.43431
159	Chad	Kanem	49.39	0.0522829	0.060615	0.0702536	0.0878668	0.111227	0.144648	0.17806	0.212108	0.24978	0.279205	0.295196
160	Chad	Lac	49.39	0.086992	0.0958151	0.114017	0.135012	0.159159	0.195973	0.236725	0.27482	0.31653	0.341967	0.36372
161	Chad	Lac Iro	49.39	0.13121	0.151535	0.16416	0.191598	0.225628	0.260652	0.303979	0.349864	0.393009	0.420432	0.439346
162	Chad	Logone Occidental	49.39	0.0692907	0.0798534	0.0940642	0.114543	0.137977	0.16728	0.206328	0.243543	0.281649	0.311693	0.330807
163	Chad	Logone Oriental	49.39	0.0967636	0.104782	0.122363	0.148315	0.172542	0.211398	0.247892	0.287155	0.330122	0.358356	0.376929
164	Chad	Mandoul	49.39	0.0993203	0.111658	0.126302	0.145922	0.17977	0.210994	0.252548	0.292026	0.336909	0.365098	0.381512
165	Chad	Mayo-Boneye	49.39	0.0992177	0.108966	0.124961	0.149429	0.177727	0.214545	0.25462	0.293751	0.337413	0.366494	0.383424
166	Chad	Mayo-Dala	49.39	0.16611	0.178964	0.201047	0.226876	0.259971	0.303161	0.345072	0.388278	0.432275	0.461067	0.476788
167	Chad	Mont De Lam	49.39	0.180962	0.197294	0.217795	0.247926	0.280433	0.322893	0.369391	0.408772	0.450809	0.481815	0.500222
168	Chad	Ouaddai	49.39	0.0632035	0.0697339	0.0832764	0.101367	0.124425	0.157028	0.193292	0.23287	0.270624	0.298626	0.313936
169	Chad	Salamat	49.39	0.130333	0.141502	0.158886	0.185215	0.218367	0.257891	0.301938	0.348706	0.390189	0.423024	0.44128
170	Chad	Sila	49.39	0.0733814	0.0834586	0.0958432	0.116905	0.144057	0.175014	0.215934	0.251844	0.291718	0.319411	0.33825
171	Chad	Tandjile Est	49.39	0.039293	0.046102	0.0578156	0.0708389	0.0912098	0.119698	0.149901	0.185372	0.223564	0.245702	0.266525
172	Chad	Tandjile Ouest	49.39	0.0642845	0.0720899	0.0841336	0.103549	0.130456	0.161011	0.199351	0.233243	0.27046	0.299514	0.314443
173	Chad	Tibesti	49.39	0	0	0	0	0	0	0	0	0	0	0
174	Comoros	Anjouan	91.52	0.321884	0.357183	0.409275	0.473392	0.553437	0.645106	0.737959	0.820412	0.885487	0.922761	0.943414
175	Comoros	Moheli	91.52	0.271888	0.306669	0.355437	0.414457	0.495539	0.586856	0.692456	0.780726	0.855737	0.905508	0.930144
176	Comoros	Ngazidja	91.52	0.248896	0.282407	0.330992	0.390987	0.473242	0.573664	0.67496	0.777345	0.868416	0.924009	0.951182
177	Congo (Brazzaville)	Bouenza	62.58	0.200293	0.216332	0.242443	0.274149	0.312592	0.354732	0.400795	0.447084	0.489978	0.518155	0.538797
178	Congo (Brazzaville)	Cuvette	62.58	0.232006	0.249931	0.275572	0.307152	0.342931	0.387057	0.436135	0.481049	0.524018	0.550862	0.566016
179	Congo (Brazzaville)	Cuvette Ovest	62.58	0.303531	0.321963	0.349949	0.385465	0.42511	0.467708	0.512031	0.550206	0.584744	0.606352	0.620671
180	Congo (Brazzaville)	Kouilou	62.58	0.252132	0.271962	0.295965	0.326525	0.361769	0.404314	0.447728	0.487259	0.526442	0.549537	0.569906
181	Congo (Brazzaville)	Lekoumou	62.58	0.228861	0.246055	0.270354	0.301814	0.338748	0.380569	0.423509	0.471915	0.511864	0.539959	0.560533
182	Congo (Brazzaville)	Likouala	62.58	0.250466	0.271442	0.299377	0.331755	0.371233	0.419992	0.465314	0.517412	0.558331	0.585661	0.5975
183	Congo (Brazzaville)	Niari	62.58	0.257938	0.278416	0.302345	0.332374	0.369371	0.409972	0.4528	0.49691	0.533333	0.560372	0.568843
184	Congo (Brazzaville)	Plateaux	62.58	0.207712	0.225341	0.249065	0.278571	0.31706	0.359668	0.404456	0.449495	0.490814	0.519435	0.534512
185	Congo (Brazzaville)	Pool	62.58	0.226434	0.242561	0.264804	0.29557	0.332391	0.376019	0.419565	0.461384	0.502354	0.530979	0.547962
186	Congo (Brazzaville)	Sangha	62.58	0.327533	0.342413	0.371766	0.405539	0.44206	0.482068	0.526331	0.559478	0.591829	0.610527	0.621972
187	Congo, Democratic Republic of the	Bandundu	71.3	0.193859	0.211727	0.238943	0.270327	0.312228	0.361051	0.409219	0.456228	0.502051	0.528553	0.548871
188	Congo, Democratic Republic of the	Bas-Congo	71.3	0.258164	0.281399	0.30802	0.336016	0.380307	0.425099	0.470486	0.515608	0.54758	0.571763	0.584722
189	Congo, Democratic Republic of the	Equateur	71.3	0.276136	0.298159	0.329158	0.360641	0.405683	0.449434	0.499883	0.53683	0.572248	0.590649	0.605183
190	Congo, Democratic Republic of the	Kasai-Occidental	71.3	0.341704	0.362087	0.38658	0.418757	0.45488	0.493972	0.529305	0.562509	0.582604	0.593469	0.602455
191	Congo, Democratic Republic of the	Kasai-Oriental	71.3	0.292396	0.314616	0.340424	0.371879	0.413091	0.455278	0.497627	0.5341	0.566768	0.582965	0.595776
192	Congo, Democratic Republic of the	Katanga	71.3	0.324594	0.342445	0.365076	0.400867	0.433049	0.468018	0.506948	0.537317	0.563127	0.58105	0.590776
193	Congo, Democratic Republic of the	Kinshasa	71.3	0.257196	0.282318	0.311652	0.352583	0.405713	0.465065	0.529215	0.589545	0.646634	0.685992	0.706824
194	Congo, Democratic Republic of the	Maniema	71.3	0.348461	0.367432	0.3879	0.418028	0.451463	0.481863	0.516015	0.540527	0.560093	0.567309	0.577108
195	Congo, Democratic Republic of the	Nord-Kivu	71.3	0.106316	0.120258	0.14546	0.169872	0.204424	0.252359	0.296487	0.345134	0.395319	0.423372	0.443518
196	Congo, Democratic Republic of the	Province Orientale	71.3	0.515379	0.534893	0.567914	0.597891	0.638517	0.680669	0.71117	0.74357	0.761219	0.771648	0.777846
197	Congo, Democratic Republic of the	Sud-Kivu	71.3	0.130248	0.144225	0.166736	0.196243	0.234369	0.280642	0.327346	0.378274	0.417999	0.45221	0.474305
198	Cote d'Ivoire	Bas Sassandra	62.86	0.564332	0.583454	0.594327	0.616133	0.639566	0.658103	0.676498	0.693561	0.698679	0.702379	0.708123
199	Cote d'Ivoire	Comoe	62.86	0.591917	0.60281	0.618611	0.632689	0.653544	0.672626	0.694593	0.705866	0.710521	0.719177	0.721637
200	Cote d'Ivoire	Denguele	62.86	0.583901	0.595336	0.615727	0.632146	0.654877	0.67738	0.69285	0.712145	0.719893	0.732275	0.732592
201	Cote d'Ivoire	District autonome de yamoussoukro	62.86	0.545346	0.563881	0.582887	0.605575	0.63407	0.660633	0.685298	0.707779	0.724667	0.73083	0.734582
202	Cote d'Ivoire	District Autonome de Yamoussoukro	62.86	0.544166	0.562005	0.579147	0.606365	0.636191	0.663291	0.684499	0.707836	0.719976	0.728375	0.729765
203	Cote d'Ivoire	Gôh-Djiboua	62.86	0.547611	0.565414	0.580073	0.599436	0.632351	0.655333	0.675914	0.693491	0.703706	0.717416	0.713474
204	Cote d'Ivoire	Lacs	62.86	0.566702	0.584221	0.598817	0.625858	0.64711	0.671418	0.687878	0.708159	0.717244	0.722766	0.727077
205	Cote d'Ivoire	Lagunes	62.86	0.573907	0.584776	0.600292	0.624201	0.646458	0.67086	0.689801	0.708673	0.719814	0.72124	0.726418
206	Cote d'Ivoire	Montagnes	62.86	0.584064	0.600589	0.617916	0.636955	0.666252	0.681832	0.706974	0.723486	0.733739	0.743442	0.744547
207	Cote d'Ivoire	Sassandra-Marahoue	62.86	0.5921	0.602696	0.619704	0.633761	0.659927	0.674944	0.699978	0.714565	0.726265	0.735564	0.729019
208	Cote d'Ivoire	Savanes	62.86	0.525287	0.541624	0.555217	0.581659	0.604292	0.633494	0.662071	0.676539	0.692024	0.696213	0.700019
209	Cote d'Ivoire	Vallee Du Bandama	62.86	0.497363	0.50679	0.525	0.539413	0.560435	0.579378	0.596995	0.612913	0.625651	0.627216	0.632
210	Cote d'Ivoire	Woroba	62.86	0.481181	0.499162	0.516331	0.542647	0.565693	0.593908	0.622669	0.638034	0.652561	0.659691	0.662959
211	Cote d'Ivoire	Zanzan	62.86	0.451735	0.464444	0.483529	0.508339	0.534879	0.56488	0.589633	0.605309	0.624695	0.63247	0.634555
212	Djibouti	Ali Sabieh	10.96	0	0	0	0	0	0	0	0	0	0	0
213	Djibouti	Dikhil	10.96	0	0	0	0	0	0	0	0	0	0	0
214	Djibouti	Djibouti	10.96	0	0	0	0	0	0	0	0	0	0	0
215	Djibouti	Obock	10.96	0.0593116	0.0628802	0.0657345	0.0685419	0.0705209	0.0760823	0.0793799	0.0843346	0.0894928	0.0922379	0.0949784
216	Djibouti	Tadjourah	10.96	0.0270362	0.0297475	0.0300433	0.0322739	0.0362593	0.0376345	0.0441364	0.0446094	0.0510677	0.0508095	0.0507034
244	Equatorial Guinea	Bioko Norte	47.5	0.193043	0.205121	0.23903	0.264115	0.306565	0.352967	0.408628	0.465928	0.5248	0.570161	0.603771
245	Equatorial Guinea	Bioko Sur	47.5	0.19669	0.208185	0.241729	0.27059	0.309759	0.358085	0.411192	0.465366	0.527112	0.57113	0.606415
246	Equatorial Guinea	Centro Sur	47.5	0.36903	0.386013	0.420758	0.457532	0.501846	0.55039	0.602683	0.654976	0.70677	0.739887	0.762025
247	Equatorial Guinea	Kientem	47.5	0.411197	0.425609	0.461528	0.496574	0.538421	0.587864	0.635685	0.6843	0.729251	0.760134	0.780304
248	Equatorial Guinea	Litoral	47.5	0.34656	0.363824	0.399625	0.434384	0.48012	0.532817	0.587425	0.643913	0.698386	0.737424	0.764065
249	Equatorial Guinea	Welenzas	47.5	0.442234	0.459097	0.494676	0.527602	0.568407	0.610195	0.655345	0.694925	0.731534	0.760659	0.777745
250	Eritrea	Anseba	43.75	0.0144549	0.0175591	0.0202684	0.0271941	0.0412013	0.0568068	0.0808116	0.104224	0.13959	0.158009	0.176538
251	Eritrea	Archipelagos	43.75	0.0312429	0.0347867	0.0405634	0.0529913	0.0667117	0.080687	0.103751	0.131127	0.154449	0.178447	0.191052
252	Eritrea	Debub	43.75	0.0025888	0.00103178	0.00306291	0.00551615	0.00913544	0.0113791	0.0244189	0.0437897	0.0570097	0.0766623	0.0824624
253	Eritrea	Debubawi Keih Bahri	43.75	0.0228565	0.0305903	0.0335538	0.0418038	0.0544865	0.0693889	0.0968964	0.118134	0.140099	0.159608	0.175052
254	Eritrea	Gash Barka	43.75	0.0141423	0.0181842	0.0256411	0.0339352	0.0478076	0.0663481	0.086924	0.115885	0.143192	0.170244	0.187323
255	Eritrea	Maekel	43.75	0.0208562	0.0218343	0.0315513	0.0378487	0.0531123	0.0740239	0.0982946	0.125715	0.159345	0.185244	0.195833
256	Eritrea	Semenawi Keih Bahri	43.75	0.00732173	0.00813275	0.0124753	0.0189946	0.0288733	0.0426933	0.0708177	0.0925991	0.12054	0.139386	0.154766
257	Ethiopia	Addis Ababa	47.1	0	0	0	0	0	0	0	0	0	0	0
258	Ethiopia	Afar	47.1	0.150761	0.157988	0.187641	0.210455	0.246794	0.292442	0.338942	0.402409	0.462163	0.513451	0.548349
259	Ethiopia	Amhara	47.1	0.0982844	0.10549	0.125066	0.146806	0.180601	0.219362	0.264426	0.319964	0.37894	0.4308	0.470408
260	Ethiopia	Benishangul Gumuz	47.1	0.163905	0.175022	0.201717	0.234398	0.267605	0.314862	0.370234	0.42945	0.495184	0.544315	0.58757
261	Ethiopia	Dire Dawa	47.1	0.160879	0.173162	0.196863	0.224033	0.262378	0.306324	0.359175	0.416671	0.47996	0.529062	0.568752
262	Ethiopia	Gambella	47.1	0.202264	0.216368	0.244936	0.277102	0.312547	0.360125	0.411511	0.467803	0.528578	0.573815	0.611935
263	Ethiopia	Harari	47.1	0.17803	0.188655	0.218755	0.250329	0.29039	0.220362	0.401123	0.462409	0.524064	0.573708	0.608429
264	Ethiopia	Oromia	47.1	0.115851	0.118408	0.138949	0.15917	0.0847911	0.222648	0.251607	0.287687	0.32637	0.355712	0.377665
265	Ethiopia	SNNP	47.1	0.158991	0.170665	0.201051	0.227827	0.264447	0.308788	0.360575	0.416476	0.472696	0.520139	0.554544
266	Ethiopia	Somali	47.1	0.0457154	0.0433593	0.0568885	0.0677889	0.160002	0.0925148	0.105393	0.126477	0.143906	0.157873	0.168506
267	Ethiopia	Tigray	47.1	0.18842	0.197103	0.227069	0.260293	0.297941	0.347381	0.40644	0.470775	0.538166	0.589738	0.629952
270	Gabon	Estuaire	0	0.296603	0.296311	0.296166	0.297316	0.294099	0.294054	0.294103	0.295608	0.299069	0.294495	0.294495
271	Gabon	Haut-Ogooue	0	0.153081	0.153653	0.157348	0.15332	0.155931	0.156508	0.155867	0.156018	0.155969	0.156076	0.155997
272	Gabon	Moyen-Ogooue	0	0.269064	0.270987	0.270863	0.268814	0.270977	0.27038	0.270433	0.269469	0.269651	0.268124	0.27068
273	Gabon	Ngounie	0	0.240296	0.24023	0.237764	0.240001	0.242446	0.240962	0.24096	0.239144	0.241059	0.240185	0.240185
274	Gabon	Nyanga	0	0.217488	0.217415	0.214868	0.215538	0.211178	0.217291	0.216471	0.215307	0.216228	0.21605	0.215123
275	Gabon	Ogooue-Ivindo	0	0.230087	0.228234	0.231601	0.227715	0.230377	0.228007	0.230609	0.230466	0.228854	0.229135	0.230232
276	Gabon	Ogooue-lolo	0	0.20166	0.200185	0.201492	0.202463	0.199664	0.201518	0.201059	0.202262	0.200957	0.200341	0.201655
277	Gabon	Ogooue-Maritime	0	0.222189	0.222303	0.221888	0.222292	0.222468	0.221645	0.221981	0.2216	0.222974	0.220806	0.220806
278	Gabon	Woleu-Ntem	0	0.276378	0.276593	0.272587	0.271864	0.270684	0.275586	0.272407	0.27214	0.271137	0.275715	0.275715
279	Gambia	Banjul	81.96	0.239979	0.265565	0.32181	0.376188	0.455802	0.548248	0.649223	0.75343	0.851516	0.914738	0.962828
280	Gambia	Central River	81.96	0.243177	0.271888	0.314112	0.374762	0.447015	0.534878	0.631543	0.729885	0.819116	0.886699	0.928031
281	Gambia	Kombo Saint Mary	81.96	0.283344	0.308349	0.361361	0.425487	0.503369	0.593108	0.697447	0.797567	0.884383	0.945235	0.988384
282	Gambia	Lower River	81.96	0.370682	0.398793	0.452882	0.507865	0.591853	0.680775	0.778061	0.865125	0.934444	0.9887	1.02418
283	Gambia	North Bank	81.96	0.284534	0.311454	0.365724	0.421196	0.496514	0.589448	0.685016	0.786134	0.872399	0.929639	0.969848
284	Gambia	Upper River	81.96	0.32854	0.354468	0.411015	0.468233	0.542081	0.631629	0.722583	0.809697	0.881387	0.932274	0.969895
285	Gambia	Western	81.96	0.336115	0.364973	0.418022	0.480709	0.559329	0.654053	0.754335	0.843358	0.923975	0.979617	1.011
286	Ghana	Ashanti	72.25	0.424897	0.449294	0.490731	0.527905	0.582486	0.638867	0.692362	0.736349	0.769298	0.794051	0.804071
287	Ghana	Brong Ahafo	72.25	0.518823	0.53967	0.571769	0.612282	0.65277	0.691764	0.727764	0.764017	0.786098	0.802119	0.810433
288	Ghana	Central	72.25	0.506723	0.527216	0.555191	0.589384	0.628776	0.670883	0.708309	0.739449	0.755395	0.775614	0.780681
289	Ghana	Eastern	72.25	0.463157	0.482509	0.523766	0.554567	0.598593	0.648977	0.697922	0.725329	0.757894	0.774017	0.783876
290	Ghana	Greater Accra	72.25	0.267303	0.29288	0.329034	0.372431	0.429622	0.496391	0.563882	0.632612	0.693934	0.735966	0.758895
291	Ghana	Northern	72.25	0.482675	0.495312	0.527236	0.56173	0.602346	0.642378	0.684261	0.716453	0.740975	0.754669	0.769734
292	Ghana	Upper East	72.25	0.500152	0.518715	0.548547	0.591248	0.632161	0.675119	0.719551	0.760892	0.793936	0.807219	0.818293
293	Ghana	Upper West	72.25	0.541859	0.561029	0.586503	0.615504	0.650749	0.681202	0.723406	0.751681	0.770306	0.789084	0.799174
294	Ghana	Volta	72.25	0.410864	0.43369	0.47532	0.520042	0.57486	0.632459	0.689335	0.738757	0.778428	0.803953	0.816527
295	Ghana	Western	72.25	0.517597	0.538453	0.568103	0.604013	0.636822	0.67973	0.713422	0.744587	0.761455	0.77733	0.780852
296	Guinea	Boke	92.54	0.447483	0.4769	0.522253	0.574667	0.64279	0.70486	0.767218	0.810689	0.841564	0.863017	0.872056
297	Guinea	Conakry	92.54	0.0687265	0.0870743	0.114764	0.163238	0.217126	0.301278	0.397869	0.487298	0.571685	0.625777	0.665024
298	Guinea	Faranah	92.54	0.638716	0.655191	0.681322	0.707197	0.748058	0.780654	0.817116	0.849663	0.874787	0.883332	0.897552
299	Guinea	Kankan	92.54	0.590129	0.609867	0.63531	0.667048	0.706513	0.741033	0.773727	0.799618	0.816538	0.82903	0.834089
300	Guinea	Kindia	92.54	0.519015	0.556128	0.588759	0.635669	0.684743	0.73806	0.784705	0.82434	0.84437	0.86068	0.866971
301	Guinea	Labe	92.54	0.459124	0.489198	0.525589	0.585937	0.643992	0.70705	0.759047	0.80039	0.828998	0.84507	0.854775
302	Guinea	Mamou	92.54	0.462496	0.496105	0.532343	0.579194	0.628898	0.680765	0.722843	0.756479	0.781283	0.787639	0.792467
303	Guinea	N'Zerekore	92.54	0.531476	0.550833	0.571957	0.600278	0.625074	0.656929	0.676299	0.690249	0.696297	0.695658	0.697799
304	Guinea-Bissau	Bafata	100	0.233845	0.268535	0.319363	0.383785	0.473472	0.569545	0.675925	0.760637	0.827851	0.872858	0.893675
305	Guinea-Bissau	Biombo	100	0.128476	0.156617	0.203222	0.267389	0.349882	0.452694	0.561895	0.667838	0.751559	0.813904	0.847708
306	Guinea-Bissau	Bolama/bijagos	100	0.0290272	0.0419602	0.0695299	0.112153	0.175076	0.258953	0.363823	0.46731	0.563561	0.633576	0.673312
307	Guinea-Bissau	Cacheu	100	0.0736183	0.0944018	0.131469	0.186484	0.265365	0.357481	0.46753	0.571992	0.665969	0.728797	0.76828
308	Guinea-Bissau	Gabu	100	0.204333	0.235894	0.284276	0.346321	0.431325	0.531579	0.631325	0.719818	0.790425	0.83772	0.86465
309	Guinea-Bissau	Oio	100	0.109992	0.140819	0.184276	0.236277	0.32098	0.416607	0.521398	0.621858	0.711851	0.77206	0.801499
310	Guinea-Bissau	Quinara	100	0.204743	0.240781	0.287949	0.358119	0.444123	0.54392	0.653661	0.746398	0.824358	0.874044	0.901396
311	Guinea-Bissau	Sector Autonomo De Bissau	100	0.103845	0.133153	0.175953	0.238545	0.31456	0.41882	0.518467	0.625181	0.711107	0.774115	0.808256
312	Guinea-Bissau	Tombali	100	0.243571	0.281144	0.328148	0.397116	0.486899	0.589007	0.693865	0.779894	0.8505	0.892771	0.924659
313	Kenya	Administrative unit not available	70.38	0.114443	0.130473	0.161242	0.1959	0.244052	0.301571	0.367758	0.434744	0.506259	0.550302	0.579371
314	Kenya	Central	70.38	0.123945	0.14088	0.167979	0.201363	0.243979	0.301442	0.361263	0.422218	0.48258	0.521507	0.54592
315	Kenya	Coast	70.38	0.24957	0.265657	0.296158	0.325713	0.370692	0.418369	0.471507	0.516279	0.554933	0.581246	0.597529
316	Kenya	Eastern	70.38	0.158373	0.180595	0.208124	0.248076	0.295187	0.352689	0.418857	0.481195	0.546288	0.588729	0.61897
317	Kenya	Nairobi	70.38	0.00210167	0.00329766	0.00541264	0.0129596	0.0260368	0.0454421	0.077235	0.108133	0.139566	0.166003	0.184015
318	Kenya	North Eastern	70.38	0.081685	0.095497	0.11288	0.13616	0.169419	0.209485	0.255717	0.300876	0.34681	0.37881	0.39904
319	Kenya	Nyanza	70.38	0.423995	0.446051	0.481472	0.520482	0.57411	0.628359	0.678595	0.72569	0.76192	0.782868	0.795306
320	Kenya	Rift Valley	70.38	0.21776	0.24236	0.271815	0.312085	0.364838	0.426223	0.490649	0.553436	0.61449	0.658041	0.684379
321	Kenya	Western	70.38	0.405679	0.433913	0.468559	0.515004	0.57167	0.628575	0.686377	0.734644	0.776438	0.801835	0.813903
332	Liberia	Bomi	87.96	0.371732	0.401565	0.440055	0.492061	0.556595	0.627081	0.690882	0.745756	0.786776	0.80809	0.821118
333	Liberia	Bong	87.96	0.370651	0.401736	0.443068	0.494316	0.559051	0.63037	0.696932	0.751183	0.791219	0.818836	0.829817
334	Liberia	Gbarpolu	87.96	0.384143	0.409323	0.445117	0.486171	0.534377	0.585831	0.631396	0.660368	0.688878	0.693487	0.697938
335	Liberia	Grand Bassa	87.96	0.392472	0.420863	0.463363	0.509042	0.573331	0.63936	0.699663	0.751014	0.785343	0.808281	0.816828
336	Liberia	Grand Cape Mount	87.96	0.391296	0.417303	0.449562	0.490457	0.538501	0.583985	0.626851	0.66299	0.683542	0.69545	0.699423
337	Liberia	Grand Gedeh	87.96	0.421942	0.449754	0.489226	0.544661	0.6019	0.662828	0.718591	0.759976	0.788663	0.805868	0.815876
338	Liberia	Grand Kru	87.96	0.530751	0.55775	0.583815	0.622986	0.66795	0.705702	0.734206	0.763652	0.777034	0.786546	0.783607
339	Liberia	Lofa	87.96	0.387858	0.418311	0.451932	0.495749	0.544739	0.592666	0.631797	0.667223	0.686986	0.698209	0.704845
340	Liberia	Margibi	87.96	0.314527	0.344753	0.384605	0.438817	0.505224	0.575497	0.648792	0.7105	0.759471	0.795124	0.804295
341	Liberia	Maryland	87.96	0.484771	0.511963	0.547101	0.592909	0.642337	0.690685	0.732627	0.763806	0.784465	0.793883	0.800012
342	Liberia	Montserrado	87.96	0.232424	0.260325	0.299306	0.349073	0.420227	0.49288	0.57338	0.645601	0.708362	0.747899	0.773987
343	Liberia	Nimba	87.96	0.437133	0.46944	0.508782	0.555784	0.616556	0.675562	0.733157	0.778107	0.806046	0.822647	0.827825
344	Liberia	River Ghee	87.96	0.520269	0.542363	0.572513	0.612476	0.649956	0.691058	0.725029	0.74845	0.764383	0.764997	0.766627
345	Liberia	Rivercess	87.96	0.428212	0.460747	0.49912	0.544921	0.604475	0.663766	0.717368	0.756414	0.788477	0.800854	0.805573
346	Liberia	Sinoe	87.96	0.500506	0.524927	0.561734	0.603305	0.650454	0.697576	0.737262	0.765718	0.78262	0.793542	0.797457
372	Madagascar	Alaotra Mangoro	100	0.205213	0.242629	0.295485	0.363425	0.459633	0.565564	0.683115	0.791413	0.887446	0.943491	0.974163
373	Madagascar	Amoron'i Mania	100	0.183726	0.218808	0.268131	0.337697	0.421023	0.521181	0.631931	0.738259	0.829125	0.884992	0.926019
374	Madagascar	Analamanga	100	0.266804	0.307901	0.363064	0.434528	0.125842	0.632066	0.749475	0.845089	0.931237	0.980201	1.00795
375	Madagascar	Analanjirofo	100	0.279613	0.320307	0.37408	0.449413	0.538617	0.649699	0.761469	0.85889	0.936333	0.977911	1.00248
376	Madagascar	Androy	100	0.243268	0.28517	0.331636	0.395895	0.485549	0.588892	0.702717	0.809312	0.899389	0.955323	0.988303
377	Madagascar	Anosy	100	0.270405	0.299391	0.353388	0.425164	0.512645	0.616728	0.729082	0.829709	0.912896	0.969109	0.997381
378	Madagascar	Atsimo Andrefana	100	0.254904	0.292207	0.339905	0.411916	0.503798	0.605018	0.718844	0.823002	0.907579	0.960878	0.991583
379	Madagascar	Atsimo Atsinanana	100	0.35724	0.394549	0.451739	0.522999	0.606715	0.707329	0.79721	0.872925	0.931016	0.960943	0.975565
380	Madagascar	Atsinanana	100	0.325881	0.366843	0.424519	0.49452	0.58802	0.692217	0.801189	0.889675	0.952385	0.991994	1.00691
381	Madagascar	Betsiboka	100	0.314961	0.364967	0.417016	0.490372	0.593529	0.710192	0.82451	0.928278	1.01181	1.05414	1.07855
382	Madagascar	Boeny	100	0.284384	0.324009	0.378784	0.457706	0.554207	0.669141	0.790887	0.899298	0.987414	1.03527	1.06743
383	Madagascar	Bongolava	100	0.298456	0.339029	0.395077	0.471758	0.562755	0.6694	0.783015	0.875817	0.953848	0.994443	1.02079
384	Madagascar	Diana	100	0.313408	0.357597	0.406556	0.487458	0.576542	0.684001	0.789811	0.883594	0.956231	0.991718	1.01156
385	Madagascar	Haute Matsiatra	100	0.248248	0.286038	0.333984	0.402999	0.493326	0.590692	0.705369	0.802123	0.880284	0.929276	0.956683
386	Madagascar	Ihorombe	100	0.260526	0.299745	0.354421	0.422208	0.507414	0.610728	0.719236	0.811741	0.885118	0.935386	0.957932
387	Madagascar	Itasy	100	0.268623	0.316868	0.365399	0.442732	0.527093	0.641527	0.755503	0.854737	0.936312	0.984762	1.01338
388	Madagascar	Melaky	100	0.3638	0.411209	0.468987	0.550411	0.646135	0.756839	0.867554	0.962644	1.03434	1.07265	1.092
389	Madagascar	Menabe	100	0.253175	0.292412	0.339148	0.407732	0.495396	0.602347	0.713171	0.818792	0.90434	0.960789	0.991509
390	Madagascar	Sava	100	0.290051	0.334242	0.384703	0.458151	0.551632	0.658553	0.77097	0.866759	0.948518	0.989283	1.00423
391	Madagascar	Sofia	100	0.344106	0.385901	0.450438	0.529577	0.62496	0.735677	0.851815	0.948773	1.02884	1.06436	1.08872
392	Madagascar	Vakinankaratra	100	0.246878	0.280849	0.333217	0.403616	0.496302	0.609583	0.720041	0.825054	0.913336	0.970649	1.00156
393	Madagascar	Vatovavy Fitovinany	100	0.308082	0.348669	0.404517	0.467764	0.561861	0.659583	0.760222	0.848043	0.913269	0.953537	0.972794
394	Malawi	Area under National Administration	100	0.361396	0.399413	0.457592	0.530733	0.618454	0.724345	0.824049	0.906233	0.972022	1.00536	1.02505
395	Malawi	Central Region	100	0.41859	0.466509	0.524682	0.593001	0.681664	0.780898	0.878409	0.9604	1.02091	1.05216	1.06965
396	Malawi	Northern Region	100	0.35401	0.388082	0.445898	0.51841	0.605025	0.709957	0.810137	0.891328	0.960386	0.993957	1.01309
397	Malawi	Southern Region	100	0.300397	0.338414	0.39137	0.464217	0.556121	0.663701	0.774755	0.87676	0.955488	0.999935	1.02494
398	Mali	Bamako	100	0.121144	0.150978	0.184929	0.248158	0.325436	0.425341	0.533468	0.641058	0.732722	0.798194	0.842099
399	Mali	Gao	100	0.113489	0.134982	0.176787	0.231678	0.309166	0.402656	0.502735	0.604737	0.695471	0.760216	0.80243
400	Mali	Kayes	100	0.392311	0.433321	0.484456	0.551067	0.628932	0.71905	0.795655	0.862569	0.913006	0.941917	0.960116
401	Mali	Kidal	100	0.0148184	0.0245077	0.0400535	0.0721537	0.122293	0.186167	0.260588	0.341679	0.418342	0.472492	0.510054
402	Mali	Koulikoro	100	0.466374	0.503311	0.551862	0.614927	0.693527	0.765271	0.83534	0.887763	0.930207	0.95429	0.964666
403	Mali	Mopti	100	0.708379	0.734435	0.76712	0.814737	0.863497	0.91776	0.980325	1.03094	1.07706	1.10674	1.13613
404	Mali	Segou	100	0.612106	0.640449	0.682864	0.731413	0.784049	0.845103	0.892053	0.934631	0.968135	0.993342	1.00559
405	Mali	Sikasso	100	0.59345	0.61017	0.653398	0.699391	0.749755	0.796516	0.839814	0.876131	0.905055	0.917959	0.922154
406	Mali	Tombouctou	100	0.224969	0.252411	0.298955	0.357221	0.426983	0.505698	0.59265	0.664799	0.723985	0.763104	0.785322
408	Mauritania	Assaba	23.85	0.014191	0.0151453	0.0153459	0.021598	0.0279562	0.0308683	0.0462042	0.0541056	0.0585742	0.0708896	0.0775639
409	Mauritania	Brakna	23.85	0.00388872	0.00505681	0.00533464	0.00540649	0.00755243	0.0177023	0.017599	0.018983	0.0398237	0.0416607	0.0397499
411	Mauritania	Gorgol	23.85	0.000682192	0.00105545	0.000258034	0.00107072	0.00140065	0.00209177	0.00121859	0.00280368	0.00544585	0.00631318	0.00931935
412	Mauritania	Guidimaka	23.85	0.000574123	0.000110369	0.000110303	0.000150653	0.000140899	0.00156439	0.00128707	0.00114374	0.00148005	0.00212739	0.00642015
413	Mauritania	Hodh Ech Chargui	23.85	0.0651087	0.0727263	0.0755604	0.0873813	0.0960233	0.106189	0.12109	0.138935	0.150106	0.163084	0.172928
414	Mauritania	Hodh El Gharbi	23.85	0.0414941	0.0452393	0.0528823	0.0573128	0.0661428	0.0759754	0.0868835	0.101297	0.115564	0.124695	0.131408
416	Mauritania	Nouakchott	23.85	0	0	0	1.61441e-05	0	-4.32489e-05	2.11971e-06	0	0.000267845	0	0
417	Mauritania	Tagant	23.85	0.0101185	0.0104732	0.014028	0.0207522	0.026284	0.031544	0.0365539	0.046129	0.0596008	0.0660832	0.0696873
419	Mauritania	Trarza	23.85	4.87101e-05	9.81706e-06	5.02755e-05	0.000436831	0.000189675	0.000300774	0.000744229	0.00124117	0.000382875	0.000719781	0.00121202
438	Mozambique	Area under National Administration	92.74	0.330053	0.360996	0.422878	0.490459	0.580191	0.676565	0.78038	0.876595	0.953285	1.00972	1.03972
439	Mozambique	Cabo Delgado	92.74	0.542745	0.56713	0.62395	0.671579	0.737889	0.811003	0.884054	0.947968	1.00132	1.03708	1.06801
440	Mozambique	Gaza	92.74	0.286659	0.310208	0.360451	0.408679	0.47321	0.539632	0.612201	0.675325	0.729274	0.750108	0.77943
441	Mozambique	Inhambane	92.74	0.281375	0.310398	0.352322	0.403382	0.459233	0.53572	0.598771	0.663396	0.708841	0.745634	0.765124
442	Mozambique	Manica	92.74	0.406357	0.435671	0.49049	0.551397	0.62307	0.703402	0.775832	0.843179	0.895409	0.932717	0.958331
443	Mozambique	Maputo	92.74	0.200673	0.223556	0.266975	0.316573	0.383167	0.457245	0.543608	0.621196	0.686272	0.736492	0.768401
444	Mozambique	Maputo (city)	92.74	0.177565	0.201267	0.24446	0.29311	0.353	0.430132	0.517162	0.59966	0.6731	0.721115	0.755864
445	Mozambique	Nampula	92.74	0.506842	0.538088	0.588137	0.650529	0.723843	0.79354	0.868571	0.925384	0.979306	1.01414	1.04424
446	Mozambique	Niassa	92.74	0.398471	0.431874	0.492652	0.560231	0.63901	0.731471	0.826594	0.906461	0.978387	1.02047	1.05195
447	Mozambique	Sofala	92.74	0.432479	0.46512	0.520633	0.574868	0.648149	0.723361	0.804127	0.860601	0.909805	0.944028	0.965356
448	Mozambique	Tete	92.74	0.347958	0.379212	0.436321	0.501373	0.585271	0.674446	0.776672	0.867094	0.941731	0.994276	1.02775
449	Mozambique	Zambezia	92.74	0.5734	0.596523	0.64079	0.695086	0.750501	0.808367	0.864794	0.914815	0.956084	0.987028	1.0154
450	Namibia	Caprivi	0	0	0	0	0	0	0	0	0	0	0	0
451	Namibia	Erongo	0	0	0	0	0	0	0	0	0	0	0	0
454	Namibia	Kavango	0	0.0563046	0.055715	0.0651017	0.0737399	0.0829172	0.101501	0.114252	0.137904	0.156877	0.179468	0.197045
456	Namibia	Kunene	0	0.00261506	0.00247882	0.00174721	0.00462452	0.00362663	0.00825579	0.0112117	0.0177225	0.0228036	0.0297323	0.03072
457	Namibia	Ohangwena	0	0.0379305	0.0375109	0.0489942	0.0541879	0.0619915	0.0732569	0.0860109	0.102982	0.121236	0.134536	0.149056
458	Namibia	Omaheke	0	0	0	0	0	0	0	0	0	0	0	0
459	Namibia	Omusati	0	0.00958851	0.00905676	0.0141978	0.0203899	0.0274778	0.0351228	0.0352372	0.0502001	0.0678354	0.0798387	0.0907238
460	Namibia	Oshana	0	0.0291687	0.0292762	0.0315686	0.0387466	0.0419907	0.0534531	0.065991	0.0780358	0.0909857	0.102398	0.119972
461	Namibia	Oshikoto	0	0.0405505	0.039803	0.0513198	0.0561566	0.0670333	0.0769121	0.0900664	0.105475	0.12268	0.136793	0.150632
462	Namibia	Otjozondjupa	0	0.0227019	0.0222293	0.0270612	0.0307335	0.0366929	0.0454835	0.0555629	0.0650953	0.076489	0.0914253	0.0999724
463	Niger	Agadez	51.99	0.0703033	0.0825274	0.092283	0.106451	0.129711	0.155456	0.187963	0.221167	0.251186	0.274436	0.289508
464	Niger	Diffa	51.99	0.197575	0.216297	0.239865	0.269602	0.307585	0.355972	0.406394	0.454144	0.505041	0.533035	0.557932
465	Niger	Dosso	51.99	0.488557	0.504495	0.534175	0.566698	0.608608	0.650714	0.692554	0.731335	0.762621	0.787858	0.799886
466	Niger	Maradi	51.99	0.369252	0.390989	0.415989	0.45486	0.497942	0.547877	0.601628	0.649452	0.693641	0.723958	0.73954
467	Niger	Niamey	51.99	0.221887	0.237359	0.2658	0.298393	0.338272	0.387132	0.439152	0.490755	0.541197	0.573036	0.597015
468	Niger	Tahoua	51.99	0.320655	0.343545	0.370182	0.402013	0.444335	0.495465	0.553702	0.602808	0.648937	0.68002	0.698714
469	Niger	Tillaberi	51.99	0.307237	0.320275	0.347393	0.387634	0.429185	0.48024	0.532309	0.580913	0.630341	0.662297	0.681814
470	Niger	Zinder	51.99	0.235298	0.254533	0.280315	0.313093	0.351221	0.402307	0.457668	0.508845	0.559648	0.592522	0.613027
471	Nigeria	Abia	34.96	0.451048	0.458898	0.475721	0.491877	0.512849	0.529311	0.553206	0.567817	0.590397	0.598396	0.605475
472	Nigeria	Adamawa	34.96	0.437254	0.449439	0.466378	0.486207	0.511825	0.537457	0.564027	0.590971	0.614329	0.627892	0.636225
473	Nigeria	Akwa Ibom	34.96	0.478636	0.490591	0.502001	0.5177	0.191678	0.55583	0.571286	0.591081	0.607416	0.616102	0.622792
474	Nigeria	Anambra	34.96	0.25735	0.265936	0.286033	0.304343	0.330134	0.35638	0.387077	0.415543	0.443738	0.462735	0.475427
475	Nigeria	Bauchi	34.96	0.433873	0.451264	0.46165	0.485112	0.505991	0.540419	0.56968	0.595693	0.618442	0.638881	0.647533
476	Nigeria	Bayelsa	34.96	0.330843	0.341645	0.358417	0.374689	0.394652	0.426992	0.456128	0.481295	0.506242	0.525687	0.533194
477	Nigeria	Benue	34.96	0.40472	0.414365	0.430015	0.449687	0.472908	0.496421	0.525417	0.547339	0.569058	0.584278	0.592226
478	Nigeria	Borno	34.96	0.364634	0.379673	0.400783	0.424875	0.450773	0.485357	0.518926	0.551001	0.580143	0.601178	0.613802
479	Nigeria	Cross River	34.96	0.40478	0.413882	0.429631	0.449004	0.467209	0.493148	0.517501	0.542426	0.56227	0.573285	0.579388
480	Nigeria	Delta	34.96	0.258194	0.265512	0.0543934	0.30595	0.328821	0.355589	0.384246	0.410401	0.438984	0.45797	0.468239
481	Nigeria	Ebonyi	34.96	0.412025	0.422831	0.43904	0.45798	0.478607	0.503218	0.529301	0.547906	0.571754	0.583071	0.591918
482	Nigeria	Edo	34.96	0.350341	0.360252	0.374726	0.396269	0.415463	0.445071	0.471194	0.49627	0.519628	0.537694	0.544345
483	Nigeria	Ekiti	34.96	0.460565	0.467574	0.479032	0.496496	0.516647	0.531367	0.550522	0.568449	0.586786	0.588882	0.597885
484	Nigeria	Enugu	34.96	0.270344	0.28316	0.299813	0.320154	0.344798	0.370908	0.406951	0.429658	0.456392	0.473707	0.486361
485	Nigeria	FCT, Abuja	34.96	0.426137	0.437028	0.455142	0.475763	0.499539	0.526479	0.550267	0.574136	0.60026	0.614231	0.621522
486	Nigeria	Gombe	34.96	0.444456	0.460017	0.474257	0.493517	0.519618	0.548078	0.577467	0.598698	0.624048	0.638953	0.645899
487	Nigeria	Imo	34.96	0.428391	0.43812	0.454763	0.472024	0.489577	0.517174	0.536304	0.558854	0.579882	0.593015	0.594428
488	Nigeria	Jigawa	34.96	0.396312	0.409581	0.427114	0.450023	0.478709	0.107092	0.545153	0.576843	0.60866	0.628812	0.638822
489	Nigeria	Kaduna	34.96	0.531756	0.544109	0.555797	0.56896	0.588548	0.607497	0.629294	0.645031	0.66224	0.67239	0.677225
490	Nigeria	Kano	34.96	0.413975	0.427622	0.445336	0.466974	0.494495	0.524424	0.558045	0.587612	0.61309	0.632331	0.643348
491	Nigeria	Katsina	34.96	0.425543	0.437312	0.456963	0.480743	0.506723	0.537997	0.569236	0.597334	0.626542	0.643915	0.654145
492	Nigeria	Kebbi	34.96	0.542795	0.551804	0.572092	0.585656	0.605551	0.634617	0.655121	0.673797	0.691954	0.703428	0.713578
493	Nigeria	Kogi	34.96	0.404546	0.417062	0.432269	0.456299	0.4775	0.504607	0.532398	0.554254	0.576041	0.59049	0.598211
494	Nigeria	Kwara	34.96	0.484953	0.492739	0.508791	0.521877	0.543039	0.562836	0.582036	0.602083	0.61895	0.627338	0.634618
495	Nigeria	Lagos	34.96	0.161669	0.170522	0.188327	0.204666	0.229291	0.257953	0.289756	0.32156	0.352651	0.375983	0.389107
496	Nigeria	Nassarawa	34.96	0.437577	0.448991	0.46656	0.484471	0.506124	0.530851	0.557538	0.579424	0.603516	0.614137	0.621249
497	Nigeria	Niger	34.96	0.505326	0.517034	0.53126	0.550918	0.559256	0.595105	0.615756	0.636561	0.651983	0.664506	0.666978
498	Nigeria	Ogun	34.96	0.369104	0.382753	0.401035	0.423503	0.455848	0.484149	0.518339	0.550542	0.583634	0.600235	0.615146
499	Nigeria	Ondo	34.96	0.489446	0.50414	0.517983	0.540961	0.568927	0.59103	0.620407	0.644846	0.671422	0.687779	0.694724
500	Nigeria	Osun	34.96	0.458033	0.466258	0.480787	0.495831	0.51073	0.530483	0.550648	0.566926	0.581302	0.590956	0.592858
501	Nigeria	Oyo	34.96	0.436682	0.448648	0.463236	0.479415	0.499728	0.519732	0.541019	0.559978	0.579909	0.588038	0.598065
502	Nigeria	Plateau	34.96	0.393614	0.406296	0.424407	0.443456	0.137466	0.496596	0.523333	0.551669	0.57792	0.591613	0.60158
503	Nigeria	Rivers	34.96	0.337079	0.352254	0.365589	0.386864	0.409079	0.437751	0.466411	0.490892	0.51794	0.537202	0.54415
504	Nigeria	Sokoto	34.96	0.428644	0.44523	0.461682	0.485167	0.511631	0.543899	0.57922	0.607839	0.634676	0.654186	0.667577
505	Nigeria	Taraba	34.96	0.437702	0.453305	0.466136	0.486634	0.507935	0.532914	0.557258	0.580678	0.603006	0.617418	0.623915
506	Nigeria	Yobe	34.96	0.376272	0.38999	0.408814	0.430999	0.45672	0.490273	0.52693	0.557664	0.587266	0.608865	0.620161
507	Nigeria	Zamfara	34.96	0.496668	0.513766	0.525526	0.547664	0.573479	0.598844	0.623939	0.64579	0.670857	0.683457	0.690907
510	Rwanda	East/Iburasirazuba	100	0.120882	0.138035	0.182516	0.240922	0.309499	0.402036	0.500994	0.594117	0.678644	0.744767	0.782644
511	Rwanda	Kigali City/Umujyi wa Kigali	100	0.0896642	0.112335	0.147815	0.203078	0.269308	0.361172	0.458553	0.556055	0.643342	0.707653	0.753757
512	Rwanda	North/Amajyaruguru	100	0.0342495	0.0489464	0.0749145	0.115522	0.171279	0.251975	0.344741	0.437477	0.528481	0.590495	0.639207
513	Rwanda	South/Amajyepfo	100	0.104161	0.129919	0.167944	0.224296	0.299267	0.39282	0.48981	0.586509	0.674174	0.736992	0.781321
514	Rwanda	West/Iburengerazuba	100	0.0736369	0.0945606	0.136596	0.18549	0.252181	0.339509	0.4366	0.530789	0.616004	0.676721	0.718534
520	Senegal	Dakar	78.4	0.150666	0.174168	0.205662	0.254873	0.313443	0.385063	0.469877	0.550641	0.621103	0.675903	0.707065
521	Senegal	Diourbel	78.4	0.0922184	0.107704	0.135103	0.172764	0.229943	0.292946	0.370567	0.449518	0.521927	0.576694	0.611255
522	Senegal	Fatick	78.4	0.0852474	0.104479	0.131172	0.170775	0.223511	0.29128	0.365756	0.443179	0.515131	0.572174	0.60653
523	Senegal	Kaffrine	78.4	0.0940608	0.112259	0.135681	0.176589	0.231502	0.297037	0.37069	0.445502	0.522201	0.573396	0.608992
524	Senegal	Kaolack	78.4	0.0863095	0.105487	0.13287	0.166005	0.224177	0.289703	0.364537	0.441071	0.512793	0.567421	0.60425
525	Senegal	Kedougou	78.4	0.402766	0.427919	0.472134	0.523622	0.587297	0.654679	0.723128	0.785102	0.831446	0.867026	0.886023
526	Senegal	Kolda	78.4	0.253819	0.280864	0.323177	0.366805	0.440721	0.519968	0.604983	0.685638	0.754622	0.804947	0.831497
527	Senegal	Louga	78.4	0.0870708	0.102951	0.1273	0.162001	0.215684	0.28154	0.355476	0.432522	0.505612	0.557775	0.589411
528	Senegal	Matam	78.4	0.105421	0.125118	0.154333	0.192863	0.248169	0.314483	0.393814	0.47331	0.544474	0.598846	0.635499
529	Senegal	Saint louis	78.4	0.0894681	0.105273	0.131277	0.170839	0.221685	0.285895	0.357811	0.433764	0.506605	0.559227	0.593391
530	Senegal	Sedhiou	78.4	0.135454	0.154029	0.192534	0.238373	0.296971	0.371712	0.455765	0.533799	0.610405	0.668002	0.702379
531	Senegal	Tambacounda	78.4	0.210042	0.235549	0.270638	0.322451	0.385033	0.45571	0.542136	0.621614	0.691577	0.740379	0.775487
532	Senegal	Thies	78.4	0.156146	0.176341	0.214936	0.258158	0.317114	0.39199	0.471143	0.552505	0.626005	0.679525	0.710751
533	Senegal	Ziguinchor	78.4	0.173666	0.199271	0.237201	0.285275	0.354282	0.436324	0.519216	0.602889	0.686816	0.74406	0.776712
610	Sierra Leone	Eastern	100	0.491724	0.520122	0.545851	0.581472	0.620618	0.653397	0.682755	0.700542	0.71031	0.709569	0.711554
611	Sierra Leone	Northern	100	0.497639	0.528643	0.564957	0.613991	0.666393	0.717585	0.76021	0.791486	0.807896	0.808812	0.819916
612	Sierra Leone	Southern	100	0.461614	0.495431	0.534251	0.584561	0.636166	0.692287	0.742269	0.769952	0.790529	0.803175	0.803723
613	Sierra Leone	Western Area	100	0.223097	0.25644	0.304682	0.363557	0.44278	0.539656	0.63324	0.715707	0.783121	0.817811	0.841925
614	Somalia	Awdal	33.85	0.0710213	0.0763992	0.0851084	0.0963531	0.11334	0.129337	0.149228	0.169924	0.192166	0.211502	0.223514
615	Somalia	Bakool	33.85	0.0662085	0.0730839	0.0844367	0.0910474	0.105848	0.123413	0.140837	0.159967	0.182487	0.197747	0.206482
616	Somalia	Banadir	33.85	0.0439658	0.0467506	0.0542698	0.0620647	0.0752615	0.0888245	0.102567	0.123102	0.13901	0.152459	0.161021
617	Somalia	Bari	33.85	0.0864041	0.0904579	0.103319	0.11451	0.128375	0.145095	0.165033	0.18752	0.20892	0.224093	0.232875
618	Somalia	Bay	33.85	0.0542614	0.0567727	0.0669677	0.0750359	0.0883544	0.10212	0.116925	0.135545	0.156803	0.165613	0.182232
619	Somalia	Galgaduud	33.85	0.0366152	0.0427691	0.0469239	0.0544517	0.065588	0.0779479	0.0914149	0.109316	0.127128	0.135652	0.149598
620	Somalia	Gedo	33.85	0.0616124	0.0662173	0.0756862	0.0847695	0.0999586	0.113216	0.130255	0.14797	0.169485	0.188762	0.198481
621	Somalia	Hiraan	33.85	0.101071	0.108091	0.117051	0.133016	0.147865	0.167925	0.192601	0.211405	0.238635	0.256327	0.266203
622	Somalia	Juba Dhexe	33.85	0.119518	0.129992	0.139739	0.153551	0.169227	0.188425	0.209895	0.23327	0.256824	0.274619	0.28581
623	Somalia	Juba Hoose	33.85	0.05676	0.0619889	0.0720638	0.0815109	0.0910158	0.106039	0.126158	0.14101	0.163961	0.177596	0.18613
624	Somalia	Mudug	33.85	0.0302897	0.0338574	0.0392352	0.0491573	0.00481808	0.0686203	0.0814311	0.0991261	0.114054	0.124999	0.130994
625	Somalia	Nugaal	33.85	0.064917	0.0677146	0.0778512	0.0907377	0.100152	0.115057	0.133493	0.156154	0.173749	0.190915	0.199512
626	Somalia	Sanaag	33.85	0.0305761	0.0344249	0.0381098	0.0484553	0.0592761	0.0697736	0.0827922	0.0995207	0.117479	0.130434	0.139492
627	Somalia	Shabelle Dhexe	33.85	0.0836505	0.0900107	0.0981439	0.11151	0.124955	0.14338	0.164283	0.185291	0.211255	0.225781	0.235727
628	Somalia	Shabelle Hoose	33.85	0.0826275	0.0896498	0.0984679	0.110307	0.124065	0.142836	0.164933	0.184551	0.205491	0.221775	0.234316
629	Somalia	Sool	33.85	0.0707638	0.0747295	0.0824795	0.0936803	0.102519	0.121888	0.139999	0.155099	0.174872	0.187883	0.195428
630	Somalia	Togdheer	33.85	0.0543207	0.059149	0.0660414	0.0752877	0.0875433	0.104703	0.121607	0.14045	0.159979	0.172608	0.182748
631	Somalia	Woqooyi Galbeed	33.85	0.0483969	0.0533411	0.0590337	0.0658898	0.0795124	0.0948665	0.112116	0.131355	0.152684	0.166572	0.17644
634	South Africa	Gauteng	0	0	0	0	0	0	0	0	0	0	0	0
635	South Africa	Kwazulu-natal	0	0.0114293	0.0113212	0.0206427	0.0315511	0.0429077	0.0675517	0.097313	0.140671	0.187581	0.236942	0.279809
636	South Africa	Mpumalanga	0	0.0356036	0.0331634	0.052606	0.0652865	0.0861807	0.126946	0.17522	0.242701	0.321961	0.398297	0.467648
637	South Africa	North-west	0	0	0	0	0	0	0	0	0	0	0	0
639	South Africa	Northern Province	0	0.0258687	0.0261756	0.0399385	0.0543738	0.0779253	0.116001	0.168409	0.240079	0.321057	0.399989	0.473767
641	South Sudan	Central Equatoria	74.18	0.332079	0.36401	0.396292	0.447936	0.505827	0.569266	0.643216	0.702618	0.757056	0.788987	0.811456
642	South Sudan	Eastern Equatoria	74.18	0.282158	0.310403	0.347066	0.394327	0.452022	0.522754	0.595136	0.663843	0.722606	0.76	0.784462
643	South Sudan	El Buheyrat	74.18	0.199203	0.221986	0.251741	0.2887	0.339401	0.398997	0.460999	0.524521	0.578106	0.61919	0.640487
644	South Sudan	Jonglei	74.18	0.175936	0.196968	0.223558	0.258139	0.306346	0.363799	0.429086	0.485834	0.541665	0.581021	0.603908
645	South Sudan	Northern Bahr El Ghazal	74.18	0.15491	0.17739	0.205116	0.242941	0.285789	0.350445	0.408051	0.471484	0.527184	0.564067	0.588383
646	South Sudan	Unity	74.18	0.123488	0.139014	0.163412	0.19817	0.242921	0.300797	0.359325	0.419137	0.474569	0.514714	0.538988
647	South Sudan	Upper Nile	74.18	0.111051	0.126833	0.150551	0.18308	0.225285	0.279623	0.3404	0.398449	0.458838	0.496503	0.520947
648	South Sudan	Warab	74.18	0.173259	0.196588	0.221395	0.258957	0.310272	0.366681	0.431053	0.493826	0.546187	0.582509	0.611357
649	South Sudan	Western Bahr El Ghazal	74.18	0.251112	0.274189	0.307148	0.345659	0.396132	0.457212	0.524096	0.582381	0.628447	0.662216	0.68173
650	South Sudan	Western Equatoria	74.18	0.396176	0.422005	0.461281	0.510596	0.566118	0.627058	0.691535	0.741715	0.787085	0.809734	0.827169
651	Sudan	Administrative unit not available	27.99	0.120166	0.128308	0.139907	0.156978	0.17692	0.197425	0.22378	0.256061	0.286896	0.310915	0.3347
654	Sudan	Al Jazeera	27.99	0	0	0	0	0	0	0	0	0	0	0
655	Sudan	Blue Nile	27.99	0.0523098	0.0558305	0.0663924	0.0752552	0.0899918	0.101518	0.125896	0.146897	0.175177	0.196318	0.214883
656	Sudan	Gadaref	27.99	0.0706931	0.075795	0.0830992	0.0966486	0.108906	0.124953	0.147395	0.173256	0.194971	0.220925	0.235711
657	Sudan	Kassala	27.99	0.0462498	0.0491045	0.0595425	0.0659698	0.0791384	0.0940015	0.115399	0.13085	0.15639	0.176357	0.186219
658	Sudan	Khartoum	27.99	0.0273768	0.0272586	0.033586	0.0383148	0.0477873	0.0577055	0.0704094	0.0861046	0.10282	0.11307	0.124723
659	Sudan	Nile	27.99	0.0207077	0.0226943	0.0276463	0.0311697	0.0373591	0.0477668	0.0580338	0.0679339	0.083579	0.095516	0.105468
660	Sudan	Northern	27.99	0.00920873	0.00852369	0.011981	0.012456	0.0182238	0.0212959	0.0314378	0.0401678	0.0535097	0.0595473	0.0725383
661	Sudan	Northern Darfur	27.99	0.04523	0.0505833	0.0590086	0.0678751	0.0794685	0.0967236	0.1156	0.131682	0.156652	0.17983	0.191343
662	Sudan	Northern Kordofan	27.99	0.0308002	0.0343288	0.040385	0.0493314	0.0598416	0.0732421	0.0881932	0.10742	0.130458	0.15118	0.160875
663	Sudan	Red Sea	27.99	0.0409607	0.0440519	0.0518962	0.0629886	0.0738324	0.0825537	0.100372	0.123534	0.145484	0.163505	0.174041
664	Sudan	Sennar	27.99	0.0432438	0.0459446	0.0554349	0.0639504	0.0726809	0.0914514	0.110843	0.130253	0.154089	0.173585	0.190851
665	Sudan	Southern Darfur	27.99	0.104536	0.108581	0.121278	0.136409	0.151953	0.170586	0.199423	0.227277	0.256414	0.279108	0.294792
666	Sudan	Southern Kordofan	27.99	0.0555997	0.056506	0.0689672	0.0793368	0.0114215	0.108799	0.123822	0.156698	0.174284	0.198766	0.217075
667	Sudan	Western Darfur	27.99	0.0544546	0.057402	0.067654	0.0763477	0.091811	0.1049	0.124014	0.146265	0.170943	0.190903	0.208126
668	Sudan	White Nile	27.99	-2.59252e-05	0	-1.07876e-06	0	-2.19783e-06	0	6.91069e-05	0.000605186	0.00013428	0	-2.25174e-05
673	Tanzania, United Republic of	Arusha	15.53	0.215675	0.218293	0.232578	0.235252	0.249221	0.261233	0.277813	0.288892	0.305245	0.318091	0.324322
674	Tanzania, United Republic of	Dar es Salaam	15.53	0.246856	0.255817	0.264297	0.274531	0.289526	0.300935	0.317518	0.333482	0.347248	0.360244	0.368711
675	Tanzania, United Republic of	Dodoma	15.53	0.266795	0.27553	0.287719	0.297783	0.308677	0.325485	0.342752	0.358738	0.380441	0.391439	0.401188
676	Tanzania, United Republic of	Iringa	15.53	0.264227	0.269184	0.280435	0.290955	0.304046	0.320613	0.338085	0.355187	0.375177	0.38975	0.400266
677	Tanzania, United Republic of	Kagera	15.53	0.277428	0.287699	0.294041	0.305312	0.317827	0.330385	0.346877	0.363959	0.377931	0.39055	0.398052
678	Tanzania, United Republic of	Kigoma	15.53	0.363173	0.373152	0.380311	0.39284	0.407715	0.418636	0.44207	0.455929	0.472406	0.486988	0.495896
679	Tanzania, United Republic of	Kilimanjaro	15.53	0.255306	0.260349	0.26803	0.278618	0.289466	0.302419	0.319357	0.335247	0.349034	0.362638	0.368109
680	Tanzania, United Republic of	Lindi	15.53	0.383876	0.390306	0.404188	0.412523	0.428735	0.445341	0.465107	0.484316	0.503287	0.517001	0.52689
681	Tanzania, United Republic of	Manyara	15.53	0.244395	0.251108	0.261724	0.270427	0.281031	0.296295	0.310631	0.325183	0.340924	0.354295	0.362502
682	Tanzania, United Republic of	Mara	15.53	0.327437	0.339824	0.346487	0.358497	0.371261	0.386117	0.399415	0.416304	0.429581	0.441902	0.448193
683	Tanzania, United Republic of	Mbeya	15.53	0.318674	0.325907	0.33566	0.351205	0.362155	0.384011	0.398341	0.418241	0.437893	0.456179	0.464419
684	Tanzania, United Republic of	Morogoro	15.53	0.347328	0.352521	0.362964	0.375115	0.388394	0.404276	0.422802	0.437707	0.459729	0.472083	0.484914
685	Tanzania, United Republic of	Mtwara	15.53	0.391508	0.399497	0.41151	0.422032	0.439571	0.456493	0.472334	0.492748	0.514162	0.53322	0.545418
686	Tanzania, United Republic of	Mwanza	15.53	0.307878	0.316535	0.323483	0.335088	0.349417	0.359254	0.378806	0.388333	0.409678	0.417043	0.428238
687	Tanzania, United Republic of	Pemba North	15.53	0.293255	0.30033	0.312644	0.325322	0.336649	0.350981	0.365898	0.383095	0.395922	0.41256	0.415181
688	Tanzania, United Republic of	Pemba South	15.53	0.276205	0.283542	0.287151	0.301171	0.313317	0.327356	0.339632	0.358235	0.370317	0.385048	0.393016
689	Tanzania, United Republic of	Pwani	15.53	0.384494	0.394772	0.403302	0.413207	0.424991	0.442071	0.457355	0.474002	0.494688	0.506091	0.51491
690	Tanzania, United Republic of	Rukwa	15.53	0.225482	0.229888	0.23363	0.244917	0.255559	0.26632	0.279156	0.289676	0.305575	0.31392	0.31959
691	Tanzania, United Republic of	Ruvuma	15.53	0.310848	0.313749	0.328162	0.34041	0.349672	0.371876	0.390996	0.413417	0.434781	0.45216	0.458755
692	Tanzania, United Republic of	Shinyanga	15.53	0.232407	0.237485	0.244494	0.252888	0.259251	0.267973	0.285058	0.29342	0.307051	0.318381	0.323407
693	Tanzania, United Republic of	Singida	15.53	0.25291	0.257357	0.268873	0.278974	0.294335	0.309104	0.325238	0.34164	0.360738	0.376937	0.388719
694	Tanzania, United Republic of	Tabora	15.53	0.226282	0.230573	0.238567	0.25081	0.258784	0.266927	0.279254	0.287338	0.305598	0.315352	0.320377
695	Tanzania, United Republic of	Tanga	15.53	0.280954	0.288341	0.295831	0.307177	0.316716	0.332913	0.347014	0.362273	0.376932	0.386369	0.397604
696	Tanzania, United Republic of	Unguja North	15.53	0.262366	0.269342	0.276995	0.290148	0.0392022	0.313094	0.331011	0.348276	0.362088	0.376154	0.383765
697	Tanzania, United Republic of	Unguja South	15.53	0.267531	0.273264	0.282243	0.291117	0.306746	0.319973	0.335323	0.351088	0.367185	0.382512	0.386574
698	Tanzania, United Republic of	Unguja Urban West	15.53	0.203519	0.209229	0.214791	0.224217	0.235189	0.248032	0.255517	0.270004	0.28378	0.294049	0.30082
699	Togo	Centrale	90.06	0.543539	0.569067	0.590404	0.628543	0.658257	0.690493	0.716918	0.72743	0.742878	0.748213	0.747566
700	Togo	Kara	90.06	0.583268	0.605079	0.627651	0.657614	0.695111	0.721039	0.748093	0.765527	0.777897	0.789407	0.788691
701	Togo	Maritime	90.06	0.370127	0.402145	0.447824	0.498774	0.565499	0.636983	0.707126	0.762367	0.80406	0.826743	0.84049
702	Togo	Plateaux	90.06	0.608305	0.62917	0.655369	0.68731	0.727294	0.753254	0.785352	0.80425	0.81659	0.817223	0.821562
703	Togo	Savanes	90.06	0.49372	0.522744	0.55789	0.603673	0.653331	0.7037	0.745488	0.779664	0.8034	0.810863	0.822428
728	Uganda	Abim	98.21	0.319438	0.347803	0.401448	0.459826	0.531272	0.613364	0.691604	0.756002	0.803733	0.834687	0.852412
729	Uganda	Adjumani	98.21	0.341015	0.371471	0.425321	0.486444	0.562925	0.64214	0.718886	0.780346	0.824151	0.846426	0.863241
730	Uganda	Agago	98.21	0.320922	0.350424	0.40072	0.460013	0.538981	0.617396	0.699651	0.761344	0.806985	0.832976	0.849075
731	Uganda	Alebtong	98.21	0.371174	0.404216	0.453994	0.512536	0.584759	0.657391	0.718296	0.775896	0.809287	0.827162	0.840683
732	Uganda	Amolatar	98.21	0.394931	0.428006	0.475703	0.530914	0.601548	0.66647	0.728951	0.777956	0.81083	0.827067	0.833225
733	Uganda	Amudat	98.21	0.310022	0.346735	0.401065	0.453345	0.529813	0.606707	0.689005	0.750018	0.799205	0.830579	0.843746
734	Uganda	Amuria	98.21	0.342112	0.374844	0.425212	0.488518	0.557324	0.63832	0.710504	0.76903	0.813843	0.838418	0.851969
735	Uganda	Amuru	98.21	0.409915	0.443862	0.498291	0.553817	0.617642	0.689486	0.746732	0.790861	0.816086	0.8362	0.842199
736	Uganda	Apac	98.21	0.413357	0.447986	0.496213	0.553046	0.620393	0.683212	0.740137	0.783484	0.813692	0.823938	0.833719
737	Uganda	Arua	98.21	0.326893	0.356413	0.412695	0.469217	0.544037	0.627242	0.706176	0.774634	0.819278	0.845613	0.858377
738	Uganda	Budaka	98.21	0.467261	0.493253	0.540434	0.58529	0.639196	0.693384	0.735863	0.773163	0.791309	0.803002	0.810825
739	Uganda	Bududa	98.21	0.405634	0.440215	0.486041	0.544166	0.604355	0.671183	0.728393	0.774501	0.806504	0.817512	0.83138
740	Uganda	Bugiri	98.21	0.416473	0.445038	0.491733	0.543054	0.60622	0.673849	0.727132	0.762281	0.79389	0.80851	0.817191
741	Uganda	Buhweju	98.21	0.168922	0.195977	0.237097	0.291233	0.362978	0.444317	0.537134	0.619169	0.693905	0.744689	0.772191
742	Uganda	Buikwe	98.21	0.226666	0.257953	0.301652	0.361363	0.43358	0.511231	0.602733	0.678526	0.744101	0.781203	0.80579
743	Uganda	Bukedea	98.21	0.424749	0.4548	0.504375	0.558184	0.619447	0.685364	0.740085	0.78198	0.813183	0.830162	0.834408
744	Uganda	Bukomansimbi	98.21	0.331108	0.364254	0.409494	0.469471	0.535318	0.611681	0.683894	0.737714	0.77583	0.799814	0.812119
745	Uganda	Bukwo	98.21	0.243891	0.27313	0.324039	0.383294	0.455242	0.543654	0.63374	0.713849	0.780639	0.821284	0.846773
746	Uganda	Bulambuli	98.21	0.375149	0.405712	0.456759	0.514684	0.581683	0.653112	0.718196	0.773183	0.807435	0.831588	0.838057
747	Uganda	Buliisa	98.21	0.351203	0.387196	0.435662	0.496196	0.564762	0.639522	0.710881	0.764315	0.805735	0.829871	0.843519
748	Uganda	Bundibugyo	98.21	0.296476	0.329564	0.378729	0.43952	0.50957	0.5914	0.668226	0.733521	0.786033	0.813923	0.834061
749	Uganda	Bushenyi	98.21	0.201546	0.230191	0.272704	0.329852	0.400099	0.485709	0.57271	0.656683	0.723566	0.539837	0.795414
750	Uganda	Busia	98.21	0.418096	0.454057	0.498682	0.55483	0.611886	0.674958	0.734716	0.77281	0.802623	0.809667	0.819862
751	Uganda	Butaleja	98.21	0.461768	0.489622	0.530552	0.583684	0.635689	0.689137	0.735319	0.77061	0.79253	0.805782	0.807781
752	Uganda	Butambala	98.21	0.322448	0.352881	0.398795	0.453324	0.526533	0.600849	0.67276	0.728956	0.772263	0.79984	0.812303
753	Uganda	Buvuma	98.21	0.283395	0.31407	0.363955	0.422812	0.487209	0.572803	0.652591	0.717957	0.769448	0.796179	0.815289
754	Uganda	Buyende	98.21	0.376	0.40797	0.453063	0.511302	0.580677	0.645067	0.710998	0.762828	0.799305	0.81834	0.825071
755	Uganda	Dokolo	98.21	0.367361	0.395819	0.450235	0.511028	0.577779	0.648771	0.719677	0.772444	0.808874	0.829356	0.841888
756	Uganda	Gomba	98.21	0.354748	0.379672	0.427559	0.481626	0.547714	0.62083	0.683903	0.73814	0.778164	0.79701	0.809151
757	Uganda	Gulu	98.21	0.417746	0.451397	0.501133	0.559905	0.625937	0.689483	0.741493	0.793042	0.821273	0.833833	0.840729
758	Uganda	Hoima	98.21	0.379124	0.40659	0.456836	0.521938	0.586873	0.302968	0.720439	0.771606	0.807619	0.827361	0.836277
759	Uganda	Ibanda	98.21	0.241564	0.270815	0.316389	0.374182	0.445498	0.527199	0.612461	0.68765	0.746036	0.78396	0.808462
760	Uganda	Iganga	98.21	0.387828	0.419596	0.464311	0.520367	0.586491	0.652665	0.711198	0.757911	0.788033	0.807518	0.816882
761	Uganda	Isingiro	98.21	0.132693	0.154616	0.196302	0.247522	0.318666	0.397724	0.487115	0.572336	0.65314	0.702743	0.740239
762	Uganda	Jinja	98.21	0.259319	0.286426	0.336495	0.393843	0.464705	0.548816	0.629001	0.703857	0.759868	0.795412	0.817532
763	Uganda	Kaabong	98.21	0.181544	0.209833	0.254571	0.313189	0.387658	0.476727	0.567097	0.65714	0.729338	0.782923	0.812286
764	Uganda	Kabale	98.21	0.00968023	0.0155928	0.0321158	0.0563738	0.10345	0.168036	0.246108	0.331865	0.417271	0.474785	0.522192
765	Uganda	Kabarole	98.21	0.327703	0.355917	0.402408	0.465092	0.536605	0.613506	0.685009	0.750421	0.79056	0.818087	0.835694
766	Uganda	Kaberamaido	98.21	0.381124	0.412708	0.459438	0.517574	0.223857	0.655617	0.71714	0.7683	0.801865	0.824745	0.83578
767	Uganda	Kalangala	98.21	0.254585	0.282659	0.331281	0.39389	0.458629	0.545216	0.627584	0.69995	0.755864	0.793662	0.810636
768	Uganda	Kaliro	98.21	0.413176	0.440587	0.490325	0.537694	0.603957	0.66216	0.721534	0.765609	0.794558	0.808781	0.816568
769	Uganda	Kalungu	98.21	0.319953	0.35092	0.397499	0.455205	0.524889	0.598639	0.672909	0.733761	0.775122	0.797871	0.809934
770	Uganda	Kampala	98.21	0.169805	0.197893	0.239444	0.293982	0.362838	0.447908	0.535288	0.61796	0.693699	0.74296	0.775132
771	Uganda	Kamuli	98.21	0.349913	0.379341	0.430715	0.486997	0.555581	0.62925	0.698493	0.753572	0.792339	0.814849	0.827846
772	Uganda	Kamwenge	98.21	0.320789	0.353505	0.399382	0.459698	0.529899	0.608416	0.680678	0.744494	0.791121	0.811815	0.826467
773	Uganda	Kanungu	98.21	0.126681	0.147381	0.186678	0.235824	0.301204	0.375438	0.457112	0.533261	0.601885	0.648874	0.678623
774	Uganda	Kapchorwa	98.21	0.3573	0.386658	0.44084	0.49768	0.569505	0.643954	0.714557	0.771759	0.814351	0.835491	0.850878
775	Uganda	Kasese	98.21	0.208055	0.238505	0.284964	0.34453	0.414854	0.500827	0.587984	0.668163	0.736349	0.785741	0.808021
776	Uganda	Katakwi	98.21	0.32073	0.355031	0.40502	0.464715	0.538793	0.619653	0.695059	0.759114	0.806757	0.83476	0.852632
777	Uganda	Kayunga	98.21	0.298148	0.330439	0.37757	0.437375	0.50756	0.587575	0.664965	0.729991	0.777437	0.809108	0.832058
778	Uganda	Kibaale	98.21	0.389894	0.421631	0.469914	0.526375	0.591973	0.658847	0.72039	0.772371	0.804771	0.822618	0.825483
779	Uganda	Kiboga	98.21	0.386794	0.41946	0.464229	0.519219	0.584986	0.656728	0.71849	0.765244	0.801478	0.821831	0.826816
780	Uganda	Kibuku	98.21	0.465079	0.491915	0.540925	0.586876	0.63899	0.691278	0.738584	0.775955	0.794936	0.806213	0.81241
781	Uganda	Kiruhura	98.21	0.263404	0.291011	0.340446	0.39857	0.469583	0.552627	0.632032	0.702887	0.759511	0.794695	0.818149
782	Uganda	Kiryandongo	98.21	0.418708	0.451928	0.500963	0.552011	0.618362	0.679705	0.736401	0.779851	0.81275	0.8234	0.832026
783	Uganda	Kisoro	98.21	0.00303123	0.00544998	0.0183332	0.0412519	0.0825243	0.145999	0.224107	0.310124	0.398114	0.450505	0.492624
784	Uganda	Kitgum	98.21	0.328139	0.358141	0.412384	0.473976	0.551204	0.63096	0.709271	0.770375	0.815442	0.845792	0.857443
785	Uganda	Koboko	98.21	0.348873	0.378167	0.435382	0.494506	0.57413	0.64867	0.726806	0.780658	0.827568	0.847756	0.858606
786	Uganda	Kole	98.21	0.439	0.472445	0.519725	0.573442	0.63224	0.692539	0.745167	0.785876	0.807097	0.820232	0.831563
787	Uganda	Kotido	98.21	0.212543	0.241575	0.289466	0.345708	0.423392	0.509438	0.601772	0.685461	0.760386	0.812089	0.83524
788	Uganda	Kumi	98.21	0.410673	0.444797	0.491995	0.551838	0.611679	0.680623	0.735562	0.781776	0.813908	0.831413	0.838748
789	Uganda	Kween	98.21	0.223581	0.251391	0.299966	0.360051	0.435424	0.523723	0.61696	0.698736	0.769796	0.817166	0.838282
790	Uganda	Kyankwanzi	98.21	0.401722	0.435115	0.481945	0.534187	0.598528	0.665949	0.722275	0.766286	0.797792	0.815394	0.823943
791	Uganda	Kyegegwa	98.21	0.37985	0.412031	0.463116	0.519286	0.586604	0.650038	0.717923	0.763682	0.801341	0.813998	0.830053
792	Uganda	Kyenjojo	98.21	0.360449	0.393963	0.439842	0.498553	0.568103	0.641579	0.706025	0.759207	0.798736	0.816721	0.830511
793	Uganda	Lamwo	98.21	0.34587	0.377624	0.432627	0.49282	0.569863	0.646779	0.720349	0.780621	0.820479	0.845667	0.862696
794	Uganda	Lira	98.21	0.424343	0.455984	0.502569	0.554392	0.619696	0.683511	0.736592	0.77944	0.807291	0.825254	0.828099
795	Uganda	Luuka	98.21	0.353066	0.384026	0.433577	0.493011	0.56288	0.634926	0.700498	0.75056	0.793997	0.813272	0.825245
796	Uganda	Luwero	98.21	0.31077	0.339279	0.393461	0.448608	0.519343	0.601683	0.676814	0.739294	0.786776	0.811999	0.832824
797	Uganda	Lwengo	98.21	0.267859	0.290767	0.340366	0.398781	0.473377	0.54695	0.626855	0.703902	0.763128	0.795902	0.811303
798	Uganda	Lyantonde	98.21	0.256097	0.286322	0.329013	0.388415	0.461317	0.543393	0.628688	0.700869	0.759596	0.792835	0.814454
799	Uganda	Manafwa	98.21	0.431876	0.462817	0.512932	0.561412	0.622721	0.683849	0.734987	0.778266	0.804399	0.817524	0.823359
800	Uganda	Maracha	98.21	0.336686	0.371833	0.417492	0.487908	0.560932	0.641732	0.717073	0.778864	0.819356	0.848116	0.860187
801	Uganda	Masaka	98.21	0.280197	0.30866	0.357826	0.418627	0.488748	0.567864	0.647719	0.713712	0.765734	0.79622	0.812854
802	Uganda	Masindi	98.21	0.358797	0.392555	0.443037	0.500628	0.572307	0.642678	0.711173	0.767989	0.806317	0.832377	0.84227
803	Uganda	Mayuge	98.21	0.321862	0.352976	0.399488	0.456134	0.525365	0.601754	0.67243	0.729471	0.77808	0.801963	0.813756
804	Uganda	Mbale	98.21	0.442724	0.472723	0.518327	0.569168	0.62478	0.684568	0.736995	0.775898	0.799445	0.81435	0.813148
805	Uganda	Mbarara	98.21	0.161791	0.189948	0.231499	0.282501	0.356892	0.439839	0.528328	0.611827	0.68439	0.735708	0.766049
806	Uganda	Mitooma	98.21	0.187866	0.217377	0.262196	0.317182	0.389779	0.472939	0.558655	0.639973	0.712941	0.759525	0.787277
807	Uganda	Mityana	98.21	0.346279	0.375812	0.422527	0.483772	0.548644	0.623718	0.691328	0.747199	0.787257	0.807444	0.824136
808	Uganda	Moroto	98.21	0.221383	0.249	0.295664	0.353584	0.425234	0.168569	0.605293	0.686301	0.754439	0.797881	0.82614
809	Uganda	Moyo	98.21	0.310604	0.337448	0.389856	0.455114	0.531572	0.614227	0.697039	0.768015	0.816036	0.847566	0.857562
810	Uganda	Mpigi	98.21	0.270053	0.302232	0.347473	0.408856	0.476456	0.55924	0.638118	0.705774	0.760393	0.793699	0.810702
811	Uganda	Mubende	98.21	0.375119	0.40427	0.451475	0.507416	0.576254	0.638668	0.704105	0.755959	0.788612	0.808306	0.816359
812	Uganda	Mukono	98.21	0.230745	0.259257	0.304582	0.361959	0.433809	0.515027	0.601437	0.681598	0.743244	0.780239	0.808937
813	Uganda	Nakapiripirit	98.21	0.304215	0.335655	0.386318	0.44821	0.518862	0.602377	0.681693	0.748016	0.80035	0.830087	0.85046
814	Uganda	Nakaseke	98.21	0.357741	0.388002	0.439195	0.492169	0.558523	0.63347	0.701588	0.754595	0.791967	0.81352	0.828531
815	Uganda	Nakasongola	98.21	0.364387	0.396789	0.446855	0.506929	0.567704	0.638373	0.709309	0.761859	0.793773	0.817621	0.834898
816	Uganda	Namayingo	98.21	0.337238	0.369046	0.419405	0.477562	0.543107	0.616469	0.685093	0.739127	0.779342	0.806785	0.814119
817	Uganda	Namutumba	98.21	0.443871	0.470324	0.520481	0.569001	0.624676	0.677529	0.726083	0.76434	0.791139	0.798169	0.805633
818	Uganda	Napak	98.21	0.255847	0.28395	0.330612	0.390958	0.462875	0.546943	0.633129	0.715765	0.771236	0.813948	0.840408
819	Uganda	Nebbi	98.21	0.342249	0.374231	0.427733	0.481877	0.556756	0.635396	0.706601	0.767635	0.8099	0.833876	0.847485
820	Uganda	Ngora	98.21	0.382691	0.419157	0.46724	0.521516	0.587059	0.662009	0.727897	0.778803	0.816717	0.834469	0.843801
821	Uganda	Ntoroko	98.21	0.327899	0.362599	0.41353	0.470605	0.54224	0.618623	0.692477	0.753963	0.795604	0.822511	0.83481
822	Uganda	Ntungamo	98.21	0.131154	0.156239	0.193636	0.246158	0.315557	0.400508	0.48748	0.575012	0.649658	0.704096	0.736448
823	Uganda	Nwoya	98.21	0.41818	0.453642	0.501333	0.554292	0.622565	0.69002	0.750712	0.790261	0.820345	0.833132	0.839841
824	Uganda	Otuke	98.21	0.342365	0.368803	0.424675	0.484251	0.556563	0.633679	0.704742	0.762385	0.805599	0.830512	0.844448
825	Uganda	Oyam	98.21	0.454228	0.484098	0.529286	0.582679	0.641241	0.696472	0.748994	0.785877	0.811044	0.818667	0.830555
826	Uganda	Pader	98.21	0.369565	0.403131	0.454635	0.513988	0.584986	0.657519	0.723711	0.776727	0.810782	0.832564	0.849361
827	Uganda	Pallisa	98.21	0.42311	0.45283	0.503116	0.552265	0.613362	0.675805	0.726294	0.770316	0.797599	0.812039	0.82207
828	Uganda	Rakai	98.21	0.228269	0.255258	0.302036	0.360351	0.433233	0.517563	0.605237	0.681463	0.743737	0.786731	0.806216
829	Uganda	Rubirizi	98.21	0.21356	0.24489	0.290464	0.351605	0.420134	0.505556	0.590597	0.668042	0.735068	0.778976	0.800528
830	Uganda	Rukungiri	98.21	0.135097	0.159892	0.199862	0.257692	0.327021	0.410484	0.49765	0.584278	0.66162	0.714211	0.744726
831	Uganda	Serere	98.21	0.386598	0.413901	0.465556	0.522188	0.223089	0.66114	0.723127	0.774836	0.809927	0.829001	0.836789
832	Uganda	Sheema	98.21	0.180681	0.206254	0.256626	0.313052	0.379217	0.467564	0.556865	0.635909	0.707145	0.756387	0.784704
833	Uganda	Sironko	98.21	0.427077	0.461053	0.506767	0.5597	0.619023	0.67969	0.38852	0.778076	0.808616	0.82785	0.833211
834	Uganda	Soroti	98.21	0.376891	0.410042	0.462227	0.517135	0.584387	0.657791	0.721981	0.773261	0.811373	0.827896	0.840281
835	Uganda	Ssembabule	98.21	0.320437	0.352293	0.401764	0.460097	0.525236	0.605559	0.676001	0.734179	0.779206	0.80499	0.825507
836	Uganda	Tororo	98.21	0.457081	0.485554	0.528383	0.584581	0.637113	0.68643	0.736648	0.771437	0.791053	0.807721	0.810598
837	Uganda	Wakiso	98.21	0.206536	0.230721	0.279491	0.334391	0.408785	0.488872	0.577518	0.656636	0.732467	0.770301	0.79717
838	Uganda	Yumbe	98.21	0.337617	0.367925	0.423892	0.479209	0.561128	0.642031	0.721159	0.779134	0.826575	0.850278	0.865304
839	Uganda	Zombo	98.21	0.35508	0.385464	0.437141	0.497824	0.57087	0.645159	0.715514	0.771878	0.812316	0.835227	0.848266
842	Zambia	Central	96.5	0.271029	0.295324	0.365346	0.434718	0.529291	0.636401	0.749954	0.851266	0.939249	0.996294	1.03356
843	Zambia	Copperbelt	96.5	0.182144	0.205103	0.261452	0.323066	0.418045	0.526527	0.647993	0.769094	0.878206	0.950788	1.00737
844	Zambia	Eastern	96.5	0.397349	0.426598	0.491842	0.566977	0.651605	0.742359	0.834162	0.910142	0.979106	1.02187	1.05492
845	Zambia	Luapula	96.5	0.459932	0.493179	0.554893	0.625543	0.703902	0.78557	0.870859	0.930005	0.99331	1.0292	1.0617
846	Zambia	Lusaka	96.5	0.151619	0.173265	0.226638	0.291298	0.380917	0.484149	0.60771	0.733798	0.85689	0.941126	1.00011
847	Zambia	North-Western	96.5	0.325108	0.356558	0.423153	0.494145	0.582688	0.68875	0.788451	0.873365	0.943964	0.989733	1.02021
848	Zambia	Northern	96.5	0.287953	0.317923	0.38411	0.456821	0.548254	0.654801	0.767672	0.863216	0.937193	0.991287	1.02237
849	Zambia	Southern	96.5	0.136245	0.157715	0.214561	0.273783	0.361419	0.462148	0.581505	0.709335	0.823142	0.914735	0.976846
850	Zambia	Western	96.5	0.319448	0.350442	0.412932	0.480666	0.571266	0.680057	0.781818	0.873751	0.942744	0.996882	1.02102
851	Zimbabwe	Bulawayo	68.66	0.0353688	0.0392059	0.019015	0.0783524	0.0437287	0.151732	0.208374	0.268721	0.343477	0.412658	0.465023
852	Zimbabwe	Harare	68.66	0.0204623	0.0262063	0.0381862	0.0605594	0.08508	0.123957	0.18056	0.246837	0.321637	0.385014	0.437212
853	Zimbabwe	Manicaland	68.66	0.0499523	0.0591127	0.0817057	0.107601	0.14491	0.187693	0.249189	0.320149	0.396404	0.465091	0.511679
854	Zimbabwe	Mashonaland Central	68.66	0.0927982	0.102297	0.131437	0.159692	0.207373	0.265953	0.339781	0.424741	0.515777	0.59315	0.653256
855	Zimbabwe	Mashonaland East	68.66	0.0656903	0.0702387	0.0983309	0.126633	0.167131	0.218088	0.281659	0.35878	0.43682	0.504256	0.555497
856	Zimbabwe	Mashonaland West	68.66	0.110189	0.123736	0.153477	0.192341	0.240059	0.305044	0.38203	0.467905	0.559036	0.637608	0.696769
857	Zimbabwe	Masvingo	68.66	0.0641885	0.0731401	0.0972603	0.123395	0.16629	0.21714	0.278567	0.347813	0.42688	0.491526	0.541128
858	Zimbabwe	Matabeleland North	68.66	0.176802	0.188817	0.230175	0.270563	0.32319	0.393164	0.475248	0.561974	0.651806	0.728663	0.788643
859	Zimbabwe	Matabeleland South	68.66	0.0514897	0.0560425	0.0804785	0.10447	0.139302	0.189505	0.249826	0.318947	0.394305	0.458613	0.508206
860	Zimbabwe	Midlands	68.66	0.0944807	0.108277	0.138177	0.173218	0.222359	0.28324	0.353191	0.437542	0.523507	0.602963	0.664452

## Sheet: Cases averted IRS_Shortlasting1
Predicted mean cases averted per person per year by applying Bendiocarb IRS at 80% coverage (one spray round per year)
1 round of spraying per year
				Cases averted per person per year by switching on Bendiocarb IRS at 80% coverage
								Level of pyrethroid resistance (%)
ID Code	Country	Admin Unit name	Estimated net cover 2015 (%)	0	10	20	30	40	50	60	70	80	90	100
49	Angola	Bengo	50.88	0.123524	0.13088	0.142303	0.160999	0.183452	0.205459	0.226419	0.253271	0.278578	0.297177	0.307792
50	Angola	Benguela	50.88	0.0742366	0.0795664	0.0902096	0.104051	0.120419	0.142504	0.167714	0.193206	0.223353	0.242753	0.258867
51	Angola	Bie	50.88	0.082802	0.0885072	0.099421	0.115204	0.130452	0.150851	0.178738	0.204759	0.231156	0.247754	0.267907
52	Angola	Cabinda	50.88	0.147366	0.156223	0.168933	0.183472	0.204892	0.227234	0.251942	0.275672	0.303979	0.318662	0.332237
53	Angola	Cuando Cubango	50.88	0.103281	0.112089	0.12611	0.147638	0.173069	0.205025	0.242245	0.284895	0.326171	0.360626	0.38636
54	Angola	Cuanza Sul	50.88	0.122794	0.132534	0.142815	0.158153	0.180286	0.196449	0.221274	0.244307	0.266735	0.285612	0.297166
55	Angola	Cunene	50.88	0.0911643	0.103873	0.115985	0.132383	0.157786	0.185143	0.218572	0.256559	0.293976	0.322554	0.343663
56	Angola	Huambo	50.88	0.0686981	0.0811519	0.089921	0.104299	0.117901	0.143115	0.167137	0.193166	0.219168	0.240019	0.2528
57	Angola	Huila	50.88	0.114667	0.124483	0.139325	0.157756	0.173913	0.199172	0.231996	0.260017	0.289035	0.314029	0.32889
58	Angola	Kuanza Norte	50.88	0.137045	0.143696	0.154428	0.167042	0.181991	0.202985	0.223244	0.24431	0.264089	0.277449	0.288509
59	Angola	Luanda	50.88	0.0455423	0.0516092	0.0606775	0.074577	0.0890311	0.113352	0.137985	0.161749	0.185984	0.21487	0.224678
60	Angola	Lunda Norte	50.88	0.120949	0.128453	0.138783	0.155974	0.172667	0.192662	0.216328	0.242542	0.261387	0.280606	0.289082
61	Angola	Lunda Sul	50.88	0.0929562	0.10253	0.115115	0.132315	0.146142	0.167434	0.195492	0.221203	0.248209	0.265824	0.27946
62	Angola	Malanje	50.88	0.146771	0.153259	0.166136	0.179163	0.196596	0.21973	0.24314	0.265191	0.290111	0.306846	0.318141
63	Angola	Moxico	50.88	0.147755	0.15897	0.175859	0.191002	0.219068	0.256845	0.290057	0.329193	0.372313	0.402863	0.425189
64	Angola	Namibe	50.88	0.0648604	0.073011	0.0826128	0.100349	0.120379	0.13856	0.171386	0.198046	0.232597	0.256915	0.276492
65	Angola	Uige	50.88	0.102232	0.109442	0.117993	0.129188	0.14731	0.16574	0.18757	0.205335	0.227807	0.2401	0.256801
66	Angola	Zaire	50.88	0.128197	0.136588	0.14654	0.164122	0.182537	0.202055	0.229106	0.249067	0.273004	0.290297	0.301282
67	Benin	Alibori	68.97	0.243571	0.247339	0.260607	0.27454	0.293287	0.312231	0.327817	0.344475	0.356022	0.36601	0.373621
68	Benin	Atakora	68.97	0.223029	0.229863	0.243894	0.256437	0.273998	0.290397	0.315941	0.326901	0.33535	0.343584	0.350515
69	Benin	Atlantique	68.97	0.15684	0.168047	0.186117	0.207369	0.238721	0.267709	0.29637	0.330367	0.355034	0.374889	0.388406
70	Benin	Borgou	68.97	0.191595	0.196354	0.20894	0.224993	0.233162	0.255634	0.267911	0.282121	0.292105	0.294765	0.300712
71	Benin	Collines	68.97	0.144469	0.143943	0.16136	0.171387	0.185429	0.203817	0.218257	0.227746	0.236903	0.242841	0.244905
72	Benin	Couffo	68.97	0.163306	0.166018	0.182867	0.195776	0.213925	0.230304	0.248766	0.266552	0.281233	0.292241	0.299241
73	Benin	Donga	68.97	0.186482	0.194472	0.198546	0.215195	0.220944	0.236376	0.249099	0.262878	0.268739	0.272975	0.278297
74	Benin	Littoral	68.97	0.104561	0.114596	0.134349	0.159892	0.193328	0.229171	0.274721	0.318417	0.359792	0.39204	0.417917
75	Benin	Mono	68.97	0.163365	0.171984	0.194857	0.205154	0.229381	0.254353	0.279588	0.299926	0.319307	0.334354	0.344108
76	Benin	Oueme	68.97	0.14025	0.152489	0.169392	0.198533	0.228493	0.260718	0.307073	0.344722	0.383105	0.408598	0.425404
77	Benin	Plateau	68.97	0.155209	0.173411	0.191392	0.204025	0.227619	0.26194	0.291465	0.320022	0.342659	0.359056	0.370918
78	Benin	Zou	68.97	0.168502	0.177881	0.191256	0.21435	0.23432	0.258927	0.280556	0.3046	0.318864	0.338388	0.342555
79	Botswana	Central	0	0.134576	0.108734	0.120768	0.128055	0.140154	0.156062	0.172395	0.195817	0.235697	0.223357	0.237204
80	Botswana	Chobe	0	0.162587	0.163075	0.177834	0.19012	0.204433	0.223308	0.240475	0.26464	0.285422	0.305024	0.319823
81	Botswana	Ghanzi	0	0.0851803	0.0830938	0.0932479	0.0998561	0.106669	0.12063	0.127004	0.140947	0.17705	0.187095	0.172788
82	Botswana	Kgalagadi	0	0	0	0	0	0	0	0	0	0	0	0
83	Botswana	Kgatleng	0	0	0	0	0	0	0	0	0	0	0	0
85	Botswana	Ngamiland	0	0	0	0	0	0	0	0	0	0	0	0
86	Botswana	North East	0	0	0	0	0	0	0	0	0	0	0	0
89	Burkina Faso	Boucle Du Mouhoun	95.69	0.305671	0.318497	0.333636	0.35367	0.377727	0.401987	0.420135	0.438764	0.449231	0.450774	0.453783
90	Burkina Faso	Cascades	95.69	0.23533	0.246461	0.25849	0.27985	0.305011	0.323924	0.339843	0.348602	0.350559	0.350193	0.345352
91	Burkina Faso	Centre	95.69	0.188452	0.208237	0.236736	0.277029	0.326378	0.374982	0.426563	0.471969	0.507767	0.523897	0.536769
92	Burkina Faso	Centre-est	95.69	0.245259	0.263019	0.286048	0.310733	0.340165	0.369941	0.396393	0.415727	0.425162	0.431838	0.426097
93	Burkina Faso	Centre-nord	95.69	0.310097	0.325883	0.343038	0.363638	0.393564	0.417332	0.441402	0.464315	0.471924	0.477187	0.488929
94	Burkina Faso	Centre-ouest	95.69	0.273139	0.286686	0.310891	0.332011	0.358688	0.384713	0.406121	0.423901	0.431427	0.434078	0.43735
95	Burkina Faso	Centre-sud	95.69	0.25722	0.278085	0.296774	0.322494	0.350391	0.385309	0.412267	0.430365	0.440217	0.446804	0.447179
96	Burkina Faso	Est	95.69	0.283436	0.297292	0.314873	0.335857	0.359785	0.388779	0.409215	0.426298	0.435106	0.43499	0.439601
97	Burkina Faso	Hauts-bassins	95.69	0.282976	0.29035	0.305156	0.319976	0.340823	0.359532	0.377792	0.389031	0.390325	0.393971	0.391684
98	Burkina Faso	Nord	95.69	0.322458	0.337462	0.35395	0.374324	0.399923	0.424452	0.455694	0.468103	0.482868	0.493358	0.499213
99	Burkina Faso	Plateau Central	95.69	0.274547	0.290843	0.311433	0.340676	0.370234	0.403692	0.433528	0.457317	0.470677	0.479567	0.48568
100	Burkina Faso	Sahel	95.69	0.324534	0.340834	0.364914	0.383739	0.414934	0.445031	0.473685	0.491801	0.51298	0.52065	0.522709
101	Burkina Faso	Sud-ouest	95.69	0.247539	0.258765	0.270305	0.289516	0.304854	0.323908	0.336782	0.344913	0.344487	0.344827	0.34267
102	Burundi	Bubanza	100	0.0948865	0.110843	0.124472	0.152816	0.185392	0.221998	0.259427	0.299286	0.332344	0.349812	0.363292
103	Burundi	Bujumbura-Mairie	100	0.0566106	0.0708634	0.089403	0.117064	0.149559	0.191751	0.233805	0.273505	0.313741	0.336252	0.355102
104	Burundi	Bujumbura-Rural	100	0.0444014	0.0544844	0.0784147	0.102306	0.138054	0.179528	0.22533	0.267614	0.306441	0.338441	0.355901
105	Burundi	Bururi	100	0.0324202	0.0499673	0.0601604	0.0885182	0.126812	0.166361	0.217548	0.263524	0.305698	0.336636	0.3605
106	Burundi	Cankuzo	100	0.12501	0.139309	0.159797	0.184736	0.21604	0.249129	0.284562	0.311402	0.333899	0.340635	0.352253
107	Burundi	Cibitoke	100	0.103472	0.118441	0.137562	0.15973	0.188512	0.220197	0.258353	0.28825	0.310545	0.319782	0.331904
108	Burundi	Gitega	100	0.073043	0.0905057	0.102341	0.135716	-0.06197	0.210608	0.261221	0.30158	0.339302	0.365282	0.388077
109	Burundi	Karuzi	100	0.11176	0.130109	0.146071	0.170551	0.202062	0.239132	0.275812	0.310747	0.340711	0.350747	0.364241
110	Burundi	Kayanza	100	0.0616913	0.0765748	0.0955477	0.124108	0.151461	0.193233	0.236814	0.277839	0.31849	0.344859	0.357176
111	Burundi	Kirundo	100	0.152719	0.161865	0.176647	0.197011	0.217231	0.239052	0.263878	0.279669	0.28971	0.293247	0.296258
112	Burundi	Makamba	100	0.0876126	0.102176	0.12104	0.150025	0.185699	0.224163	0.266932	0.308417	0.341217	0.364574	0.377615
113	Burundi	Muramvya	100	0.0492764	0.0621467	0.0802166	0.105388	0.146534	0.177923	0.226435	0.268882	0.311628	0.332913	0.356435
114	Burundi	Muyinga	100	0.126432	0.133924	0.155507	0.179446	0.212602	0.242281	0.275845	0.302469	0.320453	0.328412	0.336444
115	Burundi	Mwaro	100	0.0297685	0.0440099	0.061455	0.0837652	0.118851	0.16298	0.213661	0.258336	0.29975	0.33125	0.351315
116	Burundi	Ngozi	100	0.108757	0.12194	0.141768	0.167145	0.196737	0.229802	0.270369	0.300005	0.328534	0.34246	0.354745
117	Burundi	Rutana	100	0.0961806	0.108682	0.132033	0.16106	0.194579	0.231608	0.27388	0.312912	0.346032	0.361505	0.372495
118	Burundi	Ruyigi	100	0.111165	0.123736	0.143576	0.170406	0.204089	0.24128	0.280633	0.313568	0.34241	0.354283	0.364998
119	Cameroon	Adamaoua	13.99	0.212565	0.21737	0.221657	0.226826	0.236124	0.240108	0.248994	0.257826	0.263988	0.267034	0.271269
120	Cameroon	Centre	13.99	0.17505	0.180796	0.184286	0.19322	0.194187	0.201649	0.209495	0.213699	0.2191	0.223161	0.226152
121	Cameroon	Est	13.99	0.192271	0.195572	0.199029	0.205987	0.207956	0.212485	0.218185	0.222851	0.227057	0.230132	0.231857
122	Cameroon	Extrême - Nord	13.99	0.258859	0.269206	0.274303	0.282846	0.291713	0.302702	0.312994	0.325595	0.337956	0.344893	0.347963
123	Cameroon	Littoral	13.99	0.131241	0.136749	0.140196	0.146854	0.15056	0.15907	0.166301	0.172083	0.179748	0.182384	0.186012
124	Cameroon	Nord	13.99	0.241896	0.249037	0.25227	0.262192	0.266121	0.279123	0.287482	0.294039	0.306171	0.311883	0.31315
125	Cameroon	Nord - Ouest	13.99	0.115422	0.11862	0.12551	0.129632	0.133686	0.140092	0.147037	0.154864	0.161819	0.164764	0.169403
126	Cameroon	Ouest	13.99	0.105551	0.112044	0.115527	0.120035	0.129246	0.129528	0.139717	0.148162	0.156933	0.157588	0.167055
127	Cameroon	Sud	13.99	0.18341	0.184166	0.189724	0.193529	0.199162	0.206004	0.211243	0.215637	0.218502	0.224533	0.224735
128	Cameroon	Sud - Ouest	13.99	0.161278	0.166077	0.171715	0.179125	0.182519	0.187527	0.197299	0.206442	0.211466	0.217485	0.216626
129	Central African Republic	Bamingui-bangora	92.87	0.183352	0.198504	0.216731	0.24177	0.262303	0.297231	0.321269	0.339833	0.349617	0.35394	0.352121
130	Central African Republic	Bangui	92.87	0.211653	0.223537	0.233934	0.246296	0.263788	0.278899	0.285955	0.293048	0.289483	0.291378	0.28655
131	Central African Republic	Basse Kotto	92.87	0.170422	0.176209	0.184148	0.188918	0.198419	0.204169	0.205698	0.207871	0.205227	0.199016	0.192721
132	Central African Republic	Haut-mboumou	92.87	0.180449	0.18704	0.1949	0.20296	0.212177	0.215277	0.226506	0.228231	0.22623	0.219974	0.214837
133	Central African Republic	Hautte-kotto	92.87	0.188629	0.203579	0.221313	0.234461	0.250599	0.268589	0.278019	0.289324	0.285636	0.290225	0.284794
134	Central African Republic	Kemo	92.87	0.195154	0.201648	0.210312	0.225021	0.238656	0.244249	0.25938	0.2647	0.262512	0.261216	0.252177
135	Central African Republic	Lobaye	92.87	0.194775	0.205897	0.218125	0.232357	0.24594	0.261387	0.271164	0.277277	0.27398	0.273965	0.268848
136	Central African Republic	Mambere-kadei	92.87	0.168393	0.180239	0.197078	0.216441	0.230139	0.248719	0.263198	0.269591	0.273985	0.272267	0.26742
137	Central African Republic	Mbomou	92.87	0.179812	0.18026	0.185154	0.193596	0.198682	0.208255	0.211618	0.208739	0.208162	0.192206	0.194077
138	Central African Republic	Nana Grebizi	92.87	0.185069	0.203567	0.216355	0.239887	0.259984	0.279081	0.296291	0.304779	0.312448	0.311517	0.310735
139	Central African Republic	Nana Mambere	92.87	0.19543	0.208811	0.226578	0.245222	0.272544	0.290566	-0.0450442	0.329026	0.333344	0.334616	0.333168
140	Central African Republic	Ombella-mpoko	92.87	0.218345	0.226239	0.234598	0.242416	0.257832	0.265332	0.274665	0.277278	0.274937	0.270153	0.263044
141	Central African Republic	Ouaka	92.87	0.189689	0.200748	0.20817	0.217359	0.23349	0.240093	0.247656	0.249568	0.256438	0.243996	0.240567
142	Central African Republic	Ouham	92.87	0.204321	0.215219	0.236926	0.258359	0.286556	0.302761	0.323413	0.339019	0.342865	0.345745	0.344118
143	Central African Republic	Ouham-pende	92.87	0.203252	0.219799	0.236643	0.265879	0.297886	0.326019	0.357507	0.377146	0.388502	0.39191	0.393382
144	Central African Republic	Sangha Mbaere	92.87	0.160461	0.167507	0.183065	0.191476	0.206406	0.218735	0.226438	0.233252	0.232027	0.230287	0.227034
145	Central African Republic	Vakaga	92.87	0.22011	0.23906	0.262846	0.29644	0.327743	0.365366	0.396358	0.422032	0.437094	0.44343	0.446859
146	Chad	Assongha	49.39	0.0243508	0.0287835	0.0384276	0.0489428	0.0620196	0.0850825	0.111825	0.141634	0.171499	0.191357	0.198371
147	Chad	Baguirmi	49.39	0.0807026	0.0885325	0.10525	0.119493	0.148451	0.17702	0.210361	0.243492	0.278692	0.299582	0.310439
148	Chad	Barh Koh	49.39	0.0790995	0.0901343	0.10326	0.116287	0.14645	0.167823	0.201914	0.23113	0.265684	0.278132	0.293661
149	Chad	Barl El Gazal	49.39	0.0469918	0.0545561	0.062741	0.0775236	0.0962954	0.126762	0.159876	0.191576	0.227529	0.249478	0.264489
150	Chad	Batha Est	49.39	0.0664713	0.0744218	0.0906778	0.106851	-0.0079012	0.15748	0.189972	0.230655	0.264539	0.289537	0.300655
151	Chad	Batha Ouest	49.39	0.0444395	0.0544277	0.062347	0.0792381	0.095846	0.126591	0.154905	0.18748	0.222643	0.245453	0.258902
152	Chad	Biltine	49.39	0.0195532	0.0232696	0.028777	0.0391535	0.0529545	0.0677115	0.0894484	0.114597	0.13692	0.158651	0.171329
153	Chad	Borkou	49.39	5.31386e-05	-6.80495e-05	1.99714e-05	0.000215285	0.000745744	6.70819e-05	0.00189328	0.00329935	0.00246432	0.0140031	0.0157054
154	Chad	Daraba	49.39	0.0809384	0.0909768	0.106052	0.124249	0.147895	0.180957	0.21333	0.250494	0.283757	0.309946	0.321244
155	Chad	Ennedi	49.39	0.00131029	0.000870852	0.00312659	0.00346664	0.00780223	0.0126711	0.0204977	0.0321125	0.0473303	0.0621429	0.0708763
156	Chad	Guera	49.39	0.0905402	0.0947896	0.111015	0.131477	0.153198	0.184828	0.22015	0.254647	0.292363	0.315912	0.326456
157	Chad	Hadjer Lamis	49.39	0.0911555	0.097764	0.112855	0.133363	-0.0112703	0.190792	0.223521	0.259601	0.297692	0.319963	0.336504
158	Chad	Kabia	49.39	0.104054	0.111479	0.12784	0.145148	0.169551	0.202048	0.239217	0.267085	0.298033	0.322247	0.333407
159	Chad	Kanem	49.39	0.0462493	0.053478	0.0630196	0.0784016	0.0986417	0.12936	0.158553	0.189121	0.221781	0.24681	0.25948
160	Chad	Lac	49.39	0.0767801	0.0842176	0.0999325	0.119155	0.138923	0.171333	0.207947	0.239933	0.276398	0.297943	0.316866
161	Chad	Lac Iro	49.39	0.101824	0.117977	0.126657	0.147673	0.174481	0.199163	0.231589	0.264765	0.291218	0.31381	0.324863
162	Chad	Logone Occidental	49.39	0.05606	0.0646054	0.0748191	0.091886	0.110252	0.132316	0.162042	0.191625	0.219988	0.238543	0.254458
163	Chad	Logone Oriental	49.39	0.0772244	0.0820494	0.0967707	0.116495	0.133175	0.162531	0.190658	0.218374	0.24953	0.268351	0.28
164	Chad	Mandoul	49.39	0.0782588	0.0881779	0.097272	0.112735	0.138491	0.164724	0.192984	0.221254	0.254246	0.273249	0.284944
165	Chad	Mayo-Boneye	49.39	0.080811	0.0895181	0.102233	0.121223	0.143325	0.173485	0.203575	0.234161	0.267739	0.289037	0.300861
166	Chad	Mayo-Dala	49.39	0.126537	0.133945	0.150589	0.169775	0.192946	0.223602	0.253737	0.28369	0.314955	0.332258	0.339923
167	Chad	Mont De Lam	49.39	0.132927	0.144457	0.159729	0.180964	0.204371	0.232352	0.265867	0.290042	0.316883	0.336736	0.349154
168	Chad	Ouaddai	49.39	0.0553761	0.0620482	0.0737488	0.0891048	0.108672	0.1375	0.168897	0.204229	0.237493	0.261982	0.273051
169	Chad	Salamat	49.39	0.105677	0.117209	0.129467	0.150729	0.17672	0.21024	0.245655	0.281174	0.313102	0.33794	0.353424
170	Chad	Sila	49.39	0.0649085	0.0732715	0.0839105	0.10175	0.126076	0.153069	0.18952	0.220098	0.254837	0.277119	0.293545
171	Chad	Tandjile Est	49.39	0.0322736	0.0388787	0.0486024	0.0584371	0.0754877	0.0983379	0.122831	0.151997	0.179296	0.196308	0.213151
172	Chad	Tandjile Ouest	49.39	0.052346	0.0585445	0.0686064	0.0843556	0.104789	0.129643	0.162425	0.184629	0.214561	0.235259	0.246953
173	Chad	Tibesti	49.39	0	0	0	0	0	0	0	0	0	0	0
174	Comoros	Anjouan	91.52	0.164258	0.181416	0.209678	0.240714	0.281704	0.330543	0.378492	0.425645	0.464917	0.485643	0.499212
175	Comoros	Moheli	91.52	0.150364	0.166104	0.194716	0.222208	0.266551	0.31319	0.375369	0.424917	0.46679	0.499725	0.519578
176	Comoros	Ngazidja	91.52	0.151204	0.171071	0.198995	0.23302	0.280348	0.342005	0.403685	0.467784	0.527005	0.563578	0.584849
177	Congo (Brazzaville)	Bouenza	62.58	0.113555	0.124948	0.1404	0.156788	0.178366	0.200608	0.226253	0.254121	0.277178	0.293493	0.306679
178	Congo (Brazzaville)	Cuvette	62.58	0.116795	0.121509	0.134874	0.150712	0.164244	0.185695	0.206195	0.225743	0.245809	0.255352	0.257819
179	Congo (Brazzaville)	Cuvette Ovest	62.58	0.149176	0.155646	0.168724	0.184345	0.202664	0.220918	0.240176	0.254785	0.266993	0.273932	0.278646
180	Congo (Brazzaville)	Kouilou	62.58	0.138016	0.152392	0.16293	0.179003	0.196937	0.219428	0.244715	0.267928	0.289692	0.303314	0.318059
181	Congo (Brazzaville)	Lekoumou	62.58	0.126165	0.133391	0.147088	0.161847	0.180705	0.203381	0.223663	0.25326	0.275097	0.290682	0.303708
182	Congo (Brazzaville)	Likouala	62.58	0.117952	0.127597	0.1398	0.152634	0.168259	0.189008	0.204907	0.225675	0.239909	0.248434	0.248075
183	Congo (Brazzaville)	Niari	62.58	0.141508	0.150346	0.162098	0.180223	0.196008	0.220099	0.240537	0.266269	0.28391	0.299924	0.302651
184	Congo (Brazzaville)	Plateaux	62.58	0.106544	0.115202	0.123922	0.139565	0.158009	0.175878	0.196524	0.217041	0.236174	0.250971	0.256361
185	Congo (Brazzaville)	Pool	62.58	0.120154	0.126119	0.138522	0.153998	0.17254	0.195115	0.215668	0.236645	0.257903	0.275909	0.284377
186	Congo (Brazzaville)	Sangha	62.58	0.144833	0.152187	0.164668	0.177461	0.192987	0.210735	0.225814	0.234188	0.248448	0.251627	0.253652
187	Congo, Democratic Republic of the	Bandundu	71.3	0.0977356	0.103816	0.116744	0.130379	0.151328	0.175092	0.196143	0.216658	0.241602	0.253497	0.264841
188	Congo, Democratic Republic of the	Bas-Congo	71.3	0.126159	0.13849	0.152436	0.164215	0.186801	0.208155	0.231892	0.254931	0.272444	0.285623	0.293134
189	Congo, Democratic Republic of the	Equateur	71.3	0.109372	0.119555	0.131497	0.140535	0.159271	0.1753	0.192222	0.20367	0.21373	0.219428	0.222611
190	Congo, Democratic Republic of the	Kasai-Occidental	71.3	0.136331	0.145265	0.154547	0.165825	0.179568	0.196937	0.209852	0.224995	0.233247	0.237359	0.242562
191	Congo, Democratic Republic of the	Kasai-Oriental	71.3	0.125242	0.134656	0.142014	0.154914	0.169547	0.187521	0.206782	0.224028	0.233713	0.242313	0.246282
192	Congo, Democratic Republic of the	Katanga	71.3	0.147722	0.154726	0.164266	0.184784	0.196	0.215666	0.237401	0.258563	0.273617	0.287043	0.298069
193	Congo, Democratic Republic of the	Kinshasa	71.3	0.114226	0.127474	0.134964	0.153279	0.174172	0.200069	0.228951	0.251628	0.275668	0.290998	0.297086
194	Congo, Democratic Republic of the	Maniema	71.3	0.120407	0.125027	0.130669	0.141504	0.154234	0.165334	0.176779	0.185943	0.195061	0.199	0.2051
195	Congo, Democratic Republic of the	Nord-Kivu	71.3	0.055371	0.060346	0.0763483	0.0837538	0.10081	0.124161	0.143201	0.168151	0.193035	0.205157	0.216127
196	Congo, Democratic Republic of the	Province Orientale	71.3	0.152043	0.156314	0.168327	0.171473	0.186235	0.198615	0.209387	0.2213	0.227021	0.230684	0.234388
197	Congo, Democratic Republic of the	Sud-Kivu	71.3	0.0637894	0.0680768	0.0795108	0.0930916	0.110629	0.130229	0.151812	0.176212	0.193389	0.213407	0.224484
198	Cote d'Ivoire	Bas Sassandra	62.86	0.184286	0.191647	0.192747	0.201171	0.208767	0.216259	0.222605	0.229015	0.231755	0.23131	0.234364
199	Cote d'Ivoire	Comoe	62.86	0.180086	0.185302	0.189777	0.196302	0.20249	0.208706	0.221787	0.221745	0.227276	0.229308	0.229281
200	Cote d'Ivoire	Denguele	62.86	0.237638	0.243695	0.251066	0.257269	0.267725	0.274317	0.281062	0.28852	0.290341	0.294522	0.289113
201	Cote d'Ivoire	District autonome de yamoussoukro	62.86	0.198452	0.203613	0.208411	0.22013	0.229795	0.24241	0.251803	0.262143	0.268489	0.27313	0.275183
202	Cote d'Ivoire	District Autonome de Yamoussoukro	62.86	0.201265	0.206621	0.214742	0.226073	0.23888	0.248487	0.256155	0.267119	0.270612	0.273833	0.270843
203	Cote d'Ivoire	Gôh-Djiboua	62.86	0.183433	0.191334	0.1961	0.201704	0.214857	0.223973	0.232186	0.237832	0.24231	0.248931	0.243237
204	Cote d'Ivoire	Lacs	62.86	0.185453	0.192126	0.19225	0.206057	0.216042	0.226317	0.232686	0.241157	0.244654	0.24499	0.248302
205	Cote d'Ivoire	Lagunes	62.86	0.194037	0.201697	0.204693	0.213197	0.218422	0.229777	0.238218	0.247658	0.247975	0.2499	0.25149
206	Cote d'Ivoire	Montagnes	62.86	0.185605	0.195086	0.199263	0.206688	0.220955	0.222283	0.230887	0.23807	0.239657	0.244582	0.246364
207	Cote d'Ivoire	Sassandra-Marahoue	62.86	0.190192	0.195111	0.198083	0.200449	0.211468	0.21975	0.232361	0.236476	0.239076	0.243482	0.240604
208	Cote d'Ivoire	Savanes	62.86	0.226751	0.231714	0.238375	0.250981	0.25832	0.270471	0.281746	0.286123	0.292782	0.288964	0.287806
209	Cote d'Ivoire	Vallee Du Bandama	62.86	0.165389	0.168456	0.171999	0.176803	0.183148	0.189486	0.192869	0.194981	0.199319	0.194757	0.192225
210	Cote d'Ivoire	Woroba	62.86	0.189232	0.199921	0.206614	0.217068	0.22584	0.236447	0.251942	0.253637	0.253962	0.253033	0.253371
211	Cote d'Ivoire	Zanzan	62.86	0.170713	0.176307	0.182904	0.188702	0.200087	0.209908	0.217416	0.219969	0.22431	0.224769	0.218143
212	Djibouti	Ali Sabieh	10.96	0	0	0	0	0	0	0	0	0	0	0
213	Djibouti	Dikhil	10.96	0	0	0	0	0	0	0	0	0	0	0
214	Djibouti	Djibouti	10.96	0	0	0	0	0	0	0	0	0	0	0
215	Djibouti	Obock	10.96	0.0451116	0.0493651	0.0505053	0.0537264	0.0549339	0.0596304	0.0616484	0.065883	0.0693699	0.0714531	0.0735386
216	Djibouti	Tadjourah	10.96	0.0222561	0.0249282	0.0252045	0.0272065	0.0301458	0.0310588	0.0361148	0.0366407	0.0418193	0.0420782	0.0421614
244	Equatorial Guinea	Bioko Norte	47.5	0.069813	0.0733112	0.0904145	0.101405	0.11803	0.138836	0.166695	0.195845	0.226718	0.25769	0.278612
245	Equatorial Guinea	Bioko Sur	47.5	0.0682486	0.0696437	0.0887567	0.0999071	0.11542	0.139129	0.16559	0.192535	0.228057	0.252753	0.279425
246	Equatorial Guinea	Centro Sur	47.5	0.0666801	0.0723956	0.089148	0.102056	0.120198	0.138953	0.162635	0.188052	0.219065	0.24058	0.257424
247	Equatorial Guinea	Kientem	47.5	0.0751899	0.0735215	0.0920806	0.104629	0.122076	0.138716	0.158684	0.180475	0.203628	0.224853	0.237993
248	Equatorial Guinea	Litoral	47.5	0.0620515	0.0650305	0.0860859	0.0984843	0.117219	0.137191	0.163422	0.192939	0.218402	0.243741	0.263212
249	Equatorial Guinea	Welenzas	47.5	0.0740323	0.074423	0.0932271	0.104912	0.120832	0.137885	0.159349	0.177783	0.1985	0.221821	0.235434
250	Eritrea	Anseba	43.75	0.013655	0.0156988	0.0174893	0.0241533	0.0367764	0.0486624	0.0689065	0.0895745	0.11993	0.135214	0.150866
251	Eritrea	Archipelagos	43.75	0.0268151	0.0263992	0.0299893	0.038609	0.0489722	0.0609066	0.076859	0.0968067	0.113456	0.130101	0.139384
252	Eritrea	Debub	43.75	0.00227538	0.000686669	0.00254202	0.00462649	0.00807818	0.00963809	0.0204661	0.0368339	0.045727	0.0608753	0.0672171
253	Eritrea	Debubawi Keih Bahri	43.75	0.0167069	0.0245953	0.0260837	0.030035	0.0403912	0.0518138	0.0731071	0.0875274	0.103502	0.115537	0.128366
254	Eritrea	Gash Barka	43.75	0.0120446	0.0155693	0.0230537	0.0290524	0.0415826	0.0566945	0.0762386	0.100639	0.123362	0.146327	0.161144
255	Eritrea	Maekel	43.75	0.0163978	0.0165607	0.0257302	0.0308822	0.0424993	0.0595885	0.0794084	0.100428	0.126404	0.147464	0.152774
256	Eritrea	Semenawi Keih Bahri	43.75	0.00542543	0.00695578	0.0103029	0.0146787	0.0232645	0.0336918	0.0554247	0.0739582	0.0955028	0.106933	0.120062
257	Ethiopia	Addis Ababa	47.1	0	0	0	0	0	0	0	0	0	0	0
258	Ethiopia	Afar	47.1	0.0639591	0.0660793	0.0847378	0.094035	0.111693	0.138301	0.162087	0.199848	0.239738	0.273208	0.300644
259	Ethiopia	Amhara	47.1	0.0704141	0.0550701	0.0683645	0.0804968	0.130407	0.124601	0.197468	0.192921	0.236716	0.277059	0.308323
260	Ethiopia	Benishangul Gumuz	47.1	0.0746439	0.0826851	0.0974295	0.114998	0.131866	0.157923	0.191117	0.23085	0.273117	0.311886	0.346322
261	Ethiopia	Dire Dawa	47.1	0.0518899	0.053306	0.0655908	0.0755733	0.0921981	0.114453	0.138405	0.165035	0.201895	0.23105	0.261186
262	Ethiopia	Gambella	47.1	0.0415007	0.0398393	0.0561978	0.0720259	0.0798085	0.0954722	0.114956	0.138739	0.16844	0.193807	0.219018
263	Ethiopia	Harari	47.1	0.0922101	0.0953907	0.0613485	0.075324	0.0968804	0.000295327	0.155488	0.190318	0.230373	0.26885	0.29852
264	Ethiopia	Oromia	47.1	0.0748189	0.0286841	0.0397984	0.0483896	0.0306024	0.0755394	0.0958316	0.115578	0.14139	0.163669	0.182307
265	Ethiopia	SNNP	47.1	0.0369026	0.0387963	0.0554683	0.0659901	0.0815143	0.101571	0.127419	0.160963	0.193055	0.226505	0.252293
266	Ethiopia	Somali	47.1	-0.0236973	-0.0253234	0.0172876	0.0219128	0.109985	0.0353168	0.0403825	0.0527742	0.0629341	0.0730204	0.0793438
267	Ethiopia	Tigray	47.1	0.095053	0.101903	0.121056	0.14262	0.162377	0.192026	0.231659	0.277925	0.329399	0.368517	0.403527
270	Gabon	Estuaire	0	0.199633	0.200159	0.199043	0.199527	0.195569	0.196727	0.196417	0.199692	0.202146	0.197495	0.197495
271	Gabon	Haut-Ogooue	0	0.109286	0.110142	0.114794	0.108766	0.111555	0.111665	0.111059	0.10994	0.111287	0.112834	0.11162
272	Gabon	Moyen-Ogooue	0	0.185204	0.186213	0.186138	0.183973	0.189063	0.187031	0.186964	0.185371	0.186171	0.184781	0.186442
273	Gabon	Ngounie	0	0.171416	0.170556	0.169434	0.169636	0.172671	0.171962	0.171314	0.169342	0.173493	0.170821	0.170821
274	Gabon	Nyanga	0	0.165118	0.16506	0.16228	0.164108	0.159574	0.162957	0.164022	0.162953	0.163347	0.162798	0.161502
275	Gabon	Ogooue-Ivindo	0	0.154177	0.151238	0.153168	0.149873	0.15316	0.150155	0.152864	0.153011	0.151158	0.150471	0.152455
276	Gabon	Ogooue-lolo	0	0.14217	0.141817	0.141138	0.141747	0.139448	0.142692	0.141665	0.143364	0.142008	0.141252	0.142166
277	Gabon	Ogooue-Maritime	0	0.163978	0.162102	0.163804	0.163578	0.162544	0.166008	0.163279	0.162746	0.164687	0.163318	0.163318
278	Gabon	Woleu-Ntem	0	0.169819	0.171812	0.167573	0.16819	0.165616	0.172025	0.167689	0.16801	0.16656	0.171945	0.171154
279	Gambia	Banjul	81.96	0.132849	0.144655	0.185518	0.219557	0.270664	0.334429	0.407588	0.485503	0.558504	0.613125	0.654437
280	Gambia	Central River	81.96	0.123939	0.140931	0.166686	0.200572	0.24595	0.302088	0.366444	0.434897	0.501471	0.552632	0.588813
281	Gambia	Kombo Saint Mary	81.96	0.154109	0.166136	0.201281	0.242808	0.291602	0.348462	0.423874	0.50094	0.564274	0.615256	0.655471
282	Gambia	Lower River	81.96	0.180278	0.196967	0.229934	0.259525	0.313014	0.375454	0.442644	0.502438	0.552015	0.599212	0.630747
283	Gambia	North Bank	81.96	0.144054	0.159359	0.194659	0.227075	0.274677	0.337203	0.39956	0.473308	0.536986	0.585366	0.620476
284	Gambia	Upper River	81.96	0.149369	0.162717	0.195789	0.229729	0.271342	0.321038	0.383796	0.441981	0.492869	0.532966	0.562692
285	Gambia	Western	81.96	0.174308	0.190358	0.22171	0.25994	0.311774	0.372033	0.442629	0.506335	0.56968	0.616353	0.645684
286	Ghana	Ashanti	72.25	0.122784	0.127126	0.149843	0.160391	0.185213	0.21218	0.2353	0.257314	0.275433	0.291795	0.298017
287	Ghana	Brong Ahafo	72.25	0.136261	0.144742	0.157396	0.176152	0.190231	0.20793	0.226078	0.245434	0.258538	0.268403	0.278615
288	Ghana	Central	72.25	0.136928	0.140393	0.153512	0.164615	0.183176	0.199607	0.21877	0.235252	0.242763	0.257138	0.265587
289	Ghana	Eastern	72.25	0.119159	0.122899	0.143247	0.153424	0.172488	0.19066	0.215941	0.227905	0.242577	0.255727	0.264868
290	Ghana	Greater Accra	72.25	0.105749	0.115293	0.135831	0.154856	0.181755	0.217645	0.250314	0.288885	0.325934	0.350437	0.364451
291	Ghana	Northern	72.25	0.169432	0.167679	0.181085	0.192147	0.208881	0.223485	0.243709	0.258359	0.266679	0.268961	0.281381
292	Ghana	Upper East	72.25	0.200774	0.205579	0.223324	0.241855	0.258602	0.279472	0.302528	0.322665	0.342166	0.349043	0.351214
293	Ghana	Upper West	72.25	0.192217	0.199829	0.209878	0.219472	0.236944	0.245937	0.26912	0.284076	0.291872	0.301209	0.30739
294	Ghana	Volta	72.25	0.13717	0.140424	0.162564	0.183214	0.208196	0.234536	0.260052	0.285898	0.308971	0.324471	0.334752
295	Ghana	Western	72.25	0.133475	0.139091	0.153177	0.166058	0.179305	0.200696	0.212974	0.232085	0.242894	0.253487	0.258688
296	Guinea	Boke	92.54	0.289588	0.306296	0.332922	0.364726	0.402216	0.432126	0.468277	0.491171	0.504464	0.513478	0.511815
297	Guinea	Conakry	92.54	0.0602486	0.0758324	0.0998912	0.140203	0.184705	0.25328	0.331449	0.400157	0.464637	0.501261	0.530052
298	Guinea	Faranah	92.54	0.279062	0.281622	0.294171	0.299861	0.321577	0.33266	0.356357	0.369213	0.389716	0.38444	0.387597
299	Guinea	Kankan	92.54	0.277498	0.284349	0.294005	0.30606	0.324544	0.339916	0.355037	0.362859	0.368532	0.367284	0.368726
300	Guinea	Kindia	92.54	0.303158	0.326068	0.3394	0.36404	0.388381	0.415325	0.439709	0.459225	0.465318	0.472953	0.467151
301	Guinea	Labe	92.54	0.286544	0.305346	0.322855	0.357733	0.390253	0.426842	0.448773	0.469389	0.478854	0.484281	0.489217
302	Guinea	Mamou	92.54	0.262291	0.280786	0.296821	0.322034	0.342692	0.365447	0.387893	0.400799	0.409011	0.407147	0.406485
303	Guinea	N'Zerekore	92.54	0.202261	0.210853	0.216171	0.228454	0.230337	0.241319	0.244072	0.244926	0.242895	0.239517	0.237187
304	Guinea-Bissau	Bafata	100	0.189294	0.214067	0.252343	0.296269	0.359304	0.427506	0.497551	0.55099	0.590731	0.617971	0.627636
305	Guinea-Bissau	Biombo	100	0.112773	0.138534	0.177238	0.231149	0.300528	0.382052	0.467254	0.549371	0.609893	0.65522	0.682115
306	Guinea-Bissau	Bolama/bijagos	100	0.0267571	0.0384995	0.0630788	0.102124	0.157117	0.230889	0.320895	0.408606	0.485453	0.542272	0.574692
307	Guinea-Bissau	Cacheu	100	0.0661897	0.0851901	0.117173	0.165231	0.231325	0.308557	0.400292	0.483683	0.556467	0.604154	0.633799
308	Guinea-Bissau	Gabu	100	0.165279	0.18882	0.227751	0.26878	0.331012	0.399637	0.467632	0.522662	0.562923	0.591882	0.607013
309	Guinea-Bissau	Oio	100	0.0957924	0.121714	0.158818	0.201476	0.270023	0.344277	0.423963	0.500552	0.563584	0.606857	0.625348
310	Guinea-Bissau	Quinara	100	0.170906	0.200836	0.236658	0.289574	0.35712	0.42748	0.506253	0.570681	0.624612	0.656846	0.673166
311	Guinea-Bissau	Sector Autonomo De Bissau	100	0.0914075	0.116215	0.153563	0.206464	0.268124	0.35249	0.428793	0.511718	0.573921	0.618481	0.641526
312	Guinea-Bissau	Tombali	100	0.200959	0.228715	0.263771	0.315156	0.380684	0.455423	0.526946	0.585577	0.629515	0.657541	0.676796
313	Kenya	Administrative unit not available	70.38	0.0714741	0.080857	0.098038	0.117956	0.144611	0.177425	0.215773	0.251362	0.291763	0.314489	0.330045
314	Kenya	Central	70.38	0.072828	0.0826278	0.0996519	0.118582	0.140227	0.174253	0.205668	0.241691	0.277076	0.298611	0.310882
315	Kenya	Coast	70.38	0.122528	0.12815	0.143594	0.157501	0.180224	0.201335	0.227925	0.249332	0.267758	0.279098	0.287932
316	Kenya	Eastern	70.38	0.0872462	0.0994302	0.115457	0.137552	0.160001	0.194174	0.22845	0.261629	0.294485	0.315511	0.333817
317	Kenya	Nairobi	70.38	0.00153714	0.00285057	0.0036145	0.00978405	0.0184127	0.0332807	0.0531066	0.075698	0.092046	0.109399	0.121476
318	Kenya	North Eastern	70.38	0.0510119	0.057969	0.0662666	0.0814388	0.0997789	0.123328	0.14812	0.17344	0.19777	0.213319	0.223753
319	Kenya	Nyanza	70.38	0.164427	0.171719	0.183295	0.198291	0.220476	0.241255	0.260987	0.282245	0.296251	0.304595	0.310544
320	Kenya	Rift Valley	70.38	0.116053	0.131973	0.143824	0.164937	0.192522	0.222756	0.256932	0.290183	0.323196	0.34492	0.360804
321	Kenya	Western	70.38	0.162779	0.175015	0.188815	0.207498	0.230001	0.254682	0.278601	0.29792	0.315201	0.327149	0.330763
332	Liberia	Bomi	87.96	0.186034	0.200773	0.219422	0.243058	0.275507	0.310907	0.338609	0.36597	0.382457	0.39184	0.396641
333	Liberia	Bong	87.96	0.166901	0.180037	0.19594	0.217331	0.245288	0.276514	0.302821	0.323375	0.339501	0.352522	0.356687
334	Liberia	Gbarpolu	87.96	0.171787	0.177941	0.194496	0.207597	0.224931	0.242422	0.257445	0.264142	0.27358	0.267633	0.264976
335	Liberia	Grand Bassa	87.96	0.171994	0.184191	0.202101	0.221192	0.245858	0.276185	0.299334	0.320259	0.33461	0.343388	0.347372
336	Liberia	Grand Cape Mount	87.96	0.173238	0.18254	0.195478	0.211892	0.22815	0.244931	0.258584	0.269736	0.274806	0.276134	0.273855
337	Liberia	Grand Gedeh	87.96	0.183063	0.191635	0.209917	0.235181	0.253363	0.278402	0.300495	0.316958	0.324378	0.332288	0.335146
338	Liberia	Grand Kru	87.96	0.198339	0.213608	0.21518	0.232729	0.254998	0.267099	0.271673	0.286027	0.290405	0.292017	0.293
339	Liberia	Lofa	87.96	0.175387	0.187786	0.201609	0.217573	0.234505	0.252302	0.261068	0.273549	0.274255	0.273711	0.274093
340	Liberia	Margibi	87.96	0.146836	0.162444	0.18119	0.202184	0.235315	0.264959	0.298533	0.327594	0.34688	0.36264	0.363319
341	Liberia	Maryland	87.96	0.194968	0.207299	0.220151	0.239542	0.255577	0.275627	0.292708	0.303538	0.309363	0.31525	0.315651
342	Liberia	Montserrado	87.96	0.12533	0.139534	0.159726	0.184571	0.222547	0.254954	0.294452	0.330955	0.360052	0.377343	0.389209
343	Liberia	Nimba	87.96	0.18184	0.193892	0.211349	0.226976	0.248857	0.271939	0.296171	0.312804	0.322887	0.331067	0.330366
344	Liberia	River Ghee	87.96	0.189241	0.196881	0.206129	0.220179	0.23197	0.247079	0.258948	0.264985	0.274146	0.268079	0.266337
345	Liberia	Rivercess	87.96	0.176827	0.190806	0.208174	0.225785	0.248706	0.271672	0.292195	0.308626	0.321385	0.327271	0.328204
346	Liberia	Sinoe	87.96	0.200131	0.203997	0.219857	0.235589	0.249597	0.269718	0.286453	0.297514	0.303383	0.30546	0.306872
372	Madagascar	Alaotra Mangoro	100	0.140908	0.160954	0.195582	0.235146	0.293652	0.356985	0.425971	0.489642	0.547595	0.580514	0.599514
373	Madagascar	Amoron'i Mania	100	0.112094	0.128934	0.15568	0.189352	0.2335	0.280563	0.33811	0.398444	0.450834	0.481978	0.510306
374	Madagascar	Analamanga	100	0.169479	0.191092	0.220142	0.258799	-0.0889248	0.367046	0.433282	0.486974	0.53663	0.566561	0.584416
375	Madagascar	Analanjirofo	100	0.178202	0.202321	0.232088	0.274431	0.324005	0.385988	0.447964	0.50642	0.551671	0.572994	0.585573
376	Madagascar	Androy	100	0.149645	0.176644	0.200209	0.235877	0.282847	0.343067	0.409329	0.470048	0.524696	0.562011	0.584274
377	Madagascar	Anosy	100	0.161941	0.178012	0.207949	0.247578	0.294195	0.350163	0.413797	0.474292	0.525449	0.562545	0.58263
378	Madagascar	Atsimo Andrefana	100	0.156778	0.177066	0.201254	0.240757	0.292942	0.347835	0.41182	0.474874	0.526234	0.560195	0.584694
379	Madagascar	Atsimo Atsinanana	100	0.178176	0.191278	0.215547	0.243998	0.278446	0.325106	0.365191	0.401838	0.434604	0.44869	0.459673
380	Madagascar	Atsinanana	100	0.200063	0.221472	0.254486	0.290264	0.34159	0.397519	0.45768	0.508535	0.541841	0.563706	0.570443
381	Madagascar	Betsiboka	100	0.212542	0.249074	0.279921	0.324715	0.383341	0.461366	0.531746	0.597314	0.649473	0.678236	0.69407
382	Madagascar	Boeny	100	0.201023	0.224142	0.259879	0.310294	0.369018	0.44425	0.520618	0.591447	0.647682	0.678844	0.696124
383	Madagascar	Bongolava	100	0.180332	0.199754	0.230886	0.271303	0.318203	0.377102	0.437069	0.488645	0.533151	0.557579	0.576889
384	Madagascar	Diana	100	0.205327	0.229651	0.253962	0.306757	0.357853	0.419715	0.479258	0.534311	0.575324	0.593808	0.604632
385	Madagascar	Haute Matsiatra	100	0.139062	0.157183	0.177324	0.209647	0.255598	0.298963	0.359357	0.407679	0.45162	0.479916	0.497986
386	Madagascar	Ihorombe	100	0.143059	0.159375	0.190147	0.217762	0.254731	0.303749	0.36305	0.407517	0.446672	0.477216	0.488545
387	Madagascar	Itasy	100	0.166264	0.195394	0.222576	0.264708	0.308155	0.370507	0.433238	0.489417	0.538313	0.567372	0.586542
388	Madagascar	Melaky	100	0.237684	0.270184	0.301569	0.349627	0.407312	0.47155	0.538627	0.597751	0.641325	0.664059	0.679011
389	Madagascar	Menabe	100	0.156241	0.177675	0.201712	0.24093	0.287584	0.345033	0.409317	0.473418	0.523934	0.562444	0.582796
390	Madagascar	Sava	100	0.194195	0.221008	0.245922	0.291538	0.348593	0.40704	0.476108	0.533768	0.583972	0.606691	0.610465
391	Madagascar	Sofia	100	0.229928	0.254442	0.294651	0.342224	0.399697	0.465168	0.537747	0.599947	0.652574	0.670563	0.68773
392	Madagascar	Vakinankaratra	100	0.159994	0.17683	0.205492	0.244175	0.296766	0.359238	0.420341	0.480785	0.536026	0.572347	0.593112
393	Madagascar	Vatovavy Fitovinany	100	0.16003	0.178488	0.206096	0.228403	0.273449	0.317087	0.363516	0.408519	0.444062	0.464504	0.478425
394	Malawi	Area under National Administration	100	0.232444	0.251501	0.285292	0.325722	0.375449	0.435431	0.491854	0.539562	0.573973	0.595609	0.608122
395	Malawi	Central Region	100	0.2615	0.290781	0.323241	0.359724	0.411598	0.468495	0.524112	0.576458	0.611895	0.631701	0.644959
396	Malawi	Northern Region	100	0.225244	0.242621	0.274993	0.318103	0.365351	0.422945	0.480718	0.527945	0.566166	0.584588	0.600265
397	Malawi	Southern Region	100	0.196993	0.221431	0.252282	0.296886	0.35106	0.417712	0.484439	0.549662	0.60067	0.628818	0.645826
398	Mali	Bamako	100	0.0968604	0.117612	0.143207	0.189489	0.243378	0.312856	0.387347	0.457433	0.51856	0.560827	0.592716
399	Mali	Gao	100	0.089632	0.105638	0.136112	0.17591	0.231534	0.300742	0.36872	0.440522	0.499684	0.544382	0.573905
400	Mali	Kayes	100	0.251512	0.278978	0.301617	0.344378	0.388862	0.44367	0.482644	0.522215	0.551532	0.565863	0.578813
401	Mali	Kidal	100	0.01146	0.0199754	0.0311896	0.0555476	0.0915584	0.136555	0.186361	0.241727	0.289173	0.321457	0.343614
402	Mali	Koulikoro	100	0.272817	0.291256	0.318253	0.354061	0.398301	0.433125	0.470638	0.500895	0.524062	0.536333	0.541802
403	Mali	Mopti	100	0.328053	0.342129	0.357693	0.386774	0.414071	0.446841	0.484802	0.519891	0.561375	0.58032	0.594807
404	Mali	Segou	100	0.310109	0.318201	0.341895	0.368051	0.395183	0.428026	0.456467	0.481679	0.49932	0.517663	0.519831
405	Mali	Sikasso	100	0.267985	0.265475	0.285861	0.307498	0.32992	0.348973	0.367309	0.381837	0.397739	0.402451	0.39959
406	Mali	Tombouctou	100	0.128491	0.141224	0.163201	0.195501	0.231526	0.271079	0.316538	0.351447	0.380758	0.395861	0.401432
408	Mauritania	Assaba	23.85	0.012817	0.0138966	0.0138203	0.0197519	0.0257221	0.0285844	0.0425402	0.0495734	0.0535476	0.0647339	0.0715273
409	Mauritania	Brakna	23.85	0.00366588	0.00479588	0.00492171	0.00493622	0.00632677	0.0170185	0.0159282	0.0174533	0.0360299	0.0385426	0.0370039
411	Mauritania	Gorgol	23.85	0.00068618	0.000972228	0.000258013	0.000997539	0.00130948	0.00216945	0.00107614	0.00267797	0.00522611	0.00608825	0.0086477
412	Mauritania	Guidimaka	23.85	0.000573073	0.000110019	0.000103818	0.00014421	9.78284e-05	0.00148321	0.00114491	0.000991759	0.00139554	0.00189316	0.00634654
413	Mauritania	Hodh Ech Chargui	23.85	0.0527593	0.0603112	0.0619998	0.0729488	0.0788683	0.0876025	0.099315	0.113606	0.123874	0.134864	0.141213
414	Mauritania	Hodh El Gharbi	23.85	0.0366496	0.0406411	0.0471441	0.0525377	0.0588044	0.0682732	0.0779668	0.0909713	0.103601	0.111491	0.117689
416	Mauritania	Nouakchott	23.85	0	0	0	1.61441e-05	0	0	1.02024e-06	0	0.000235455	0	0
417	Mauritania	Tagant	23.85	0.00893531	0.00901951	0.0127796	0.0182127	0.0232728	0.0282503	0.0325486	0.0413907	0.0529797	0.0587897	0.0613155
419	Mauritania	Trarza	23.85	4.44394e-05	-4.81627e-05	4.47859e-05	0.00042813	0.000191814	0.000262972	0.000690739	0.00115947	0.000203426	0.000652473	0.00117835
438	Mozambique	Area under National Administration	92.74	0.120432	0.129124	0.16699	0.197923	0.24534	0.296089	0.363745	0.428304	0.488247	0.53376	0.567959
439	Mozambique	Cabo Delgado	92.74	0.147341	0.15304	0.18256	0.202592	0.232752	0.275944	0.323256	0.368306	0.412076	0.445899	0.479327
440	Mozambique	Gaza	92.74	0.0188613	0.0228736	0.0469434	0.0609918	0.0892833	0.112523	0.154258	0.190558	0.230278	0.253662	0.288316
441	Mozambique	Inhambane	92.74	0.0208746	0.0303067	0.0436378	0.0538794	0.082374	0.118484	0.146348	0.189273	0.22482	0.255823	0.281421
442	Mozambique	Manica	92.74	0.0873118	0.0969941	0.119031	0.144282	0.176711	0.21391	0.252451	0.300763	0.342439	0.381866	0.413838
443	Mozambique	Maputo	92.74	0.0174438	0.0179192	0.0321486	0.048562	0.0716429	0.100566	0.141883	0.180489	0.221245	0.260473	0.290713
444	Mozambique	Maputo (city)	92.74	0.0102567	0.0124148	0.0342293	0.0450513	0.0660525	0.0953005	0.135324	0.17798	0.222308	0.262477	0.289762
445	Mozambique	Nampula	92.74	0.13569	0.145309	0.172229	0.19668	0.237284	0.276982	0.324509	0.367294	0.41373	0.451412	0.477906
446	Mozambique	Niassa	92.74	0.133491	0.147422	0.177756	0.209015	0.249076	0.2996	0.359434	0.415504	0.469684	0.512947	0.546994
447	Mozambique	Sofala	92.74	0.0966408	0.10282	0.131541	0.150095	0.187964	0.224658	0.271585	0.313397	0.353859	0.390196	0.419185
448	Mozambique	Tete	92.74	0.117641	0.130329	0.156842	0.189155	0.232262	0.281172	0.341678	0.404927	0.465248	0.515913	0.551207
449	Mozambique	Zambezia	92.74	0.123056	0.123978	0.14561	0.176452	0.197589	0.231244	0.264974	0.307734	0.347865	0.384106	0.418421
450	Namibia	Caprivi	0	0	0	0	0	0	0	0	0	0	0	0
451	Namibia	Erongo	0	0	0	0	0	0	0	0	0	0	0	0
454	Namibia	Kavango	0	0.0314389	0.0277522	0.0364342	0.0428437	0.0522923	0.0711668	0.0826496	0.103516	0.122575	0.143615	0.16212
456	Namibia	Kunene	0	0.00152383	0.000648743	0.000173092	0.00314051	0.00242361	0.00601762	0.0084217	0.0134559	0.0218496	0.0247239	0.0256144
457	Namibia	Ohangwena	0	0.0189033	0.015515	0.0294704	0.0330074	0.0394343	0.0488673	0.0591032	0.0764601	0.0929524	0.105188	0.118117
458	Namibia	Omaheke	0	0	0	0	0	0	0	0	0	0	0	0
459	Namibia	Omusati	0	0.00476206	0.00437024	0.00961768	0.0125719	0.0190844	0.0250166	0.0261508	0.0369821	0.053543	0.0644504	0.0734838
460	Namibia	Oshana	0	0.014836	0.0155643	0.018211	0.022818	0.0247987	0.035778	0.0446498	0.05782	0.0686452	0.0810177	0.0960601
461	Namibia	Oshikoto	0	0.0219642	0.019275	0.0291755	0.0332754	0.0404574	0.0511268	0.0613234	0.076438	0.091801	0.10352	0.118705
462	Namibia	Otjozondjupa	0	0.0111538	0.0123547	0.0152158	0.0207093	0.0243864	0.0304153	0.0389867	0.0487232	0.058612	0.0721635	0.0794042
463	Niger	Agadez	51.99	0.0489637	0.0579708	0.0645535	0.0747464	0.0909925	0.105724	0.12921	0.151878	0.170687	0.183458	0.189935
464	Niger	Diffa	51.99	0.161208	0.176132	0.194542	0.220246	0.249819	0.288794	0.330189	0.366047	0.408116	0.428122	0.446358
465	Niger	Dosso	51.99	0.326051	0.336207	0.356523	0.377017	0.408781	0.435308	0.46423	0.489494	0.508285	0.524341	0.530466
466	Niger	Maradi	51.99	0.277275	0.293584	0.312196	0.340294	0.371506	0.410532	0.452218	0.487075	0.517875	0.538293	0.548709
467	Niger	Niamey	51.99	0.17893	0.192074	0.215416	0.239836	0.270876	0.311639	0.35366	0.394085	0.432511	0.456027	0.476466
468	Niger	Tahoua	51.99	0.244045	0.261958	0.281739	0.307086	0.337264	0.377371	0.421347	0.458993	0.492388	0.515421	0.527747
469	Niger	Tillaberi	51.99	0.235047	0.244853	0.266186	0.297195	0.329084	0.367852	0.40891	0.440333	0.477713	0.502965	0.515537
470	Niger	Zinder	51.99	0.191947	0.206424	0.228061	0.253283	0.28453	0.3254	0.37009	0.411241	0.449888	0.47277	0.488483
471	Nigeria	Abia	34.96	0.204611	0.20783	0.215468	0.222335	0.232441	0.237137	0.248842	0.251182	0.260633	0.262128	0.263942
472	Nigeria	Adamawa	34.96	0.255066	0.260238	0.270765	0.281886	0.29553	0.311436	0.324176	0.339292	0.350172	0.355361	0.358175
473	Nigeria	Akwa Ibom	34.96	0.220601	0.225344	0.228686	0.236071	-0.0996603	0.25104	0.259362	0.266689	0.272586	0.274318	0.27694
474	Nigeria	Anambra	34.96	0.149464	0.153138	0.165788	0.177534	0.189701	0.20425	0.220969	0.233419	0.248529	0.255377	0.264408
475	Nigeria	Bauchi	34.96	0.269954	0.27989	0.285462	0.299257	0.310622	0.333852	0.35122	0.367431	0.376761	0.388633	0.392301
476	Nigeria	Bayelsa	34.96	0.175475	0.181755	0.189854	0.198522	0.207386	0.224001	0.238766	0.253541	0.259867	0.270067	0.272731
477	Nigeria	Benue	34.96	0.204329	0.206637	0.214353	0.224612	0.237684	0.249439	0.26218	0.268621	0.278416	0.284778	0.286292
478	Nigeria	Borno	34.96	0.269049	0.279532	0.296803	0.314944	0.333943	0.357191	0.381744	0.403678	0.425689	0.438683	0.448634
479	Nigeria	Cross River	34.96	0.189472	0.193102	0.202536	0.211428	0.217396	0.229059	0.241327	0.251811	0.25923	0.262436	0.25989
480	Nigeria	Delta	34.96	0.142822	0.143819	-0.0754023	0.166442	0.177051	0.191496	0.204607	0.21905	0.232167	0.238662	0.242405
481	Nigeria	Ebonyi	34.96	0.196545	0.201547	0.208714	0.217311	0.225485	0.238842	0.249838	0.255471	0.264332	0.268302	0.272722
482	Nigeria	Edo	34.96	0.17321	0.175637	0.183221	0.194185	0.20058	0.213552	0.230157	0.236817	0.247937	0.254264	0.254642
483	Nigeria	Ekiti	34.96	0.19362	0.192652	0.197942	0.205569	0.214049	0.2164	0.224889	0.233265	0.238608	0.233974	0.237554
484	Nigeria	Enugu	34.96	0.156268	0.161866	0.173882	0.184182	0.197474	0.210516	0.232427	0.240485	0.254587	0.261194	0.265907
485	Nigeria	FCT, Abuja	34.96	0.229909	0.234322	0.244705	0.254213	0.266516	0.280599	0.290129	0.30222	0.313402	0.31712	0.319957
486	Nigeria	Gombe	34.96	0.269092	0.277608	0.284092	0.297728	0.31181	0.328924	0.346667	0.356986	0.36943	0.376149	0.380283
487	Nigeria	Imo	34.96	0.202642	0.205389	0.216342	0.21978	0.229667	0.240987	0.247857	0.255823	0.265304	0.268055	0.262892
488	Nigeria	Jigawa	34.96	0.288282	0.297015	0.307613	0.326082	0.347758	-0.0334279	0.394509	0.418542	0.440099	0.453868	0.460764
489	Nigeria	Kaduna	34.96	0.262132	0.269932	0.273527	0.278171	0.287598	0.298823	0.307558	0.312648	0.318977	0.320313	0.323916
490	Nigeria	Kano	34.96	0.283294	0.292537	0.302436	0.318344	0.336943	0.357506	0.38051	0.39956	0.416025	0.428423	0.433703
491	Nigeria	Katsina	34.96	0.291415	0.297531	0.312105	0.325615	0.343949	0.366665	0.388085	0.406779	0.424867	0.434548	0.439026
492	Nigeria	Kebbi	34.96	0.312323	0.318716	0.330028	0.335913	0.348398	0.365072	0.377385	0.388474	0.397008	0.401996	0.406725
493	Nigeria	Kogi	34.96	0.21079	0.217475	0.219536	0.235943	0.247115	0.261137	0.273299	0.282863	0.291197	0.295516	0.29837
494	Nigeria	Kwara	34.96	0.22603	0.227619	0.236227	0.239077	0.249653	0.25828	0.267655	0.275809	0.279812	0.280524	0.282433
495	Nigeria	Lagos	34.96	0.118253	0.124251	0.137904	0.150537	0.166964	0.186177	0.21203	0.231563	0.253178	0.270637	0.278534
496	Nigeria	Nassarawa	34.96	0.230941	0.237374	0.247501	0.253721	0.265169	0.275668	0.289088	0.298736	0.309819	0.313275	0.314602
497	Nigeria	Niger	34.96	0.267043	0.271484	0.277596	0.298993	0.288472	0.310449	0.32168	0.33219	0.3383	0.342828	0.341177
498	Nigeria	Ogun	34.96	0.216478	0.223309	0.234522	0.248346	0.267953	0.28317	0.303001	0.32182	0.341909	0.351631	0.359949
499	Nigeria	Ondo	34.96	0.241342	0.248147	0.252549	0.264718	0.280944	0.289674	0.30629	0.317219	0.33211	0.337818	0.342457
500	Nigeria	Osun	34.96	0.180705	0.183091	0.19253	0.195897	0.199679	0.206344	0.214337	0.220563	0.224035	0.223997	0.223649
501	Nigeria	Oyo	34.96	0.186482	0.194658	0.201995	0.20537	0.213228	0.221615	0.228458	0.23584	0.240665	0.2446	0.24457
502	Nigeria	Plateau	34.96	0.222147	0.22475	0.236788	0.246874	-0.0696703	0.273532	0.289047	0.302545	0.315175	0.320967	0.322918
503	Nigeria	Rivers	34.96	0.17869	0.188165	0.193023	0.203871	0.215337	0.228487	0.245447	0.25594	0.268358	0.276868	0.276974
504	Nigeria	Sokoto	34.96	0.298043	0.310293	0.320784	0.339716	0.355009	0.379395	0.40464	0.424179	0.440693	0.454123	0.462037
505	Nigeria	Taraba	34.96	0.230355	0.240331	0.245926	0.256301	0.266557	0.28015	0.292494	0.301651	0.311703	0.318833	0.318836
506	Nigeria	Yobe	34.96	0.277556	0.283648	0.297475	0.31588	0.333206	0.358415	0.385772	0.406068	0.427971	0.442345	0.44887
507	Nigeria	Zamfara	34.96	0.301999	0.3151	0.319391	0.333773	0.350059	0.36551	0.379957	0.393305	0.407747	0.412422	0.416776
510	Rwanda	East/Iburasirazuba	100	0.0500406	0.0477432	0.0676281	0.0882759	0.111177	0.147671	0.186768	0.224725	0.261719	0.297895	0.315448
511	Rwanda	Kigali City/Umujyi wa Kigali	100	0.0368482	0.0430728	0.0587072	0.0791768	0.101877	0.138481	0.177748	0.219107	0.259164	0.2877	0.315807
512	Rwanda	North/Amajyaruguru	100	0.0138349	0.0186245	0.0333239	0.0483903	0.0715358	0.105221	0.143107	0.180556	0.22143	0.253963	0.280894
513	Rwanda	South/Amajyepfo	100	0.0420715	0.0499812	0.062841	0.0874818	0.115969	0.14929	0.187891	0.229405	0.26973	0.302518	0.325309
514	Rwanda	West/Iburengerazuba	100	0.0262333	0.0347384	0.053629	0.0689116	0.0919782	0.124788	0.162098	0.200992	0.236007	0.265408	0.291173
520	Senegal	Dakar	78.4	0.117283	0.134951	0.158549	0.197556	0.243969	0.298543	0.367276	0.431176	0.482383	0.525781	0.548942
521	Senegal	Diourbel	78.4	0.073045	0.0845305	0.105979	0.137079	0.182504	0.231815	0.291246	0.354496	0.410322	0.45195	0.481794
522	Senegal	Fatick	78.4	0.0665549	0.0845603	0.103758	0.137525	0.17832	0.231385	0.29186	0.353155	0.410962	0.454205	0.481877
523	Senegal	Kaffrine	78.4	0.0733044	0.0874399	0.105445	0.138712	0.18139	0.231453	0.290514	0.346624	0.406148	0.447634	0.472592
524	Senegal	Kaolack	78.4	0.0676954	0.0847852	0.105848	0.129798	0.177984	0.228668	0.287331	0.346625	0.401266	0.445836	0.476023
525	Senegal	Kedougou	78.4	0.244312	0.257449	0.285642	0.320353	0.360301	0.401325	0.445482	0.486966	0.513605	0.538224	0.548993
526	Senegal	Kolda	78.4	0.180515	0.200225	0.228146	0.258446	0.310269	0.365816	0.428309	0.486214	0.53515	0.571504	0.58915
527	Senegal	Louga	78.4	0.0680199	0.0801706	0.100686	0.126282	0.169108	0.222365	0.279605	0.34069	0.395516	0.434427	0.459258
528	Senegal	Matam	78.4	0.0804807	0.0958495	0.118098	0.148055	0.191973	0.241874	0.302008	0.364138	0.418265	0.457397	0.489419
529	Senegal	Saint louis	78.4	0.0677862	0.0804825	0.100164	0.131574	0.172541	0.22004	0.274914	0.331079	0.38678	0.426587	0.451096
530	Senegal	Sedhiou	78.4	0.104824	0.118112	0.147949	0.182718	0.226352	0.281664	0.346604	0.405767	0.463434	0.50598	0.531353
531	Senegal	Tambacounda	78.4	0.147726	0.167135	0.187855	0.226262	0.268583	0.320064	0.378871	0.435918	0.483756	0.517618	0.542494
532	Senegal	Thies	78.4	0.118802	0.132031	0.1643	0.19652	0.243298	0.300529	0.361507	0.424685	0.48089	0.522147	0.544671
533	Senegal	Ziguinchor	78.4	0.136866	0.155136	0.185688	0.22326	0.278015	0.343103	0.406935	0.475238	0.538058	0.584717	0.60938
610	Sierra Leone	Eastern	100	0.21451	0.224652	0.230223	0.241434	0.252937	0.259622	0.264391	0.26639	0.263177	0.256055	0.253461
611	Sierra Leone	Northern	100	0.279086	0.289223	0.307517	0.329109	0.350212	0.37393	0.388781	0.401175	0.400822	0.39889	0.400361
612	Sierra Leone	Southern	100	0.264332	0.279446	0.296304	0.318126	0.341608	0.364753	0.385833	0.398446	0.400814	0.402441	0.395402
613	Sierra Leone	Western Area	100	0.173944	0.197017	0.232226	0.270733	0.325463	0.388229	0.447768	0.499599	0.537323	0.553976	0.567587
614	Somalia	Awdal	33.85	0.0504728	0.0543125	0.0606849	0.067858	0.0819003	0.0918184	0.105381	0.119425	0.136032	0.148013	0.157585
615	Somalia	Bakool	33.85	0.0450923	0.0505694	0.0590948	0.0614507	0.0734544	0.08363	0.0951353	0.107093	0.124274	0.132306	0.139355
616	Somalia	Banadir	33.85	0.0314241	0.0334386	0.0386788	0.0430731	0.052995	0.0615998	0.0712283	0.0859558	0.0946293	0.103063	0.110116
617	Somalia	Bari	33.85	0.0590913	0.0593129	0.0682541	0.0759857	0.085388	0.093182	0.107442	0.12149	0.137738	0.145663	0.151014
618	Somalia	Bay	33.85	0.0378369	0.0391448	0.0435732	0.0505901	0.0600346	0.0657875	0.0774548	0.0897622	0.103417	0.106713	0.119612
619	Somalia	Galgaduud	33.85	0.0261627	0.0303619	0.0316574	0.0378226	0.0467761	0.0539305	0.0610101	0.0733993	0.0862861	0.0885594	0.100878
620	Somalia	Gedo	33.85	0.043171	0.0451941	0.0545161	0.0604295	0.068141	0.0785596	0.0899136	0.100795	0.116291	0.128099	0.136683
621	Somalia	Hiraan	33.85	0.0656325	0.0702541	0.0764474	0.0858894	0.0942691	0.106844	0.124765	0.133158	0.152696	0.161076	0.168568
622	Somalia	Juba Dhexe	33.85	0.0726666	0.0796785	0.0860966	0.0940016	0.1037	0.114552	0.126529	0.138738	0.153843	0.163355	0.167408
623	Somalia	Juba Hoose	33.85	0.0367241	0.0416719	0.0477366	0.0535431	0.0611362	0.0691841	0.0822642	0.090475	0.105532	0.112987	0.118581
624	Somalia	Mudug	33.85	0.0229185	0.0242383	0.0274202	0.0356449	-0.0116268	0.0477496	0.0573688	0.0702503	0.0809325	0.0889368	0.0906286
625	Somalia	Nugaal	33.85	0.0458724	0.0466437	0.0539225	0.0623271	0.0679327	0.0791686	0.0902432	0.106489	0.117971	0.130488	0.135866
626	Somalia	Sanaag	33.85	0.0226102	0.0250855	0.0269979	0.0358352	0.0435219	0.0528903	0.0607237	0.0707977	0.0852958	0.093964	0.101726
627	Somalia	Shabelle Dhexe	33.85	0.054347	0.0595087	0.0650737	0.0734852	0.0827166	0.0914673	0.106582	0.117416	0.13663	0.143075	0.151909
628	Somalia	Shabelle Hoose	33.85	0.0550821	0.0603977	0.0665745	0.0737462	0.0817456	0.0937491	0.109487	0.122759	0.135262	0.143836	0.151658
629	Somalia	Sool	33.85	0.0501993	0.0510489	0.0571117	0.0648418	0.0686646	0.0833807	0.0940055	0.103992	0.11595	0.123903	0.131029
630	Somalia	Togdheer	33.85	0.0392596	0.0412872	0.0464215	0.0506718	0.0605966	0.074094	0.084781	0.0969827	0.109391	0.118866	0.126788
631	Somalia	Woqooyi Galbeed	33.85	0.0348232	0.0408127	0.0430998	0.0487822	0.0578445	0.0693951	0.0818682	0.0943261	0.110791	0.118006	0.127328
634	South Africa	Gauteng	0	0	0	0	0	0	0	0	0	0	0	0
635	South Africa	Kwazulu-natal	0	-0.106143	-0.111394	-0.110125	-0.113027	-0.102887	-0.0929382	-0.073398	-0.032752	0.0114079	0.0610708	0.10541
636	South Africa	Mpumalanga	0	-0.239575	-0.247964	-0.230084	-0.224309	-0.207353	-0.174461	-0.127162	-0.0581498	0.0264328	0.111355	0.189472
637	South Africa	North-west	0	0	0	0	0	0	0	0	0	0	0	0
639	South Africa	Northern Province	0	-0.236626	-0.239129	-0.229108	-0.220574	-0.203048	-0.175269	-0.125922	-0.0548818	0.0347497	0.123586	0.202641
641	South Sudan	Central Equatoria	74.18	0.15436	0.168784	0.184103	0.20678	0.234778	0.263219	0.299723	0.325246	0.350585	0.365219	0.377713
642	South Sudan	Eastern Equatoria	74.18	0.138405	0.152399	0.169114	0.190029	0.219224	0.25198	0.286066	0.320811	0.348458	0.366027	0.379128
643	South Sudan	El Buheyrat	74.18	0.123271	0.138046	0.151607	0.172781	0.201892	0.234431	0.265908	0.301024	0.331224	0.349021	0.359483
644	South Sudan	Jonglei	74.18	0.111348	0.126434	0.13897	0.158144	0.185708	0.218368	0.25695	0.286729	0.317754	0.337982	0.347982
645	South Sudan	Northern Bahr El Ghazal	74.18	0.099203	0.113559	0.129784	0.153651	0.175391	0.216941	0.249525	0.287933	0.315422	0.334582	0.345716
646	South Sudan	Unity	74.18	0.0830377	0.0905596	0.106956	0.129283	0.155209	0.190961	0.226831	0.261263	0.290302	0.313463	0.325214
647	South Sudan	Upper Nile	74.18	0.0770278	0.0850497	0.0998689	0.120557	0.14574	0.182378	0.218554	0.25272	0.287236	0.30757	0.318772
648	South Sudan	Warab	74.18	0.109278	0.124313	0.137644	0.160945	0.190399	0.219685	0.258552	0.295108	0.320405	0.332932	0.351257
649	South Sudan	Western Bahr El Ghazal	74.18	0.145091	0.158546	0.177519	0.194093	0.225151	0.256986	0.294925	0.326526	0.34462	0.360677	0.366766
650	South Sudan	Western Equatoria	74.18	0.172909	0.181752	0.199392	0.221729	0.248429	0.272191	0.302089	0.324808	0.34271	0.35516	0.362867
651	Sudan	Administrative unit not available	27.99	0.0934885	0.0996685	0.109736	0.124539	0.139811	0.156759	0.177138	0.206542	0.230483	0.251687	0.271871
654	Sudan	Al Jazeera	27.99	0	0	0	0	0	0	0	0	0	0	0
655	Sudan	Blue Nile	27.99	0.0431386	0.0457719	0.054906	0.0617184	0.0746369	0.0833393	0.103734	0.121387	0.147151	0.166096	0.181379
656	Sudan	Gadaref	27.99	0.0500428	0.0537732	0.0603384	0.0690146	0.0766637	0.0887383	0.104686	0.124011	0.138791	0.160086	0.170646
657	Sudan	Kassala	27.99	0.0333275	0.0352513	0.042763	0.0470923	0.0581246	0.0676459	0.0843262	0.0934352	0.114111	0.130147	0.13532
658	Sudan	Khartoum	27.99	0.0225199	0.0216368	0.0280698	0.0317141	0.0398884	0.0491469	0.0591401	0.0731005	0.0865393	0.0952196	0.10584
659	Sudan	Nile	27.99	0.0117342	0.0138613	0.0169495	0.0188351	0.0229706	0.029304	0.0336121	0.0399918	0.0536635	0.0575508	0.064342
660	Sudan	Northern	27.99	0.00627834	0.00545037	0.00764726	0.0072177	0.0116026	0.0135015	0.0207703	0.0265209	0.03467	0.038705	0.0481387
661	Sudan	Northern Darfur	27.99	0.0335696	0.0376971	0.0434686	0.0497639	0.0597455	0.0733604	0.0880509	0.0985908	0.117027	0.135518	0.144927
662	Sudan	Northern Kordofan	27.99	0.0257257	0.0281725	0.0328338	0.0417707	0.0505311	0.0618147	0.0743969	0.0906023	0.110722	0.128708	0.136178
663	Sudan	Red Sea	27.99	0.0306339	0.0319673	0.0391442	0.0460194	0.0565516	0.0592257	0.0737796	0.0898406	0.10719	0.12192	0.129556
664	Sudan	Sennar	27.99	0.0358397	0.0372268	0.0457535	0.0533869	0.0594122	0.0760845	0.0918252	0.109024	0.128532	0.147361	0.163122
665	Sudan	Southern Darfur	27.99	0.0742309	0.0765546	0.0862481	0.0965175	0.108057	0.120136	0.141364	0.162798	0.183741	0.202412	0.213492
666	Sudan	Southern Kordofan	27.99	0.0452524	0.0463323	0.0573693	0.0647267	-0.00451407	0.0884771	0.100492	0.13067	0.145081	0.166113	0.181737
667	Sudan	Western Darfur	27.99	0.0403755	0.0421686	0.050611	0.0568903	0.0684402	0.0778773	0.0924937	0.109659	0.129086	0.144537	0.157004
668	Sudan	White Nile	27.99	0	0	0	0	0	0	-4.065e-06	0.000597632	0.00013428	0	0
673	Tanzania, United Republic of	Arusha	15.53	0.146868	0.146661	0.158993	0.157661	0.167498	0.178314	0.187848	0.196214	0.204946	0.21597	0.219419
674	Tanzania, United Republic of	Dar es Salaam	15.53	0.176963	0.18374	0.187355	0.197845	0.208667	0.214076	0.226073	0.239086	0.247996	0.257159	0.262247
675	Tanzania, United Republic of	Dodoma	15.53	0.220909	0.2284	0.240345	0.248176	0.255957	0.270499	0.285391	0.298635	0.317996	0.326782	0.334308
676	Tanzania, United Republic of	Iringa	15.53	0.222201	0.226252	0.235821	0.244818	0.257143	0.270764	0.284042	0.301062	0.319441	0.329811	0.339147
677	Tanzania, United Republic of	Kagera	15.53	0.164572	0.171577	0.172385	0.180292	0.187078	0.194988	0.206242	0.216944	0.223276	0.229011	0.236523
678	Tanzania, United Republic of	Kigoma	15.53	0.218645	0.222986	0.224625	0.233049	0.242798	0.248701	0.264066	0.271017	0.281185	0.290425	0.294446
679	Tanzania, United Republic of	Kilimanjaro	15.53	0.161816	0.164676	0.168786	0.175507	0.181033	0.187553	0.200514	0.209628	0.216729	0.228177	0.228709
680	Tanzania, United Republic of	Lindi	15.53	0.278985	0.282907	0.295015	0.300216	0.311921	0.323794	0.338288	0.354164	0.368382	0.378145	0.385587
681	Tanzania, United Republic of	Manyara	15.53	0.176307	0.180174	0.187496	0.195078	0.201351	0.211668	0.223602	0.234182	0.244889	0.253667	0.260786
682	Tanzania, United Republic of	Mara	15.53	0.176149	0.181848	0.186872	0.19268	0.200374	0.206819	0.213087	0.223848	0.229536	0.23474	0.240638
683	Tanzania, United Republic of	Mbeya	15.53	0.260945	0.269045	0.274634	0.288836	0.296976	0.316869	0.328285	0.344768	0.359964	0.376372	0.382535
684	Tanzania, United Republic of	Morogoro	15.53	0.245941	0.251387	0.255311	0.26589	0.274849	0.287517	0.299469	0.310653	0.326789	0.336263	0.344619
685	Tanzania, United Republic of	Mtwara	15.53	0.30729	0.309925	0.321931	0.327742	0.342821	0.356275	0.36866	0.383496	0.403813	0.418837	0.427577
686	Tanzania, United Republic of	Mwanza	15.53	0.167882	0.173011	0.17621	0.182579	0.19254	0.195877	0.207263	0.209418	0.224772	0.226208	0.233762
687	Tanzania, United Republic of	Pemba North	15.53	0.2006	0.209032	0.215615	0.222837	0.231419	0.239407	0.250835	0.264431	0.270463	0.282688	0.285319
688	Tanzania, United Republic of	Pemba South	15.53	0.188543	0.194787	0.195873	0.204817	0.214099	0.224484	0.233042	0.246509	0.249701	0.261579	0.265714
689	Tanzania, United Republic of	Pwani	15.53	0.246717	0.255359	0.261395	0.265414	0.27179	0.283593	0.293673	0.302007	0.31698	0.323186	0.331188
690	Tanzania, United Republic of	Rukwa	15.53	0.176211	0.177317	0.180229	0.189218	0.19877	0.206638	0.216034	0.226438	0.23959	0.246513	0.251722
691	Tanzania, United Republic of	Ruvuma	15.53	0.265407	0.265129	0.278897	0.288546	0.297923	0.314957	0.333129	0.351488	0.371559	0.385481	0.390444
692	Tanzania, United Republic of	Shinyanga	15.53	0.163561	0.167419	0.172008	0.176939	0.182675	0.186852	0.201259	0.208059	0.216543	0.224172	0.229657
693	Tanzania, United Republic of	Singida	15.53	0.211697	0.21444	0.225335	0.231929	0.245619	0.257352	0.270014	0.285125	0.30243	0.315315	0.324865
694	Tanzania, United Republic of	Tabora	15.53	0.175948	0.178205	0.185296	0.195839	0.203101	0.208747	0.216769	0.225088	0.239245	0.247859	0.252481
695	Tanzania, United Republic of	Tanga	15.53	0.177696	0.181703	0.18761	0.192276	0.19742	0.209315	0.218427	0.227701	0.237252	0.24077	0.251603
696	Tanzania, United Republic of	Unguja North	15.53	0.185386	0.187193	0.1934	0.202558	-0.0535437	0.217764	0.227892	0.24008	0.249585	0.260335	0.264878
697	Tanzania, United Republic of	Unguja South	15.53	0.18526	0.189621	0.195623	0.201019	0.213201	0.219316	0.232454	0.242203	0.253819	0.263463	0.265069
698	Tanzania, United Republic of	Unguja Urban West	15.53	0.143295	0.146159	0.149702	0.155512	0.163269	0.17507	0.177717	0.188823	0.199289	0.207357	0.210186
699	Togo	Centrale	90.06	0.219199	0.233701	0.236234	0.251807	0.262482	0.27269	0.276517	0.272232	0.276465	0.271542	0.268434
700	Togo	Kara	90.06	0.243725	0.25203	0.261715	0.269078	0.28387	0.292323	0.298667	0.304046	0.30531	0.306365	0.300315
701	Togo	Maritime	90.06	0.178328	0.189936	0.21188	0.232269	0.265415	0.294977	0.328672	0.351002	0.371211	0.379534	0.385273
702	Togo	Plateaux	90.06	0.213468	0.215766	0.229818	0.241599	0.255776	0.255193	0.272034	0.277671	0.285134	0.286649	0.288044
703	Togo	Savanes	90.06	0.258604	0.273391	0.288912	0.308914	0.330888	0.352178	0.370272	0.384402	0.390544	0.390598	0.39174
728	Uganda	Abim	98.21	0.111919	0.117691	0.139946	0.161841	0.192076	0.22704	0.259648	0.288394	0.313632	0.333066	0.348263
729	Uganda	Adjumani	98.21	0.0901629	0.101123	0.116869	0.137038	0.163188	0.185119	0.211459	0.236055	0.253725	0.266389	0.279126
730	Uganda	Agago	98.21	0.101879	0.108645	0.12854	0.147394	0.179413	0.206964	0.241977	0.266118	0.287455	0.301038	0.312983
731	Uganda	Alebtong	98.21	0.0929847	0.100646	0.117255	0.137109	0.159537	0.183571	0.203715	0.225901	0.240773	0.253001	0.264087
732	Uganda	Amolatar	98.21	0.0976651	0.104105	0.12144	0.134291	0.159153	0.176568	0.202527	0.224253	0.236628	0.247569	0.25317
733	Uganda	Amudat	98.21	0.0968596	0.109059	0.129977	0.14998	0.179882	0.20743	0.238794	0.263578	0.286245	0.304501	0.314366
734	Uganda	Amuria	98.21	0.0948414	0.0988832	0.12015	0.139899	0.163194	0.190535	0.214044	0.238399	0.258076	0.270949	0.279973
735	Uganda	Amuru	98.21	0.0906547	0.0983446	0.120088	0.134969	0.150784	0.178131	0.195902	0.215058	0.22736	0.238494	0.248001
736	Uganda	Apac	98.21	0.0926296	0.0995207	0.115927	0.1324	0.153214	0.173762	0.190348	0.208485	0.222327	0.228987	0.237593
737	Uganda	Arua	98.21	0.0867731	0.0943146	0.113276	0.130781	0.147827	0.174599	0.20446	0.229968	0.248534	0.260124	0.269823
738	Uganda	Budaka	98.21	0.101041	0.106295	0.121037	0.134049	0.152468	0.168307	0.184023	0.202121	0.212559	0.220146	0.22444
739	Uganda	Bududa	98.21	0.103115	0.111655	0.128996	0.145463	0.164017	0.186105	0.205301	0.224432	0.243637	0.247934	0.262246
740	Uganda	Bugiri	98.21	0.0898632	0.093466	0.113403	0.126186	0.143287	0.164136	0.179245	0.19163	0.20881	0.218716	0.226926
741	Uganda	Buhweju	98.21	0.0509091	0.0607011	0.0754487	0.090189	0.113581	0.13741	0.172739	0.204828	0.23342	0.25729	0.272731
742	Uganda	Buikwe	98.21	0.066087	0.076678	0.0887498	0.1086	0.130233	0.151469	0.190048	0.213095	0.242189	0.256813	0.267851
743	Uganda	Bukedea	98.21	0.107516	0.114009	0.134364	0.149319	0.168511	0.191642	0.211341	0.229003	0.243841	0.258411	0.265029
744	Uganda	Bukomansimbi	98.21	0.0785448	0.0884066	0.101795	0.119044	0.136964	0.163818	0.185886	0.202936	0.219257	0.229627	0.238814
745	Uganda	Bukwo	98.21	0.0849257	0.093561	0.113851	0.137472	0.162658	0.195787	0.232246	0.268799	0.296349	0.318526	0.332778
746	Uganda	Bulambuli	98.21	0.102228	0.106665	0.131254	0.151681	0.173476	0.196854	0.221933	0.24593	0.26167	0.277448	0.285078
747	Uganda	Buliisa	98.21	0.0813442	0.0918756	0.106348	0.125616	0.144862	0.166239	0.190341	0.207646	0.227949	0.240575	0.249184
748	Uganda	Bundibugyo	98.21	0.0747741	0.0839828	0.0998436	0.118878	0.140298	0.166642	0.190391	0.214215	0.234485	0.248777	0.262015
749	Uganda	Bushenyi	98.21	0.0568539	0.0663252	0.0792168	0.0971312	0.115883	0.144048	0.173765	0.208039	0.232098	0.0255278	0.267218
750	Uganda	Busia	98.21	0.0900236	0.0993757	0.112807	0.129632	0.146744	0.162113	0.185498	0.198731	0.208235	0.21743	0.227232
751	Uganda	Butaleja	98.21	0.0964263	0.103525	0.116107	0.131023	0.148948	0.160593	0.181489	0.192755	0.207244	0.211883	0.216853
752	Uganda	Butambala	98.21	0.0802238	0.086889	0.097401	0.114336	0.13528	0.156426	0.180799	0.201095	0.218191	0.228808	0.2353
753	Uganda	Buvuma	98.21	0.0763042	0.0832161	0.0998254	0.117671	0.133265	0.164458	0.191439	0.21307	0.235459	0.249162	0.257057
754	Uganda	Buyende	98.21	0.0889888	0.100954	0.11151	0.131544	0.154318	0.168598	0.196776	0.21919	0.235922	0.246125	0.251897
755	Uganda	Dokolo	98.21	0.0907176	0.101329	0.119751	0.139375	0.157485	0.181046	0.205167	0.227973	0.243878	0.256543	0.265608
756	Uganda	Gomba	98.21	0.0805856	0.0872237	0.100574	0.115717	0.131374	0.157137	0.173745	0.193934	0.209663	0.218982	0.227055
757	Uganda	Gulu	98.21	0.0938529	0.103099	0.119765	0.138584	0.157045	0.177339	0.191839	0.215321	0.227696	0.235849	0.245064
758	Uganda	Hoima	98.21	0.0818216	0.0901777	0.103209	0.122822	0.139752	-0.189727	0.180524	0.199195	0.213302	0.226464	0.233192
759	Uganda	Ibanda	98.21	0.0664156	0.069902	0.0875018	0.103914	0.127906	0.154923	0.182344	0.208519	0.234238	0.252204	0.26667
760	Uganda	Iganga	98.21	0.0920949	0.101176	0.115406	0.131603	0.149644	0.170742	0.1908	0.210449	0.220387	0.234387	0.240723
761	Uganda	Isingiro	98.21	0.0461218	0.0526617	0.0677139	0.0835224	0.109388	0.137731	0.171161	0.203226	0.240305	0.260619	0.2811
762	Uganda	Jinja	98.21	0.0709397	0.0784656	0.0932506	0.113083	0.131607	0.158258	0.184942	0.213381	0.236107	0.250876	0.260161
763	Uganda	Kaabong	98.21	0.0757715	0.086748	0.109535	0.131147	0.164221	0.206802	0.242764	0.288429	0.323493	0.354534	0.371384
764	Uganda	Kabale	98.21	0.00581142	0.00786471	0.0166153	0.028528	0.04868	0.0776402	0.110331	0.151408	0.188559	0.215654	0.240888
765	Uganda	Kabarole	98.21	0.0788399	0.0872562	0.0988415	0.116627	0.142628	0.163461	0.184436	0.209891	0.226094	0.240981	0.253247
766	Uganda	Kaberamaido	98.21	0.0895214	0.0955832	0.111029	0.12627	-0.215824	0.16724	0.189628	0.209043	0.224726	0.239435	0.245414
767	Uganda	Kalangala	98.21	0.0735042	0.079416	0.0957358	0.117125	0.13543	0.163609	0.191984	0.217685	0.238755	0.255254	0.260823
768	Uganda	Kaliro	98.21	0.0972857	0.102152	0.118524	0.129389	0.152891	0.167788	0.18907	0.205044	0.218314	0.228111	0.239214
769	Uganda	Kalungu	98.21	0.0809428	0.0862605	0.101275	0.117687	0.139748	0.161714	0.184492	0.208051	0.223334	0.233156	0.242677
770	Uganda	Kampala	98.21	0.0547044	0.0647736	0.0780236	0.0917082	0.115377	0.143645	0.174222	0.205773	0.237095	0.258328	0.272992
771	Uganda	Kamuli	98.21	0.0903624	0.0978107	0.113004	0.131063	0.150697	0.174983	0.200423	0.22059	0.238539	0.249884	0.261762
772	Uganda	Kamwenge	98.21	0.0709009	0.0782705	0.0914031	0.109187	0.127511	0.152047	0.175284	0.198082	0.216553	0.225796	0.234
773	Uganda	Kanungu	98.21	0.0549346	0.0618353	0.0786539	0.0987571	0.129377	0.153573	0.184962	0.212063	0.234654	0.254601	0.26548
774	Uganda	Kapchorwa	98.21	0.10272	0.107084	0.132101	0.151812	0.174272	0.202014	0.229644	0.253353	0.273042	0.286594	0.29722
775	Uganda	Kasese	98.21	0.0585368	0.0657832	0.081393	0.0995665	0.124001	0.151104	0.179865	0.207225	0.235023	0.256913	0.268626
776	Uganda	Katakwi	98.21	0.0855832	0.0995128	0.116613	0.13653	0.157656	0.1896	0.215491	0.24355	0.262331	0.278419	0.289233
777	Uganda	Kayunga	98.21	0.0793719	0.0857336	0.102051	0.120743	0.142915	0.168556	0.195975	0.220982	0.23876	0.253933	0.270342
778	Uganda	Kibaale	98.21	0.0765547	0.0852526	0.100597	0.115719	0.131144	0.149586	0.170491	0.187132	0.2015	0.212183	0.214102
779	Uganda	Kiboga	98.21	0.080026	0.091582	0.10138	0.11599	0.133965	0.15506	0.173801	0.191796	0.207712	0.216906	0.225138
780	Uganda	Kibuku	98.21	0.101772	0.110932	0.122651	0.136997	0.153461	0.167943	0.18726	0.20527	0.213416	0.221747	0.230266
781	Uganda	Kiruhura	98.21	0.0693197	0.0717451	0.0909848	0.107742	0.131909	0.159915	0.186026	0.21171	0.23055	0.249537	0.263861
782	Uganda	Kiryandongo	98.21	0.0869357	0.0957636	0.112484	0.126156	0.149886	0.164078	0.18129	0.19691	0.214836	0.222952	0.226475
783	Uganda	Kisoro	98.21	0.000751172	0.00129223	0.0109672	0.0215001	0.0407526	0.0671407	0.0980746	0.139614	0.182533	0.200627	0.217387
784	Uganda	Kitgum	98.21	0.101758	0.108784	0.131965	0.153076	0.17956	0.206602	0.239416	0.263053	0.287975	0.30871	0.314223
785	Uganda	Koboko	98.21	0.0878679	0.0926533	0.113126	0.132305	0.15919	0.175791	0.206958	0.225415	0.243665	0.255539	0.264427
786	Uganda	Kole	98.21	0.0933518	0.102736	0.116468	0.132582	0.14944	0.166165	0.18811	0.203686	0.211563	0.220844	0.231754
787	Uganda	Kotido	98.21	0.0867184	0.0954445	0.118566	0.141175	0.17501	0.209993	0.25032	0.290321	0.329772	0.359901	0.371006
788	Uganda	Kumi	98.21	0.106358	0.114317	0.130107	0.149935	0.171218	0.195477	0.213541	0.231277	0.248609	0.258718	0.266609
789	Uganda	Kween	98.21	0.0805359	0.087327	0.107549	0.130452	0.158905	0.193572	0.233344	0.267084	0.299134	0.324899	0.334466
790	Uganda	Kyankwanzi	98.21	0.0821622	0.0887989	0.10349	0.117255	0.132763	0.155117	0.170813	0.18901	0.197832	0.212054	0.218109
791	Uganda	Kyegegwa	98.21	0.0749837	0.0792625	0.100355	0.112636	0.131269	0.143051	0.173478	0.186285	0.199588	0.202272	0.219164
792	Uganda	Kyenjojo	98.21	0.0791805	0.0856931	0.0943732	0.113821	0.1319	0.153489	0.17319	0.189534	0.206826	0.217532	0.231567
793	Uganda	Lamwo	98.21	0.103575	0.109919	0.134943	0.149616	0.181021	0.208098	0.23753	0.265152	0.281034	0.29929	0.314464
794	Uganda	Lira	98.21	0.0970875	0.105223	0.121626	0.134467	0.15781	0.178747	0.194647	0.21053	0.22765	0.241194	0.244427
795	Uganda	Luuka	98.21	0.0893838	0.0905711	0.110944	0.130485	0.151129	0.172637	0.19666	0.215086	0.232084	0.245021	0.250475
796	Uganda	Luwero	98.21	0.0782249	0.0816166	0.105264	0.118416	0.137614	0.161634	0.189019	0.213648	0.227	0.241353	0.261463
797	Uganda	Lwengo	98.21	0.0755528	0.0761564	0.0965589	0.11381	0.134009	0.158515	0.182659	0.217919	0.237625	0.257263	0.257278
798	Uganda	Lyantonde	98.21	0.0749042	0.0815753	0.0959872	0.114626	0.139307	0.160985	0.195367	0.222816	0.244697	0.260872	0.272666
799	Uganda	Manafwa	98.21	0.109226	0.112549	0.128611	0.141912	0.160752	0.182869	0.198718	0.215243	0.232434	0.238191	0.248023
800	Uganda	Maracha	98.21	0.084443	0.092094	0.108852	0.131167	0.154066	0.180159	0.206441	0.225701	0.244181	0.259065	0.269507
801	Uganda	Masaka	98.21	0.0741148	0.0789034	0.0996146	0.114593	0.136475	0.160468	0.190166	0.213389	0.232493	0.245514	0.252162
802	Uganda	Masindi	98.21	0.0861456	0.0918655	0.10698	0.12712	0.147423	0.170762	0.191114	0.211968	0.229248	0.244986	0.250593
803	Uganda	Mayuge	98.21	0.0823209	0.0907807	0.102482	0.118848	0.138947	0.161386	0.185148	0.206169	0.222762	0.236073	0.240606
804	Uganda	Mbale	98.21	0.10442	0.111438	0.125059	0.139703	0.153755	0.177013	0.197918	0.216624	0.227315	0.23555	0.236141
805	Uganda	Mbarara	98.21	0.051711	0.0587609	0.0750437	0.0905311	0.117127	0.14384	0.17918	0.211669	0.240595	0.262943	0.27769
806	Uganda	Mitooma	98.21	0.0523969	0.0652078	0.0770546	0.0950789	0.113952	0.14432	0.17366	0.203402	0.232784	0.253414	0.268336
807	Uganda	Mityana	98.21	0.0777324	0.0806807	0.0951531	0.110453	0.127493	0.149845	0.170847	0.191584	0.206954	0.216652	0.226986
808	Uganda	Moroto	98.21	0.084023	0.0925329	0.115022	0.13579	0.163616	-0.143941	0.240192	0.27605	0.309561	0.331549	0.349585
809	Uganda	Moyo	98.21	0.0940458	0.100692	0.119147	0.141175	0.16901	0.198396	0.225477	0.257012	0.275962	0.291561	0.298155
810	Uganda	Mpigi	98.21	0.0690443	0.0825717	0.0931209	0.113805	0.133574	0.15928	0.185712	0.207096	0.230923	0.243716	0.253617
811	Uganda	Mubende	98.21	0.0769081	0.0843542	0.0985027	0.112387	0.132519	0.146363	0.164714	0.186206	0.197279	0.206741	0.213878
812	Uganda	Mukono	98.21	0.0686983	0.0757378	0.0900477	0.110305	0.131757	0.15605	0.187621	0.214817	0.24001	0.256079	0.269181
813	Uganda	Nakapiripirit	98.21	0.0985961	0.105316	0.127624	0.14936	0.176384	0.205814	0.236461	0.265281	0.290555	0.305746	0.322326
814	Uganda	Nakaseke	98.21	0.0819409	0.09074	0.106643	0.118944	0.139487	0.15731	0.183924	0.205088	0.218304	0.231644	0.242353
815	Uganda	Nakasongola	98.21	0.0842792	0.0944952	0.109902	0.130072	0.140048	0.165701	0.190785	0.208709	0.222309	0.236272	0.24941
816	Uganda	Namayingo	98.21	0.0833498	0.0884054	0.106051	0.124492	0.14175	0.165582	0.184991	0.206566	0.220511	0.235617	0.239868
817	Uganda	Namutumba	98.21	0.0939897	0.0974261	0.11549	0.128193	0.146103	0.155532	0.17638	0.192839	0.208154	0.213924	0.219168
818	Uganda	Napak	98.21	0.0924362	0.101866	0.118978	0.143948	0.169346	0.204853	0.241211	0.282906	0.305344	0.329052	0.34775
819	Uganda	Nebbi	98.21	0.0804704	0.0864726	0.103967	0.117685	0.141756	0.166296	0.186919	0.211661	0.227211	0.238806	0.249508
820	Uganda	Ngora	98.21	0.101576	0.112894	0.12924	0.14627	0.168512	0.194446	0.217366	0.239437	0.256852	0.270183	0.279342
821	Uganda	Ntoroko	98.21	0.0809211	0.0888408	0.104372	0.121844	0.144796	0.167277	0.190149	0.213042	0.227984	0.242081	0.252222
822	Uganda	Ntungamo	98.21	0.0474528	0.0526872	0.0664825	0.0812076	0.101728	0.13617	0.164339	0.200687	0.232153	0.255534	0.273203
823	Uganda	Nwoya	98.21	0.0948825	0.10607	0.119042	0.130543	0.154501	0.180317	0.198693	0.213006	0.227541	0.235586	0.239801
824	Uganda	Otuke	98.21	0.0911924	0.0948032	0.118857	0.137665	0.158688	0.185523	0.210979	0.23145	0.24861	0.26454	0.27604
825	Uganda	Oyam	98.21	0.0931164	0.101231	0.114496	0.128469	0.14657	0.164947	0.185971	0.199065	0.211675	0.21935	0.228014
826	Uganda	Pader	98.21	0.107054	0.115065	0.133667	0.157498	0.182443	0.203963	0.227468	0.253842	0.271249	0.284536	0.300942
827	Uganda	Pallisa	98.21	0.0998054	0.105091	0.124814	0.136295	0.155293	0.177473	0.192804	0.212862	0.22573	0.236282	0.246074
828	Uganda	Rakai	98.21	0.0687883	0.0769453	0.0927099	0.112803	0.136129	0.162565	0.194892	0.224534	0.250183	0.268412	0.275096
829	Uganda	Rubirizi	98.21	0.0589784	0.0655905	0.0827472	0.100205	0.122024	0.147095	0.176151	0.205646	0.230006	0.251379	0.262009
830	Uganda	Rukungiri	98.21	0.0430968	0.0505421	0.0630583	0.0838893	0.104653	0.134612	0.162269	0.193907	0.22403	0.24869	0.262195
831	Uganda	Serere	98.21	0.0956469	0.0964878	0.120217	0.136158	-0.210185	0.180268	0.202912	0.222256	0.237857	0.25165	0.257192
832	Uganda	Sheema	98.21	0.0546395	0.0585807	0.0773998	0.093572	0.114007	0.142583	0.174301	0.204658	0.232261	0.253971	0.269114
833	Uganda	Sironko	98.21	0.106863	0.121149	0.134728	0.148498	0.168903	0.190804	-0.135958	0.232781	0.246361	0.262363	0.268991
834	Uganda	Soroti	98.21	0.0959606	0.101574	0.124349	0.133912	0.153943	0.183	0.203109	0.22173	0.240857	0.252375	0.262386
835	Uganda	Ssembabule	98.21	0.0769694	0.0826752	0.10057	0.116624	0.132683	0.15961	0.182805	0.203037	0.221378	0.231798	0.24795
836	Uganda	Tororo	98.21	0.0978147	0.104282	0.117	0.134577	0.148636	0.16348	0.179234	0.193877	0.204712	0.216732	0.221801
837	Uganda	Wakiso	98.21	0.0597873	0.0670329	0.0866328	0.105525	0.12917	0.152661	0.185419	0.210342	0.245696	0.254083	0.272117
838	Uganda	Yumbe	98.21	0.0968799	0.100914	0.123494	0.140898	0.169124	0.19464	0.223772	0.246472	0.266117	0.281335	0.29027
839	Uganda	Zombo	98.21	0.0793538	0.0878172	0.107295	0.123194	0.14379	0.167524	0.190463	0.210966	0.224849	0.237161	0.244591
842	Zambia	Central	96.5	0.0171134	0.0172818	0.0502303	0.0769791	0.114324	0.167165	0.234108	0.307194	0.3821	0.441837	0.493765
843	Zambia	Copperbelt	96.5	0.019012	0.0147591	0.0386639	0.0590584	0.0971215	0.151252	0.213115	0.291984	0.375004	0.438579	0.50044
844	Zambia	Eastern	96.5	0.0152147	0.0190559	0.0484387	0.0793843	0.119601	0.166095	0.227135	0.28537	0.351541	0.406095	0.447475
845	Zambia	Luapula	96.5	0.0030004	0.011269	0.0417007	0.0685161	0.0973238	0.14513	0.194818	0.253145	0.309886	0.36163	0.408292
846	Zambia	Lusaka	96.5	0.0144046	0.0155551	0.0419663	0.0615845	0.100637	0.15094	0.221195	0.304477	0.398806	0.475891	0.540346
847	Zambia	North-Western	96.5	0.00486628	0.00622946	0.0378521	0.0601963	0.090308	0.144675	0.196844	0.253171	0.314038	0.370104	0.412297
848	Zambia	Northern	96.5	0.0125603	0.0130997	0.0430918	0.0704618	0.108176	0.158327	0.224185	0.290554	0.358455	0.413194	0.461744
849	Zambia	Southern	96.5	0.0128726	0.0132505	0.0373652	0.0539256	0.0969175	0.145019	0.212616	0.299067	0.380846	0.46432	0.528297
850	Zambia	Western	96.5	0.0104002	0.0165318	0.0427845	0.0578354	0.0965867	0.155841	0.204982	0.26912	0.332179	0.398983	0.428657
851	Zimbabwe	Bulawayo	68.66	0.0014747	0.000698656	-0.0281594	0.0173436	-0.0321052	0.054837	0.0858926	0.123319	0.176106	0.229507	0.27497
852	Zimbabwe	Harare	68.66	0.00188407	-0.00127742	0.00616713	0.0140058	0.0234658	0.0421997	0.0756911	0.115485	0.169148	0.219049	0.262536
853	Zimbabwe	Manicaland	68.66	0.00213017	0.00282776	0.0129467	0.022273	0.0387497	0.0583142	0.0915443	0.137752	0.185174	0.24397	0.283432
854	Zimbabwe	Mashonaland Central	68.66	0.0372763	0.0388238	0.0580839	0.0706062	0.103139	0.136453	0.187094	0.247584	0.319424	0.384524	0.44046
855	Zimbabwe	Mashonaland East	68.66	0.00356893	-0.00135117	0.0161041	0.0267421	0.0437448	0.0705237	0.107318	0.157364	0.215659	0.269101	0.312868
856	Zimbabwe	Mashonaland West	68.66	0.0379299	0.0405163	0.0591683	0.0830572	0.105961	0.149319	0.195278	0.258912	0.326502	0.393835	0.447097
857	Zimbabwe	Masvingo	68.66	0.00182707	0.000653512	0.0116188	0.0234435	0.0386555	0.0605518	0.0922363	0.135563	0.188819	0.237727	0.28208
858	Zimbabwe	Matabeleland North	68.66	0.054125	0.0544626	0.081415	0.0993439	0.12894	0.165858	0.220848	0.282118	0.349827	0.417565	0.473246
859	Zimbabwe	Matabeleland South	68.66	0.00237749	-0.000456829	0.0112271	0.0197666	0.0340909	0.0606171	0.0933639	0.132882	0.187008	0.233219	0.275133
860	Zimbabwe	Midlands	68.66	0.030581	0.0334319	0.0502259	0.0696418	0.0966943	0.133321	0.176156	0.232154	0.294704	0.365125	0.421106

## Sheet: Cases averted IRS_short1_min
Predicted minimum cases averted per person per year by applying Bendiocarb IRS at 80% coverage (one spray round per year)
1 round of spraying per year
				Cases averted per person per year by switching on Bendiocarb IRS at 80% coverage
								Level of pyrethroid resistance (%)
ID Code	Country	Admin Unit name	Estimated net cover 2015 (%)	0	10	20	30	40	50	60	70	80	90	100
49	Angola	Bengo	50.88	0.103157	0.110827	0.12124	0.137021	0.157695	0.176011	0.197078	0.221059	0.24404	0.263494	0.271542
50	Angola	Benguela	50.88	0.0618394	0.0697268	0.0773036	0.0901532	0.103687	0.122793	0.14694	0.167262	0.195874	0.213784	0.226519
51	Angola	Bie	50.88	0.0665449	0.0718407	0.0807074	0.0922563	0.105668	0.123132	0.143025	0.165332	0.191498	0.202632	0.223171
52	Angola	Cabinda	50.88	0.119341	0.127715	0.139789	0.152677	0.171193	0.188769	0.212191	0.234335	0.257853	0.274405	0.287221
53	Angola	Cuando Cubango	50.88	0.0864949	0.0937641	0.105275	0.123705	0.143903	0.172227	0.206087	0.241847	0.280525	0.309002	0.33144
54	Angola	Cuanza Sul	50.88	0.0935038	0.10169	0.112946	0.122968	0.143194	0.15576	0.174516	0.194916	0.211477	0.228566	0.236284
55	Angola	Cunene	50.88	0.0776109	0.0869403	0.0977918	0.11135	0.134851	0.156927	0.187093	0.221576	0.252494	0.277754	0.297058
56	Angola	Huambo	50.88	0.0573199	0.0653769	0.0735826	0.0842245	0.0971892	0.115121	0.13839	0.160882	0.180282	0.195491	0.207101
57	Angola	Huila	50.88	0.0944362	0.106195	0.117755	0.13041	0.144269	0.169702	0.199044	0.222762	0.249955	0.271775	0.283951
58	Angola	Kuanza Norte	50.88	0.107299	0.110532	0.12118	0.129828	0.142559	0.162135	0.176124	0.192415	0.207868	0.220921	0.227907
59	Angola	Luanda	50.88	0.0389154	0.0459081	0.0532956	0.0665103	0.0789516	0.0989493	0.123519	0.143514	0.167671	0.189648	0.201044
60	Angola	Lunda Norte	50.88	0.0966425	0.102117	0.108441	0.124327	0.137143	0.152762	0.173089	0.192713	0.206638	0.226217	0.232988
61	Angola	Lunda Sul	50.88	0.0742807	0.0809291	0.0895538	0.104282	0.115304	0.133682	0.155665	0.176127	0.199748	0.213229	0.225495
62	Angola	Malanje	50.88	0.112697	0.118578	0.130101	0.140471	0.154789	0.172895	0.193462	0.211165	0.23156	0.244662	0.254145
63	Angola	Moxico	50.88	0.116621	0.127089	0.141756	0.153601	0.178256	0.208139	0.237207	0.271635	0.306637	0.334465	0.35335
64	Angola	Namibe	50.88	0.0566668	0.0643358	0.0701665	0.0867898	0.103862	0.122222	0.150689	0.172115	0.204439	0.226502	0.244297
65	Angola	Uige	50.88	0.0795893	0.085692	0.0908838	0.0999076	0.113649	0.129233	0.151019	0.163978	0.179838	0.191603	0.205022
66	Angola	Zaire	50.88	0.105479	0.113027	0.126255	0.137827	0.156747	0.173252	0.196576	0.214452	0.240528	0.254025	0.264418
67	Benin	Alibori	68.97	0.182715	0.18876	0.20064	0.213596	0.230629	0.255513	0.270393	0.288389	0.304883	0.31485	0.326195
68	Benin	Atakora	68.97	0.167135	0.172766	0.187449	0.198155	0.216795	0.233671	0.25645	0.272212	0.283218	0.295362	0.301415
69	Benin	Atlantique	68.97	0.100001	0.106668	0.123158	0.140517	0.167235	0.190177	0.220042	0.247467	0.269284	0.291891	0.30585
70	Benin	Borgou	68.97	0.146616	0.149065	0.161337	0.176772	0.186895	0.208571	0.220715	0.236157	0.249839	0.253794	0.259913
71	Benin	Collines	68.97	0.106339	0.107953	0.122596	0.133211	0.148358	0.162634	0.1767	0.189382	0.19856	0.206208	0.211027
72	Benin	Couffo	68.97	0.0972939	0.102498	0.113519	0.124797	0.140052	0.155902	0.172496	0.189421	0.204314	0.217002	0.225904
73	Benin	Donga	68.97	0.140222	0.147701	0.153924	0.167941	0.171955	0.189821	0.204143	0.219258	0.228615	0.236226	0.240949
74	Benin	Littoral	68.97	0.0701356	0.076721	0.0930419	0.110407	0.138979	0.168221	0.20759	0.243819	0.283698	0.312165	0.33733
75	Benin	Mono	68.97	0.103619	0.110677	0.125849	0.139642	0.155936	0.179659	0.203176	0.22292	0.243499	0.258403	0.268277
76	Benin	Oueme	68.97	0.0925924	0.0992346	0.115734	0.136981	0.159789	0.187554	0.226369	0.260286	0.296	0.319481	0.337849
77	Benin	Plateau	68.97	0.098444	0.102958	0.118542	0.131052	0.156163	0.178061	0.204182	0.230458	0.250984	0.264544	0.28005
78	Benin	Zou	68.97	0.100093	0.106029	0.119152	0.137451	0.15252	0.176295	0.193694	0.217423	0.235497	0.247526	0.256586
79	Botswana	Central	0	0.0726271	0.072163	0.0837569	0.0917698	0.105953	0.122626	0.135954	0.161098	0.214341	0.188279	0.202849
80	Botswana	Chobe	0	0.115488	0.114177	0.132793	0.140129	0.15547	0.17757	0.195247	0.217162	0.239625	0.260548	0.273602
81	Botswana	Ghanzi	0	0.0610194	0.0903735	0.0693504	0.0767861	0.0851284	0.0953199	0.10277	0.115754	0.12991	0.140025	0.150154
82	Botswana	Kgalagadi	0	0	0	0	0	0	0	0	0	0	0	0
83	Botswana	Kgatleng	0	0	0	0	0	0	0	0	0	0	0	0
85	Botswana	Ngamiland	0	0	0	0	0	0	0	0	0	0	0	0
86	Botswana	North East	0	0	0	0	0	0	0	0	0	0	0	0
89	Burkina Faso	Boucle Du Mouhoun	95.69	0.252494	0.258538	0.270761	0.287103	0.308599	0.334295	0.352946	0.372209	0.381885	0.385868	0.393047
90	Burkina Faso	Cascades	95.69	0.191151	0.20238	0.210572	0.229798	0.252001	0.272328	0.289585	0.297638	0.301371	0.304782	0.299444
91	Burkina Faso	Centre	95.69	0.157921	0.172	0.198338	0.231046	0.273354	0.315845	0.362917	0.403768	0.435321	0.453165	0.464909
92	Burkina Faso	Centre-est	95.69	0.197842	0.214557	0.236559	0.258334	0.283494	0.312719	0.336595	0.356672	0.366082	0.375188	0.369447
93	Burkina Faso	Centre-nord	95.69	0.243458	0.263731	0.274936	0.294655	0.320073	0.344523	0.364949	0.395136	0.406098	0.406284	0.419457
94	Burkina Faso	Centre-ouest	95.69	0.220798	0.233768	0.252344	0.275944	0.298133	0.32084	0.344314	0.360091	0.370922	0.376871	0.380969
95	Burkina Faso	Centre-sud	95.69	0.211153	0.228009	0.241888	0.266184	0.292325	0.328721	0.349142	0.370251	0.380203	0.389413	0.388411
96	Burkina Faso	Est	95.69	0.232565	0.241643	0.256601	0.27356	0.297293	0.323929	0.347207	0.364139	0.372038	0.369984	0.380079
97	Burkina Faso	Hauts-bassins	95.69	0.225426	0.231858	0.248416	0.259777	0.281185	0.30061	0.319324	0.329509	0.337123	0.337437	0.340482
98	Burkina Faso	Nord	95.69	0.255918	0.269238	0.282915	0.303349	0.32901	0.351274	0.378835	0.393082	0.411554	0.423172	0.429531
99	Burkina Faso	Plateau Central	95.69	0.221369	0.235133	0.254806	0.278959	0.30587	0.336968	0.366661	0.388003	0.403347	0.412208	0.41414
100	Burkina Faso	Sahel	95.69	0.257654	0.272609	0.292703	0.309532	0.337585	0.364634	0.395787	0.414552	0.436026	0.445067	0.447464
101	Burkina Faso	Sud-ouest	95.69	0.200475	0.208508	0.220505	0.236664	0.252102	0.269861	0.286225	0.293429	0.298065	0.298216	0.295344
102	Burundi	Bubanza	100	0.0765126	0.0934727	0.0991879	0.123251	0.15115	0.179021	0.213886	0.247931	0.277414	0.295151	0.303542
103	Burundi	Bujumbura-Mairie	100	0.0458896	0.0592007	0.0727954	0.0947911	0.121651	0.156827	0.191782	0.228068	0.259597	0.283412	0.3006
104	Burundi	Bujumbura-Rural	100	0.0375968	0.0436316	0.0624946	0.0835654	0.114033	0.148196	0.186349	0.222368	0.258349	0.284776	0.299287
105	Burundi	Bururi	100	0.0275572	0.0410946	0.0501332	0.0740549	0.102033	0.139531	0.189031	0.22155	0.260305	0.285156	0.303772
106	Burundi	Cankuzo	100	0.102206	0.111969	0.129553	0.150252	0.177756	0.207228	0.238729	0.262945	0.282107	0.289361	0.297666
107	Burundi	Cibitoke	100	0.0809221	0.0955871	0.109505	0.130034	0.151599	0.180363	0.213386	0.24464	0.259356	0.268664	0.281015
108	Burundi	Gitega	100	0.0638555	0.0743784	0.0832438	0.110772	-0.0910498	0.173262	0.216085	0.252116	0.287291	0.307046	0.328759
109	Burundi	Karuzi	100	0.0893948	0.101572	0.117138	0.137735	0.167606	0.195939	0.23025	0.261882	0.286417	0.2963	0.309868
110	Burundi	Kayanza	100	0.0508723	0.0607212	0.0766467	0.0991583	0.12221	0.159429	0.196706	0.233206	0.268211	0.290618	0.306313
111	Burundi	Kirundo	100	0.121326	0.128668	0.142656	0.157609	0.177006	0.195035	0.21841	0.231792	0.243711	0.247801	0.25215
112	Burundi	Makamba	100	0.0709152	0.0818107	0.0983814	0.122438	0.151232	0.185088	0.223558	0.25825	0.28735	0.307282	0.321284
113	Burundi	Muramvya	100	0.040237	0.0504715	0.0626085	0.0879892	0.121566	0.149305	0.18921	0.223388	0.261611	0.281175	0.301331
114	Burundi	Muyinga	100	0.100663	0.107181	0.123625	0.146314	0.171146	0.198875	0.227943	0.254872	0.272599	0.280668	0.289284
115	Burundi	Mwaro	100	0.0264386	0.0373302	0.051775	0.069588	0.0990547	0.132398	0.179653	0.217314	0.254101	0.280019	0.300204
116	Burundi	Ngozi	100	0.0834289	0.0970915	0.112536	0.135302	0.158648	0.190925	0.223688	0.253092	0.274983	0.289997	0.301494
117	Burundi	Rutana	100	0.0804451	0.0892567	0.105234	0.131493	0.16031	0.193888	0.228203	0.265798	0.29372	0.307996	0.319759
118	Burundi	Ruyigi	100	0.0894249	0.100998	0.114338	0.140651	0.165412	0.198255	0.234356	0.266353	0.290033	0.303616	0.311168
119	Cameroon	Adamaoua	13.99	0.186346	0.189907	0.19584	0.196143	0.210012	0.21055	0.218268	0.228027	0.233394	0.236418	0.240575
120	Cameroon	Centre	13.99	0.152937	0.159045	0.162079	0.168978	0.169938	0.17576	0.184913	0.188501	0.192886	0.197175	0.198281
121	Cameroon	Est	13.99	0.164343	0.168867	0.172859	0.177632	0.178248	0.184306	0.188509	0.193825	0.196798	0.200665	0.200559
122	Cameroon	Extrême - Nord	13.99	0.230809	0.237375	0.246139	0.253034	0.259387	0.270315	0.278495	0.28934	0.301145	0.308912	0.311673
123	Cameroon	Littoral	13.99	0.116171	0.119685	0.123429	0.129962	0.133266	0.138115	0.147425	0.152758	0.159897	0.163391	0.165191
124	Cameroon	Nord	13.99	0.214207	0.22087	0.222017	0.230314	0.238342	0.247287	0.25407	0.263211	0.270715	0.276509	0.28073
125	Cameroon	Nord - Ouest	13.99	0.104415	0.104506	0.111872	0.115688	0.119409	0.124069	0.132577	0.138299	0.143547	0.151182	0.153136
126	Cameroon	Ouest	13.99	0.0937756	0.0990781	0.102592	0.108828	0.114647	0.115999	0.123014	0.131049	0.142509	0.143017	0.149203
127	Cameroon	Sud	13.99	0.156292	0.158639	0.163431	0.164975	0.169845	0.176893	0.179562	0.186234	0.190188	0.193066	0.193908
128	Cameroon	Sud - Ouest	13.99	0.141094	0.145478	0.151395	0.156164	0.159975	0.164739	0.17468	0.180415	0.185992	0.191362	0.192524
129	Central African Republic	Bamingui-bangora	92.87	0.150248	0.163665	0.179612	0.202785	0.225802	0.253298	0.274913	0.293626	0.30071	0.308353	0.306062
130	Central African Republic	Bangui	92.87	0.154863	0.16386	0.178016	0.183823	0.19746	0.211466	0.219904	0.225918	0.227407	0.228976	0.226554
131	Central African Republic	Basse Kotto	92.87	0.138192	0.143548	0.150036	0.154138	0.161999	0.171452	0.175107	0.178971	0.179935	0.172694	0.166994
132	Central African Republic	Haut-mboumou	92.87	0.145043	0.152223	0.159505	0.165498	0.176436	0.178888	0.190919	0.201719	0.195258	0.192245	0.188232
133	Central African Republic	Hautte-kotto	92.87	0.155986	0.166816	0.180273	0.194039	0.20923	0.225794	0.236972	0.250428	0.247619	0.254276	0.24855
134	Central African Republic	Kemo	92.87	0.156319	0.161382	0.171878	0.184708	0.196257	0.202138	0.216783	0.223252	0.224345	0.226883	0.219586
135	Central African Republic	Lobaye	92.87	0.153817	0.160329	0.171499	0.182896	0.194516	0.208853	0.220476	0.227338	0.225661	0.226609	0.224084
136	Central African Republic	Mambere-kadei	92.87	0.135203	0.146118	0.158823	0.176425	0.189442	0.207127	0.221574	0.227143	0.233656	0.230811	0.229214
137	Central African Republic	Mbomou	92.87	0.144875	0.1461	0.150626	0.159014	0.166224	0.176835	0.178586	0.180946	0.181858	0.1681	0.175032
138	Central African Republic	Nana Grebizi	92.87	0.154523	0.165065	0.17739	0.198642	0.211113	0.234386	0.249983	0.2618	0.26764	0.267753	0.269125
139	Central African Republic	Nana Mambere	92.87	0.15671	0.167617	0.181474	0.197545	0.221759	0.241898	-0.0992372	0.276052	0.280871	0.28254	0.283352
140	Central African Republic	Ombella-mpoko	92.87	0.169302	0.173533	0.182768	0.191903	0.203812	0.212288	0.218269	0.227023	0.2281	0.22748	0.219454
141	Central African Republic	Ouaka	92.87	0.154036	0.161895	0.168679	0.179369	0.191479	0.200282	0.209042	0.211545	0.221713	0.209779	0.207434
142	Central African Republic	Ouham	92.87	0.163373	0.17232	0.190299	0.20895	0.229681	0.248719	0.270095	0.282719	0.289053	0.291824	0.293527
143	Central African Republic	Ouham-pende	92.87	0.163313	0.176886	0.192191	0.216168	0.245615	0.269759	0.299096	0.317082	0.329305	0.33539	0.337087
144	Central African Republic	Sangha Mbaere	92.87	0.129004	0.135988	0.14825	0.156607	0.171954	0.181618	0.189862	0.197811	0.198669	0.195973	0.195705
145	Central African Republic	Vakaga	92.87	0.176297	0.192369	0.212185	0.238414	0.268369	0.303059	0.330469	0.352786	0.368402	0.377348	0.378664
146	Chad	Assongha	49.39	0.0223694	0.0253414	0.0350425	0.045364	0.0571351	0.0779442	0.102424	0.13084	0.157191	0.176313	0.184534
147	Chad	Baguirmi	49.39	0.0716946	0.0793631	0.0941588	0.107359	0.132993	0.157662	0.186	0.216583	0.250761	0.270284	0.278682
148	Chad	Barh Koh	49.39	0.0691087	0.0796028	0.0882893	0.10103	0.128065	0.147647	0.17646	0.20263	0.235016	0.248343	0.260293
149	Chad	Barl El Gazal	49.39	0.0423072	0.0492796	0.0561421	0.0690557	0.0886861	0.115163	0.148823	0.177022	0.20943	0.228445	0.242112
150	Chad	Batha Est	49.39	0.0589642	0.0665301	0.0809152	0.0960292	-0.0195885	0.142279	0.171611	0.211265	0.239763	0.262766	0.273113
151	Chad	Batha Ouest	49.39	0.0397704	0.0495458	0.0566149	0.0722644	0.0877986	0.113532	0.141507	0.170832	0.204089	0.224362	0.237818
152	Chad	Biltine	49.39	0.018489	0.021256	0.0266017	0.0361935	0.0479703	0.0617221	0.0821013	0.104705	0.123744	0.146838	0.158089
153	Chad	Borkou	49.39	-5.5598e-05	1.97336e-05	1.31199e-05	0.000198741	0.000789852	0.000532874	0.00187863	0.00333263	-0.00172322	0.012884	0.0158188
154	Chad	Daraba	49.39	0.0717264	0.0822509	0.0942973	0.11167	0.131298	0.162485	0.191123	0.225465	0.256845	0.277943	0.291143
155	Chad	Ennedi	49.39	0.00117139	0.000878067	0.00296583	0.00300695	0.00641081	0.011372	0.018942	0.027361	0.043202	0.0552086	0.063729
156	Chad	Guera	49.39	0.0803149	0.0841175	0.0976819	0.115714	0.135887	0.164221	0.196838	0.226888	0.2605	0.282071	0.290471
157	Chad	Hadjer Lamis	49.39	0.0809906	0.0870677	0.0995849	0.118919	-0.0293789	0.169855	0.200295	0.232742	0.266632	0.288173	0.300616
158	Chad	Kabia	49.39	0.0908604	0.0968709	0.10979	0.128203	0.146866	0.176191	0.211797	0.235307	0.264197	0.285215	0.294955
159	Chad	Kanem	49.39	0.0424932	0.0486424	0.0571518	0.0710873	0.0908817	0.118288	0.147164	0.172843	0.202512	0.226997	0.239307
160	Chad	Lac	49.39	0.0691449	0.0842176	0.0902131	0.106806	0.1248	0.153397	0.188533	0.21758	0.251915	0.27109	0.288629
161	Chad	Lac Iro	49.39	0.0885527	0.102075	0.110002	0.129597	0.150725	0.174073	0.203125	0.234073	0.26079	0.275096	0.287543
162	Chad	Logone Occidental	49.39	0.0494624	0.0577579	0.0660737	0.0807653	0.0971409	0.117045	0.144286	0.170735	0.194562	0.215175	0.228335
163	Chad	Logone Oriental	49.39	0.0662248	0.0718404	0.0835327	0.10136	0.117444	0.144395	0.167527	0.19461	0.220796	0.23772	0.248643
164	Chad	Mandoul	49.39	0.0673848	0.0764409	0.0852854	0.0989481	0.12162	0.145544	0.169831	0.194954	0.226052	0.24163	0.253039
165	Chad	Mayo-Boneye	49.39	0.0714074	0.0794983	0.0900437	0.106089	0.127594	0.153964	0.180804	0.207644	0.238948	0.25794	0.267933
166	Chad	Mayo-Dala	49.39	0.108456	0.114715	0.130305	0.147838	0.167349	0.194271	0.22267	0.249566	0.275001	0.293583	0.29943
167	Chad	Mont De Lam	49.39	0.114162	0.124316	0.137492	0.155591	0.174225	0.202141	0.230538	0.253708	0.279674	0.295207	0.306731
168	Chad	Ouaddai	49.39	0.0499106	0.0540001	0.0648457	0.0807225	0.0981071	0.12537	0.152619	0.184764	0.214959	0.238646	0.249818
169	Chad	Salamat	49.39	0.0934221	0.101406	0.111379	0.13185	0.154334	0.183791	0.214924	0.248179	0.276732	0.298372	0.309583
170	Chad	Sila	49.39	0.0573036	0.0649887	0.0758697	0.0905649	0.113638	0.138598	0.170737	0.198932	0.229689	0.251597	0.265679
171	Chad	Tandjile Est	49.39	0.0288525	0.0344514	0.043022	0.0523313	0.0672054	0.0886603	0.11101	0.136622	0.163754	0.176954	0.19297
172	Chad	Tandjile Ouest	49.39	0.0463913	0.0517989	0.0614054	0.0742593	0.0946495	0.116279	0.144535	0.16768	0.192608	0.211369	0.220658
173	Chad	Tibesti	49.39	0	0	0	0	0	0	0	0	0	0	0
174	Comoros	Anjouan	91.52	0.123209	0.134143	0.158275	0.183712	0.218116	0.258965	0.303417	0.346833	0.380085	0.401152	0.416015
175	Comoros	Moheli	91.52	0.113025	0.124357	0.147355	0.170227	0.207847	0.246992	0.301832	0.345519	0.384614	0.414575	0.429387
176	Comoros	Ngazidja	91.52	0.112017	0.129276	0.148884	0.176728	0.216872	0.265626	0.318046	0.374147	0.426866	0.45909	0.478367
177	Congo (Brazzaville)	Bouenza	62.58	0.0892945	0.0951344	0.107177	0.122005	0.137743	0.156474	0.177603	0.198195	0.219004	0.232013	0.241051
178	Congo (Brazzaville)	Cuvette	62.58	0.0929347	0.0952678	0.106772	0.119533	0.133032	0.147998	0.167389	0.184841	0.197746	0.207269	0.208752
179	Congo (Brazzaville)	Cuvette Ovest	62.58	0.118183	0.123986	0.133277	0.14748	0.161553	0.177641	0.196182	0.208037	0.2164	0.223794	0.228608
180	Congo (Brazzaville)	Kouilou	62.58	0.103697	0.11398	0.1213	0.134211	0.148176	0.171154	0.187116	0.205842	0.224438	0.235179	0.245504
181	Congo (Brazzaville)	Lekoumou	62.58	0.0952626	0.100598	0.111949	0.1245	0.138505	0.156996	0.172392	0.197237	0.215546	0.228489	0.238883
182	Congo (Brazzaville)	Likouala	62.58	0.0929163	0.100757	0.11256	0.121939	0.136655	0.155396	0.169572	0.18895	0.202548	0.207867	0.209358
183	Congo (Brazzaville)	Niari	62.58	0.105226	0.115311	0.122763	0.134026	0.151302	0.16947	0.184848	0.20625	0.223209	0.234468	0.236553
184	Congo (Brazzaville)	Plateaux	62.58	0.0819785	0.0884264	0.0987534	0.108347	0.122959	0.138136	0.153743	0.171921	0.18831	0.19938	0.20278
185	Congo (Brazzaville)	Pool	62.58	0.0910798	0.0957234	0.104752	0.116473	0.13247	0.150648	0.168414	0.185234	0.202354	0.217085	0.223273
186	Congo (Brazzaville)	Sangha	62.58	0.118782	0.122929	0.13155	0.144304	0.15639	0.172208	0.188649	0.19805	0.206568	0.210618	0.211011
187	Congo, Democratic Republic of the	Bandundu	71.3	0.0750939	0.0789574	0.0886842	0.10108	0.119178	0.137999	0.152323	0.171596	0.191712	0.201447	0.210204
188	Congo, Democratic Republic of the	Bas-Congo	71.3	0.0919441	0.100757	0.111132	0.121524	0.139371	0.159031	0.175324	0.195868	0.208754	0.219342	0.22479
189	Congo, Democratic Republic of the	Equateur	71.3	0.0888421	0.0946162	0.104207	0.11591	0.129106	0.14453	0.156786	0.167365	0.176694	0.179038	0.182264
190	Congo, Democratic Republic of the	Kasai-Occidental	71.3	0.103066	0.110737	0.117544	0.126592	0.13921	0.150714	0.162601	0.17499	0.182101	0.184172	0.189943
191	Congo, Democratic Republic of the	Kasai-Oriental	71.3	0.0939235	0.0987323	0.108338	0.118559	0.133307	0.147353	0.15707	0.17416	0.185003	0.193458	0.195036
192	Congo, Democratic Republic of the	Katanga	71.3	0.105273	0.109359	0.119423	0.138077	0.147446	0.163656	0.181527	0.197138	0.214716	0.224016	0.235669
193	Congo, Democratic Republic of the	Kinshasa	71.3	0.0891311	0.101073	0.107069	0.123724	0.141538	0.165999	0.189369	0.211149	0.234618	0.251215	0.256785
194	Congo, Democratic Republic of the	Maniema	71.3	0.088784	0.0929254	0.0980295	0.106782	0.116848	0.125607	0.136715	0.144987	0.150736	0.154891	0.160626
195	Congo, Democratic Republic of the	Nord-Kivu	71.3	0.0389212	0.047693	0.0586684	0.065889	0.0796495	0.0950267	0.110408	0.131754	0.149756	0.162532	0.170237
196	Congo, Democratic Republic of the	Province Orientale	71.3	0.104997	0.112134	0.12124	0.122193	0.13625	0.150162	0.155464	0.167658	0.172485	0.176749	0.179817
197	Congo, Democratic Republic of the	Sud-Kivu	71.3	0.0491307	0.050987	0.059615	0.0731219	0.083463	0.0999652	0.118502	0.138812	0.152889	0.168192	0.177624
198	Cote d'Ivoire	Bas Sassandra	62.86	0.137966	0.145635	0.147807	0.158415	0.166238	0.172883	0.180785	0.190006	0.191684	0.191532	0.197713
199	Cote d'Ivoire	Comoe	62.86	0.136222	0.140984	0.146111	0.152249	0.158166	0.164106	0.175109	0.180803	0.185068	0.190227	0.1905
200	Cote d'Ivoire	Denguele	62.86	0.191617	0.196363	0.204531	0.213316	0.221137	0.231741	0.237376	0.246145	0.250389	0.256544	0.25338
201	Cote d'Ivoire	District autonome de yamoussoukro	62.86	0.145614	0.152476	0.156418	0.166108	0.175855	0.186228	0.196075	0.205445	0.21506	0.217009	0.221367
202	Cote d'Ivoire	District Autonome de Yamoussoukro	62.86	0.157184	0.206092	0.167497	0.177185	0.189916	0.200416	0.206977	0.216154	0.222791	0.225691	0.222535
203	Cote d'Ivoire	Gôh-Djiboua	62.86	0.141717	0.145923	0.149736	0.155345	0.169476	0.17709	0.185033	0.191502	0.196781	0.204859	0.20294
204	Cote d'Ivoire	Lacs	62.86	0.138213	0.142669	0.14453	0.157493	0.166177	0.173587	0.179293	0.188195	0.19331	0.196235	0.199983
205	Cote d'Ivoire	Lagunes	62.86	0.15017	0.153583	0.158411	0.16648	0.177595	0.184763	0.192346	0.199063	0.207688	0.206876	0.210742
206	Cote d'Ivoire	Montagnes	62.86	0.131992	0.13582	0.142484	0.148712	0.155944	0.161534	0.170504	0.179863	0.181786	0.187774	0.19159
207	Cote d'Ivoire	Sassandra-Marahoue	62.86	0.139848	0.142351	0.144062	0.149071	0.156612	0.164105	0.176573	0.182965	0.185919	0.189079	0.190923
208	Cote d'Ivoire	Savanes	62.86	0.185918	0.188306	0.196863	0.207993	0.214383	0.229179	0.240975	0.245032	0.251416	0.250495	0.250044
209	Cote d'Ivoire	Vallee Du Bandama	62.86	0.135601	0.136172	0.143012	0.149216	0.154611	0.160971	0.165128	0.167666	0.172266	0.171142	0.168644
210	Cote d'Ivoire	Woroba	62.86	0.15056	0.161445	0.166767	0.176639	0.18504	0.194905	0.21152	0.212337	0.217866	0.216412	0.218313
211	Cote d'Ivoire	Zanzan	62.86	0.141083	0.144588	0.152428	0.158375	0.168648	0.177492	0.186947	0.189711	0.194002	0.195778	0.192908
212	Djibouti	Ali Sabieh	10.96	0	0	0	0	0	0	0	0	0	0	0
213	Djibouti	Dikhil	10.96	0	0	0	0	0	0	0	0	0	0	0
214	Djibouti	Djibouti	10.96	0	0	0	0	0	0	0	0	0	0	0
215	Djibouti	Obock	10.96	0.0411577	0.0438813	0.0448595	0.047564	0.0483573	0.0534443	0.0547362	0.0583648	0.0627558	0.0654631	0.0668854
216	Djibouti	Tadjourah	10.96	0.0208561	0.0220209	0.0228053	0.0252668	0.0267556	0.0289952	0.0345023	0.0337884	0.0382232	0.0398386	0.0374179
244	Equatorial Guinea	Bioko Norte	47.5	0.0426268	0.0425716	0.0614876	0.0654923	0.083822	0.0998971	0.125938	0.153126	0.181497	0.208974	0.232094
245	Equatorial Guinea	Bioko Sur	47.5	0.038817	0.0391015	0.0589741	0.0681212	0.0813692	0.100466	0.122745	0.149195	0.183845	0.211368	0.234068
246	Equatorial Guinea	Centro Sur	47.5	0.0227042	0.025582	0.0389361	0.0516112	0.0663296	0.0848012	0.104759	0.131191	0.160306	0.182908	0.198291
247	Equatorial Guinea	Kientem	47.5	0.0290635	0.0334291	0.0504087	0.0636794	0.0738614	0.0925973	0.110339	0.131952	0.15621	0.176927	0.191066
248	Equatorial Guinea	Litoral	47.5	0.0168801	0.0179788	0.0382944	0.0493902	0.0651582	0.0840064	0.104259	0.132145	0.157227	0.181587	0.202318
249	Equatorial Guinea	Welenzas	47.5	0.0255963	0.027868	0.0451118	0.0598301	0.0716738	0.0892799	0.106398	0.126907	0.147289	0.170395	0.18486
250	Eritrea	Anseba	43.75	0.011277	0.0147864	0.0155852	0.0216485	0.0330667	0.0448852	0.0633271	0.0818519	0.111064	0.123048	0.137896
251	Eritrea	Archipelagos	43.75	0.020019	0.0234489	0.0257898	0.0344528	0.0429954	0.0527759	0.0661676	0.0868901	0.100027	0.112812	0.124291
252	Eritrea	Debub	43.75	0.00205854	0.000796334	0.00251239	0.00395103	0.00717974	0.00900733	0.019677	0.0331658	0.0423555	0.05654	0.0619172
253	Eritrea	Debubawi Keih Bahri	43.75	0.0149402	0.0202881	0.0224876	0.0274939	0.0360112	0.0436128	0.0649932	0.0783787	0.0931405	0.104776	0.11577
254	Eritrea	Gash Barka	43.75	0.0107348	0.0135951	0.0193837	0.0261754	0.0370303	0.0524938	0.0699798	0.0918374	0.111946	0.134948	0.149631
255	Eritrea	Maekel	43.75	0.0142533	0.0147267	0.0233116	0.027401	0.0387816	0.0539744	0.070438	0.0913895	0.114769	0.135402	0.138153
256	Eritrea	Semenawi Keih Bahri	43.75	0.00539152	0.00615555	0.00925192	0.0136046	0.0188483	0.0311871	0.0499074	0.0647793	0.0847134	0.0962467	0.107582
257	Ethiopia	Addis Ababa	47.1	0	0	0	0	0	0	0	0	0	0	0
258	Ethiopia	Afar	47.1	0.0410018	0.040751	0.057228	0.0628	0.0826538	0.100669	0.12094	0.157533	0.192299	0.225556	0.255559
259	Ethiopia	Amhara	47.1	0.0327796	0.0349957	0.0730213	0.0550699	0.109886	0.139384	0.12149	0.154787	0.192894	0.231157	0.262521
260	Ethiopia	Benishangul Gumuz	47.1	0.0408512	0.0440861	0.0578668	0.0721759	0.0846682	0.105144	0.134323	0.172942	0.20974	0.250388	0.28307
261	Ethiopia	Dire Dawa	47.1	0.0264053	0.0291758	0.0376623	0.0460976	0.058977	0.0763679	0.0949943	0.12102	0.156672	0.186021	0.215234
262	Ethiopia	Gambella	47.1	0.0168079	0.0132506	0.0249709	0.0344233	0.0426542	0.06034	0.0764865	0.0984669	0.127066	0.152043	0.176074
263	Ethiopia	Harari	47.1	0.00170977	0.0641086	0.0114138	0.107519	0.0371437	-0.0659344	0.0824689	0.113512	0.149969	0.186516	0.215888
264	Ethiopia	Oromia	47.1	0.000898116	0.00161492	0.00845032	0.0161322	0.0137515	0.037997	0.0532364	0.0716309	0.0938	0.115578	0.134293
265	Ethiopia	SNNP	47.1	0.00447455	0.00344421	0.0184007	0.0258998	0.0391106	0.0552661	0.0779131	0.108382	0.136427	0.169204	0.194803
266	Ethiopia	Somali	47.1	0.00433754	0.00294955	0.00775758	0.0120733	0.0977541	0.0222846	0.0249004	0.0377439	0.0478441	0.0558956	0.0640392
267	Ethiopia	Tigray	47.1	0.0625449	0.0638378	0.0803015	0.0993218	0.113873	0.146096	0.174917	0.220134	0.267053	0.308235	0.340984
270	Gabon	Estuaire	0	0.169394	0.169716	0.169131	0.168955	0.167127	0.166929	0.167027	0.169622	0.171182	0.167928	0.167928
271	Gabon	Haut-Ogooue	0	0.093107	0.0917875	0.0952922	0.0912872	0.0938728	0.0947132	0.0941326	0.0945934	0.093623	0.0954652	0.0964451
272	Gabon	Moyen-Ogooue	0	0.154189	0.186213	0.158175	0.155523	0.157517	0.158105	0.156419	0.155955	0.155833	0.15557	0.157336
273	Gabon	Ngounie	0	0.142373	0.143901	0.143008	0.144806	0.1461	0.145428	0.147826	0.142514	0.143372	0.144331	0.144331
274	Gabon	Nyanga	0	0.140884	0.137328	0.135097	0.137295	0.131002	0.137848	0.136522	0.137807	0.13712	0.138141	0.135865
275	Gabon	Ogooue-Ivindo	0	0.13205	0.128589	0.131039	0.128492	0.129817	0.127828	0.130492	0.132873	0.128282	0.127704	0.128082
276	Gabon	Ogooue-lolo	0	0.120325	0.117874	0.118207	0.120663	0.116996	0.121081	0.121353	0.12217	0.119062	0.119353	0.121424
277	Gabon	Ogooue-Maritime	0	0.138106	0.134834	0.138945	0.138384	0.138536	0.139608	0.13707	0.137166	0.137329	0.135584	0.135665
278	Gabon	Woleu-Ntem	0	0.149827	0.148073	0.145905	0.14456	0.143385	0.14568	0.146295	0.143138	0.142045	0.149192	0.149192
279	Gambia	Banjul	81.96	0.0783428	0.0852478	0.122852	0.146759	0.189078	0.247145	0.310557	0.381325	0.454693	0.50779	0.548998
280	Gambia	Central River	81.96	0.0722721	0.0842534	0.105938	0.135822	0.172182	0.221428	0.276923	0.341789	0.402348	0.454824	0.49246
281	Gambia	Kombo Saint Mary	81.96	0.0936925	0.101689	0.128489	0.162871	0.205784	0.256558	0.322813	0.391893	0.457701	0.509489	0.54808
282	Gambia	Lower River	81.96	0.107481	0.119637	0.144124	0.170095	0.21597	0.266525	0.333649	0.387249	0.440253	0.49034	0.522269
283	Gambia	North Bank	81.96	0.0853911	0.0946268	0.124858	0.150904	0.190894	0.244031	0.300768	0.370815	0.431187	0.479902	0.516515
284	Gambia	Upper River	81.96	0.0869761	0.0950602	0.127674	0.153273	0.188447	0.235173	0.288707	0.344987	0.394514	0.437465	0.47108
285	Gambia	Western	81.96	0.105006	0.114958	0.141199	0.172574	0.215198	0.269504	0.332474	0.397571	0.456841	0.50645	0.537249
286	Ghana	Ashanti	72.25	0.0699852	0.0731056	0.0892836	0.099311	0.119412	0.142948	0.163202	0.186084	0.201692	0.217806	0.227397
287	Ghana	Brong Ahafo	72.25	0.0739238	0.0781182	0.093595	0.109419	0.11931	0.13692	0.152756	0.168829	0.183906	0.195521	0.207324
288	Ghana	Central	72.25	0.0878641	0.0913905	0.097688	0.111859	0.127428	0.146173	0.161047	0.179406	0.190883	0.204667	0.214515
289	Ghana	Eastern	72.25	0.0708139	0.0757874	0.0899363	0.0987676	0.111316	0.129871	0.153528	0.162695	0.183266	0.196053	0.204342
290	Ghana	Greater Accra	72.25	0.0671671	0.0755439	0.0916889	0.107332	0.131544	0.159768	0.190399	0.22456	0.255126	0.278697	0.293928
291	Ghana	Northern	72.25	0.127678	0.124147	0.138474	0.149156	0.165683	0.181	0.200138	0.214767	0.228906	0.229109	0.240696
292	Ghana	Upper East	72.25	0.149092	0.156269	0.170153	0.186679	0.204298	0.221638	0.244614	0.267601	0.289791	0.296189	0.302488
293	Ghana	Upper West	72.25	0.144336	0.148449	0.15786	0.167532	0.185857	0.196932	0.21778	0.231774	0.245166	0.255342	0.264394
294	Ghana	Volta	72.25	0.0771657	0.0798797	0.0979143	0.111924	0.133854	0.155201	0.18116	0.204563	0.224782	0.24097	0.249574
295	Ghana	Western	72.25	0.0840217	0.0876949	0.100893	0.112892	0.124407	0.143172	0.15822	0.178966	0.190806	0.201204	0.206898
296	Guinea	Boke	92.54	0.232105	0.245564	0.269842	0.293804	0.327851	0.360903	0.391462	0.412875	0.427361	0.435236	0.439437
297	Guinea	Conakry	92.54	0.0528606	0.0661573	0.0873643	0.122918	0.160269	0.221047	0.289368	0.348738	0.404694	0.438868	0.46188
298	Guinea	Faranah	92.54	0.221266	0.224271	0.236269	0.243411	0.264337	0.274214	0.298864	0.317563	0.332895	0.334846	0.34205
299	Guinea	Kankan	92.54	0.2194	0.227944	0.234782	0.246211	0.2635	0.282717	0.295173	0.306215	0.313944	0.315874	0.322288
300	Guinea	Kindia	92.54	0.239755	0.259146	0.270571	0.290226	0.312778	0.338874	0.362851	0.381121	0.389276	0.397675	0.399957
301	Guinea	Labe	92.54	0.229692	0.243756	0.262162	0.291601	0.321569	0.350127	0.373436	0.395456	0.406778	0.412969	0.420783
302	Guinea	Mamou	92.54	0.207942	0.223382	0.237291	0.260085	0.27897	0.300175	0.319195	0.334564	0.345695	0.343825	0.344905
303	Guinea	N'Zerekore	92.54	0.155611	0.165162	0.169822	0.178702	0.184827	0.195136	0.200491	0.210236	0.206377	0.204315	0.203531
304	Guinea-Bissau	Bafata	100	0.160109	0.178702	0.213293	0.250441	0.304017	0.361932	0.425847	0.472692	0.509018	0.533187	0.541655
305	Guinea-Bissau	Biombo	100	0.098496	0.119995	0.153177	0.201365	0.257041	0.327347	0.403988	0.47383	0.52861	0.568526	0.589014
306	Guinea-Bissau	Bolama/bijagos	100	0.025112	0.034503	0.0573196	0.0908705	0.140641	0.203832	0.283829	0.359251	0.428175	0.476696	0.505615
307	Guinea-Bissau	Cacheu	100	0.0601319	0.075812	0.104279	0.146948	0.20293	0.2719	0.350252	0.42302	0.486822	0.529578	0.554355
308	Guinea-Bissau	Gabu	100	0.143097	0.159774	0.191803	0.227456	0.280358	0.338923	0.399057	0.450757	0.484836	0.512449	0.525309
309	Guinea-Bissau	Oio	100	0.0835808	0.108388	0.137387	0.173477	0.23217	0.296478	0.368187	0.432408	0.490529	0.525389	0.543363
310	Guinea-Bissau	Quinara	100	0.145261	0.169303	0.201639	0.245122	0.301087	0.362933	0.431442	0.487318	0.536221	0.563989	0.579828
311	Guinea-Bissau	Sector Autonomo De Bissau	100	0.0797806	0.10262	0.134662	0.179378	0.232438	0.305278	0.370777	0.439726	0.496237	0.53685	0.561104
312	Guinea-Bissau	Tombali	100	0.169274	0.191276	0.220774	0.26433	0.322889	0.382564	0.445319	0.496416	0.537116	0.56007	0.579174
313	Kenya	Administrative unit not available	70.38	0.0561299	0.0592833	0.0745452	0.0904881	0.112682	0.135698	0.165655	0.193776	0.232564	0.250301	0.261015
314	Kenya	Central	70.38	0.058335	0.0673309	0.0796923	0.0958249	0.118598	0.148062	0.176609	0.20601	0.234854	0.254149	0.266498
315	Kenya	Coast	70.38	0.0979246	0.102392	0.115371	0.125208	0.145656	0.164544	0.186509	0.207632	0.221524	0.233982	0.238692
316	Kenya	Eastern	70.38	0.0724608	0.0855362	0.0957367	0.114613	0.135343	0.16302	0.199221	0.225906	0.254999	0.276635	0.291712
317	Kenya	Nairobi	70.38	0.00113074	0.00286862	0.00357372	0.00911979	0.0167516	0.0281316	0.0476028	0.0653695	0.0818896	0.0945889	0.109996
318	Kenya	North Eastern	70.38	0.0411105	0.0493941	0.0562296	0.0681594	0.0846188	0.105237	0.12516	0.146178	0.167841	0.180577	0.188714
319	Kenya	Nyanza	70.38	0.121879	0.129937	0.14184	0.1526	0.171029	0.19308	0.209094	0.229051	0.240767	0.24926	0.25701
320	Kenya	Rift Valley	70.38	0.0922064	0.105134	0.114856	0.132842	0.156559	0.182642	0.213273	0.243572	0.271608	0.290421	0.308181
321	Kenya	Western	70.38	0.118818	0.1244	0.139688	0.155488	0.172309	0.19384	0.214037	0.231893	0.24467	0.255063	0.261907
332	Liberia	Bomi	87.96	0.135861	0.14658	0.160826	0.179731	0.200982	0.230075	0.254534	0.275495	0.291513	0.298775	0.304281
333	Liberia	Bong	87.96	0.121214	0.132814	0.142428	0.159775	0.178382	0.20635	0.226962	0.244526	0.259245	0.270255	0.275532
334	Liberia	Gbarpolu	87.96	0.137897	0.14299	0.154988	0.16934	0.185149	0.201301	0.215233	0.223627	0.22948	0.22749	0.225993
335	Liberia	Grand Bassa	87.96	0.124257	0.137151	0.149377	0.164748	0.185413	0.208553	0.229255	0.248039	0.260317	0.26798	0.271787
336	Liberia	Grand Cape Mount	87.96	0.135772	0.147	0.156242	0.169605	0.188636	0.199724	0.218074	0.228325	0.235038	0.237064	0.23488
337	Liberia	Grand Gedeh	87.96	0.133087	0.140257	0.153908	0.171892	0.188287	0.209298	0.227397	0.243458	0.25114	0.259136	0.261902
338	Liberia	Grand Kru	87.96	0.150129	0.161795	0.162738	0.175538	0.190623	0.209807	0.213349	0.226619	0.237622	0.236827	0.238261
339	Liberia	Lofa	87.96	0.139473	0.151487	0.161881	0.175288	0.191864	0.207608	0.217161	0.228737	0.231862	0.233019	0.233219
340	Liberia	Margibi	87.96	0.108428	0.120847	0.133088	0.149288	0.176001	0.200228	0.226572	0.245932	0.266967	0.281209	0.281652
341	Liberia	Maryland	87.96	0.144753	0.156005	0.167769	0.180492	0.196599	0.215927	0.231861	0.242464	0.251634	0.254784	0.258979
342	Liberia	Montserrado	87.96	0.093845	0.102154	0.11773	0.135487	0.163083	0.190704	0.222115	0.249488	0.274833	0.289222	0.301818
343	Liberia	Nimba	87.96	0.131951	0.136452	0.150813	0.163703	0.180898	0.199127	0.218645	0.232304	0.241856	0.249005	0.250469
344	Liberia	River Ghee	87.96	0.139052	0.145202	0.154141	0.165981	0.176515	0.19159	0.201801	0.211452	0.222645	0.216333	0.216625
345	Liberia	Rivercess	87.96	0.130591	0.192642	0.154593	0.166301	0.186034	0.206743	0.226271	0.239126	0.251334	0.256738	0.257444
346	Liberia	Sinoe	87.96	0.146066	0.149838	0.16346	0.17728	0.18853	0.207035	0.217658	0.235004	0.241695	0.245343	0.244291
372	Madagascar	Alaotra Mangoro	100	0.111339	0.130823	0.160796	0.192087	0.240623	0.294049	0.355049	0.41307	0.464397	0.494645	0.509601
373	Madagascar	Amoron'i Mania	100	0.0864999	0.101937	0.124304	0.151647	0.183892	0.22788	0.278018	0.330426	0.374991	0.405489	0.429097
374	Madagascar	Analamanga	100	0.133758	0.150094	0.173191	0.206027	-0.155087	0.29374	0.350257	0.398298	0.441172	0.468334	0.483652
375	Madagascar	Analanjirofo	100	0.143326	0.162566	0.188052	0.223825	0.264817	0.317178	0.376168	0.422962	0.464612	0.485167	0.499445
376	Madagascar	Androy	100	0.119498	0.140239	0.157028	0.185911	0.225232	0.271188	0.327998	0.382759	0.4307	0.462505	0.483176
377	Madagascar	Anosy	100	0.128432	0.137494	0.163575	0.192082	0.231966	0.278749	0.336399	0.385524	0.432038	0.46397	0.480937
378	Madagascar	Atsimo Andrefana	100	0.121112	0.137484	0.155801	0.18861	0.231935	0.275135	0.335853	0.384909	0.431913	0.461202	0.480979
379	Madagascar	Atsimo Atsinanana	100	0.136507	0.150323	0.168581	0.195109	0.220835	0.263434	0.299262	0.331658	0.361043	0.376743	0.388012
380	Madagascar	Atsinanana	100	0.159113	0.179241	0.20371	0.235642	0.277444	0.330281	0.381242	0.426165	0.455536	0.478377	0.486358
381	Madagascar	Betsiboka	100	0.170826	0.199833	0.226024	0.263926	0.316986	0.378721	0.442851	0.500636	0.550243	0.570088	0.590527
382	Madagascar	Boeny	100	0.163094	0.183061	0.210516	0.252756	0.303459	0.364255	0.431089	0.496349	0.546395	0.574743	0.594008
383	Madagascar	Bongolava	100	0.141576	0.158822	0.181687	0.215361	0.255361	0.302337	0.354416	0.400046	0.439733	0.461216	0.476916
384	Madagascar	Diana	100	0.161691	0.182256	0.206369	0.244694	0.287538	0.339529	0.390239	0.438153	0.475011	0.493932	0.506498
385	Madagascar	Haute Matsiatra	100	0.110682	0.124464	0.140478	0.166939	0.204689	0.240985	0.294555	0.337402	0.376742	0.401304	0.417091
386	Madagascar	Ihorombe	100	0.112255	0.125161	0.146462	0.172715	0.204906	0.246061	0.297648	0.33725	0.372712	0.397597	0.411801
387	Madagascar	Itasy	100	0.131663	0.157661	0.17479	0.208963	0.245751	0.297085	0.351743	0.400605	0.443381	0.46851	0.486448
388	Madagascar	Melaky	100	0.190534	0.218335	0.242705	0.282182	0.331528	0.387529	0.448731	0.499703	0.542936	0.564347	0.578209
389	Madagascar	Menabe	100	0.12116	0.140426	0.155769	0.186095	0.224856	0.275736	0.330432	0.38552	0.429113	0.462376	0.481739
390	Madagascar	Sava	100	0.151618	0.176274	0.197559	0.236133	0.280664	0.33058	0.389249	0.438622	0.480098	0.506435	0.510164
391	Madagascar	Sofia	100	0.185432	0.205923	0.236797	0.279334	0.326484	0.384272	0.446539	0.50514	0.547208	0.569689	0.584693
392	Madagascar	Vakinankaratra	100	0.125954	0.139679	0.162411	0.193653	0.233169	0.288001	0.340531	0.395834	0.44125	0.474319	0.490509
393	Madagascar	Vatovavy Fitovinany	100	0.124894	0.142138	0.162528	0.18293	0.216459	0.257253	0.296447	0.338178	0.367807	0.389356	0.401964
394	Malawi	Area under National Administration	100	0.180882	0.196677	0.224743	0.258518	0.29698	0.347142	0.396025	0.439477	0.471958	0.491866	0.502383
395	Malawi	Central Region	100	0.205456	0.227004	0.254729	0.28314	0.32559	0.378001	0.426015	0.473426	0.507968	0.530008	0.540339
396	Malawi	Northern Region	100	0.17717	0.187603	0.216073	0.246411	0.288295	0.337522	0.383082	0.425756	0.464116	0.482089	0.492439
397	Malawi	Southern Region	100	0.154572	0.175031	0.201179	0.236165	0.281763	0.339049	0.396521	0.453146	0.495924	0.524104	0.539006
398	Mali	Bamako	100	0.0788637	0.0977557	0.119267	0.15561	0.201078	0.257745	0.321231	0.384201	0.440001	0.478087	0.505311
399	Mali	Gao	100	0.0763828	0.0875103	0.112983	0.146711	0.196222	0.25431	0.313807	0.374173	0.430936	0.470028	0.499727
400	Mali	Kayes	100	0.196135	0.214499	0.23932	0.269607	0.307243	0.354464	0.393724	0.433976	0.460822	0.479659	0.490932
401	Mali	Kidal	100	0.00980736	0.0151839	0.0259477	0.0474181	0.0799264	0.114994	0.158263	0.20418	0.248789	0.277926	0.298616
402	Mali	Koulikoro	100	0.211272	0.224061	0.24677	0.280095	0.316377	0.348342	0.383004	0.41324	0.440894	0.454969	0.460748
403	Mali	Mopti	100	0.252382	0.263161	0.279668	0.303643	0.332011	0.361303	0.403453	0.440109	0.473159	0.499037	0.521348
404	Mali	Segou	100	0.237475	0.245315	0.267002	0.291335	0.317679	0.347354	0.373327	0.400453	0.421312	0.442606	0.448561
405	Mali	Sikasso	100	0.205933	0.202532	0.221397	0.24224	0.261847	0.281176	0.303093	0.319007	0.336346	0.346491	0.348097
406	Mali	Tombouctou	100	0.100619	0.111001	0.129229	0.155805	0.185583	0.221341	0.262047	0.293094	0.319923	0.336567	0.343045
408	Mauritania	Assaba	23.85	0.0124339	0.0133209	0.0132311	0.018753	0.0237864	0.0262144	0.0395968	0.047455	0.0498273	0.0613609	0.0670242
409	Mauritania	Brakna	23.85	0.00318178	0.00469141	0.0048154	0.00419272	0.00642617	0.0149688	0.0155037	0.0152449	0.0368013	0.0371444	0.0348691
411	Mauritania	Gorgol	23.85	0.000648974	0.000954313	0.000225154	0.000929958	0.0014011	0.00172288	0.00110149	0.00241505	0.00506894	0.00589074	0.00848282
412	Mauritania	Guidimaka	23.85	0.00057519	0.000133054	0.000102698	0.000135381	4.09042e-05	0.00131424	0.00110175	0.00101807	0.00145386	0.00191213	0.00582153
413	Mauritania	Hodh Ech Chargui	23.85	0.0481751	0.0558875	0.0569258	0.0665437	0.071425	0.0800177	0.0910987	0.10263	0.111465	0.120435	0.128513
414	Mauritania	Hodh El Gharbi	23.85	0.0343416	0.0382697	0.0438556	0.0477233	0.0545084	0.0634526	0.0725778	0.0857235	0.0963823	0.102375	0.110189
416	Mauritania	Nouakchott	23.85	-9.21335e-07	0	0	1.61441e-05	0	0	1.0321e-06	0	0.000213202	0	0
417	Mauritania	Tagant	23.85	0.00818391	0.00836689	0.0117601	0.0189434	0.021913	0.0262394	0.0316385	0.0386997	0.0499245	0.0547833	0.0573727
419	Mauritania	Trarza	23.85	5.54169e-05	-4.89983e-05	3.71078e-05	0.00039116	0.000185209	0.000255398	0.000651428	0.00112427	-0.000135744	0.000615379	0.0011597
438	Mozambique	Area under National Administration	92.74	0.0530273	0.0535491	0.0850657	0.109221	0.148371	0.190429	0.250242	0.310163	0.370535	0.418067	0.453651
439	Mozambique	Cabo Delgado	92.74	0.0647327	0.0674746	0.0952441	0.109582	0.138285	0.179939	0.226357	0.270403	0.315435	0.354878	0.391407
440	Mozambique	Gaza	92.74	-0.0285437	-0.0275881	-0.00373866	0.00304487	0.0241962	0.043171	0.0803943	0.110527	0.147911	0.17211	0.20539
441	Mozambique	Inhambane	92.74	-0.0251937	-0.0177567	-0.0121185	-0.00268737	0.0125445	0.0508231	0.0742783	0.106801	0.145629	0.177365	0.204177
442	Mozambique	Manica	92.74	0.024712	0.0304413	0.0497394	0.0700608	0.0980042	0.131098	0.165309	0.209918	0.253153	0.289889	0.323804
443	Mozambique	Maputo	92.74	-0.0257801	-0.0233403	-0.00996768	-0.00138876	0.0167975	0.0364961	0.0695826	0.106113	0.142297	0.178007	0.204728
444	Mozambique	Maputo (city)	92.74	-0.0247619	-0.023353	-0.00915738	-0.000995786	0.0122084	0.0341228	0.0671857	0.103617	0.140959	0.17368	0.205344
445	Mozambique	Nampula	92.74	0.0507296	0.0614798	0.0856607	0.108751	0.139359	0.178553	0.229217	0.269571	0.318465	0.356874	0.387367
446	Mozambique	Niassa	92.74	0.0561956	0.0566051	0.0880261	0.113791	0.147792	0.192927	0.249882	0.2992	0.360215	0.403271	0.437674
447	Mozambique	Sofala	92.74	0.025926	0.0334957	0.0554563	0.0718602	0.100542	0.134942	0.180015	0.218815	0.257745	0.296384	0.327061
448	Mozambique	Tete	92.74	0.0494179	0.0568068	0.0765754	0.104786	0.136817	0.178505	0.235217	0.29536	0.351684	0.400069	0.44135
449	Mozambique	Zambezia	92.74	0.0380894	0.0458861	0.0642718	0.0893872	0.118328	0.147161	0.178858	0.222441	0.267258	0.305392	0.3389
450	Namibia	Caprivi	0	0	0	0	0	0	0	0	0	0	0	0
451	Namibia	Erongo	0	0	0	0	0	0	0	0	0	0	0	0
454	Namibia	Kavango	0	0.0144182	0.011411	0.019758	0.0283166	0.0345298	0.0502208	0.064889	0.0843601	0.103139	0.12424	0.143261
456	Namibia	Kunene	0	0.000695195	-0.000134412	-0.00056812	0.00285512	0.00142409	0.00455443	0.00903764	0.0120409	0.0164128	0.0226771	0.0225756
457	Namibia	Ohangwena	0	0.00804571	0.00691487	0.0173574	0.0230167	0.0264916	0.0373231	0.0463253	0.0626557	0.0787977	0.0932344	0.104257
458	Namibia	Omaheke	0	0	0	0	0	0	0	0	0	0	0	0
459	Namibia	Omusati	0	0.00315648	0.00170942	0.00557208	0.00971872	0.0144948	0.021194	0.0182654	0.0329395	0.0484033	0.0574212	0.066485
460	Namibia	Oshana	0	0.00814808	0.00910676	0.00988315	0.0149238	0.0159152	0.025995	0.0367443	0.0468402	0.059037	0.0694534	0.085497
461	Namibia	Oshikoto	0	0.00886136	0.00711868	0.0161407	0.0204819	0.0281721	0.0357878	0.049208	0.0618419	0.0784671	0.0895454	0.103715
462	Namibia	Otjozondjupa	0	0.00699703	0.00716106	0.00723917	0.0138393	0.0170245	0.0219815	0.0291454	0.0404316	0.0494374	0.0622258	0.069712
463	Niger	Agadez	51.99	0.040993	0.0489604	0.0555822	0.0633347	0.0775347	0.0930921	0.111562	0.131775	0.14709	0.16021	0.165621
464	Niger	Diffa	51.99	0.140737	0.153686	0.170674	0.191584	0.219736	0.255638	0.292248	0.327122	0.3621	0.379717	0.399015
465	Niger	Dosso	51.99	0.2714	0.28043	0.298862	0.318401	0.344742	0.369729	0.397775	0.420815	0.439184	0.454362	0.459699
466	Niger	Maradi	51.99	0.234258	0.249726	0.263849	0.290577	0.317096	0.352926	0.389594	0.423896	0.452096	0.470484	0.48209
467	Niger	Niamey	51.99	0.153471	0.163042	0.186394	0.207651	0.236796	0.269542	0.310083	0.344743	0.381267	0.402359	0.42088
468	Niger	Tahoua	51.99	0.206604	0.224277	0.242125	0.264281	0.291998	0.327242	0.367758	0.401138	0.431614	0.451614	0.464733
469	Niger	Tillaberi	51.99	0.199879	0.206135	0.224982	0.256851	0.282902	0.31652	0.353707	0.38487	0.419298	0.440235	0.452067
470	Niger	Zinder	51.99	0.166418	0.178403	0.19829	0.221072	0.245665	0.283476	0.325045	0.36202	0.398572	0.420645	0.434228
471	Nigeria	Abia	34.96	0.172469	0.176084	0.183574	0.189135	0.199762	0.2041	0.21507	0.218901	0.227306	0.228486	0.230011
472	Nigeria	Adamawa	34.96	0.216842	0.22364	0.232505	0.243025	0.256561	0.268973	0.282313	0.295542	0.304465	0.312394	0.315879
473	Nigeria	Akwa Ibom	34.96	0.18476	0.19068	0.192389	0.200551	-0.136594	0.214176	0.221166	0.232089	0.237256	0.238542	0.240823
474	Nigeria	Anambra	34.96	0.128756	0.130842	0.142692	0.152306	0.165506	0.178753	0.19381	0.205439	0.220191	0.226239	0.232497
475	Nigeria	Bauchi	34.96	0.232361	0.238127	0.246745	0.259219	0.267088	0.289544	0.306772	0.318968	0.328494	0.341475	0.344859
476	Nigeria	Bayelsa	34.96	0.150523	0.158991	0.16195	0.170093	0.176639	0.194618	0.205751	0.219994	0.226398	0.236269	0.237121
477	Nigeria	Benue	34.96	0.175649	0.179308	0.185561	0.194554	0.205526	0.21601	0.227251	0.235667	0.242918	0.250655	0.25157
478	Nigeria	Borno	34.96	0.229889	0.241396	0.254858	0.269964	0.287055	0.310646	0.333676	0.355684	0.373784	0.385819	0.39414
479	Nigeria	Cross River	34.96	0.16268	0.165315	0.173131	0.1811	0.187982	0.199352	0.20768	0.220181	0.2252	0.230262	0.228509
480	Nigeria	Delta	34.96	0.12273	0.122066	-0.0967639	0.142613	0.156662	0.165661	0.179516	0.193402	0.201464	0.210723	0.213506
481	Nigeria	Ebonyi	34.96	0.169499	0.172201	0.180411	0.187195	0.195129	0.207383	0.216943	0.223775	0.232624	0.237458	0.236883
482	Nigeria	Edo	34.96	0.147089	0.149444	0.155478	0.168258	0.17108	0.185321	0.19706	0.205553	0.214687	0.221267	0.222284
483	Nigeria	Ekiti	34.96	0.161618	0.163907	0.167326	0.173391	0.182683	0.187443	0.194524	0.200612	0.205782	0.202196	0.207098
484	Nigeria	Enugu	34.96	0.131431	0.136357	0.147287	0.158249	0.172044	0.184699	0.201716	0.211943	0.225495	0.230676	0.235336
485	Nigeria	FCT, Abuja	34.96	0.199102	0.200477	0.211137	0.219238	0.2327	0.244346	0.253851	0.266579	0.277054	0.281927	0.284249
486	Nigeria	Gombe	34.96	0.229243	0.23868	0.245156	0.256421	0.267518	0.28519	0.30327	0.312428	0.325696	0.333166	0.332451
487	Nigeria	Imo	34.96	0.171079	0.176552	0.182912	0.188607	0.196135	0.20644	0.214948	0.223142	0.230147	0.233836	0.230987
488	Nigeria	Jigawa	34.96	0.246314	0.253645	0.265332	0.280968	0.297389	-0.0856325	0.343749	0.364234	0.386399	0.398501	0.405276
489	Nigeria	Kaduna	34.96	0.224067	0.230184	0.235956	0.238329	0.249255	0.25567	0.267149	0.275563	0.278909	0.28355	0.285219
490	Nigeria	Kano	34.96	0.241776	0.249432	0.258606	0.273163	0.290367	0.310043	0.330182	0.348376	0.361668	0.374293	0.379118
491	Nigeria	Katsina	34.96	0.249797	0.252705	0.26673	0.280382	0.297289	0.316022	0.335216	0.353425	0.371133	0.380117	0.385259
492	Nigeria	Kebbi	34.96	0.266475	0.269467	0.279192	0.286666	0.297925	0.314971	0.326028	0.337308	0.345879	0.348155	0.356848
493	Nigeria	Kogi	34.96	0.178453	0.186782	0.190399	0.20198	0.213469	0.226712	0.23741	0.245413	0.256282	0.259017	0.262444
494	Nigeria	Kwara	34.96	0.190089	0.19272	0.200326	0.205273	0.214527	0.223048	0.231726	0.23843	0.243677	0.246002	0.248037
495	Nigeria	Lagos	34.96	0.100655	0.103871	0.113713	0.12312	0.140722	0.154154	0.172517	0.190135	0.21211	0.226055	0.234348
496	Nigeria	Nassarawa	34.96	0.199576	0.203885	0.212523	0.21955	0.230812	0.240552	0.254782	0.262859	0.272966	0.275602	0.275316
497	Nigeria	Niger	34.96	0.232598	0.231876	0.239038	0.250088	0.247163	0.268081	0.279479	0.292089	0.296016	0.301661	0.300281
498	Nigeria	Ogun	34.96	0.168631	0.1744	0.181028	0.19107	0.210781	0.220234	0.238241	0.254318	0.271914	0.277227	0.285849
499	Nigeria	Ondo	34.96	0.174935	0.184009	0.190519	0.197013	0.211478	0.218096	0.230187	0.242962	0.254034	0.260136	0.262379
500	Nigeria	Osun	34.96	0.153998	0.155836	0.163418	0.167941	0.173041	0.17991	0.185902	0.192002	0.196013	0.196745	0.196408
501	Nigeria	Oyo	34.96	0.160428	0.167703	0.17237	0.176516	0.184377	0.192897	0.19948	0.206347	0.210976	0.213081	0.215779
502	Nigeria	Plateau	34.96	0.189025	0.195934	0.204651	0.214531	-0.105523	0.240805	0.25365	0.268385	0.280713	0.285014	0.286708
503	Nigeria	Rivers	34.96	0.149168	0.159039	0.16482	0.173782	0.183937	0.195804	0.210512	0.220219	0.232982	0.242064	0.242361
504	Nigeria	Sokoto	34.96	0.253099	0.267174	0.275666	0.289515	0.306023	0.327536	0.354198	0.370177	0.387761	0.39775	0.405671
505	Nigeria	Taraba	34.96	0.196969	0.206335	0.210616	0.221114	0.231223	0.241965	0.252997	0.262263	0.273447	0.279105	0.281136
506	Nigeria	Yobe	34.96	0.236116	0.245478	0.256739	0.272485	0.290159	0.310593	0.340036	0.355078	0.375774	0.388621	0.39538
507	Nigeria	Zamfara	34.96	0.256771	0.269547	0.272142	0.286271	0.300729	0.31517	0.329376	0.34308	0.355793	0.36125	0.364208
510	Rwanda	East/Iburasirazuba	100	0.0274687	0.030358	0.0461445	0.0629607	0.0790423	0.109342	0.144658	0.176183	0.2117	0.243906	0.264001
511	Rwanda	Kigali City/Umujyi wa Kigali	100	0.022007	0.0291266	0.0396113	0.05432	0.0742462	0.104787	0.135306	0.174988	0.209104	0.23938	0.263218
512	Rwanda	North/Amajyaruguru	100	0.00819017	0.0154304	0.0246389	0.0339145	0.0464659	0.0787507	0.10877	0.145402	0.182232	0.206518	0.233224
513	Rwanda	South/Amajyepfo	100	0.0259592	0.0343398	0.0394386	0.059519	0.0811643	0.111181	0.143044	0.17975	0.21701	0.249038	0.267845
514	Rwanda	West/Iburengerazuba	100	0.0159138	0.02156	0.0328136	0.0484064	0.060045	0.090111	0.119112	0.153273	0.187241	0.213251	0.237156
520	Senegal	Dakar	78.4	0.0958703	0.111061	0.133124	0.163816	0.204835	0.253411	0.312701	0.372014	0.418845	0.459547	0.480892
521	Senegal	Diourbel	78.4	0.0590792	0.0702277	0.0868735	0.114397	0.151709	0.198518	0.246903	0.307281	0.357483	0.39697	0.421183
522	Senegal	Fatick	78.4	0.0564986	0.065768	0.0868154	0.113327	0.152726	0.197305	0.249638	0.30311	0.355574	0.397211	0.423846
523	Senegal	Kaffrine	78.4	0.0590058	0.0723241	0.0862439	0.113995	0.154374	0.196285	0.247298	0.298507	0.349968	0.389813	0.415528
524	Senegal	Kaolack	78.4	0.0545409	0.0700583	0.0881207	0.107178	0.149656	0.193427	0.245788	0.297817	0.348581	0.3885	0.413048
525	Senegal	Kedougou	78.4	0.190529	0.196748	0.222628	0.251666	0.285314	0.324125	0.364071	0.403225	0.430487	0.455661	0.46746
526	Senegal	Kolda	78.4	0.140897	0.15663	0.181444	0.205047	0.250767	0.300593	0.355757	0.407247	0.45384	0.488092	0.505044
527	Senegal	Louga	78.4	0.0548996	0.0663339	0.0846517	0.104624	0.144025	0.189364	0.240203	0.294224	0.343868	0.381871	0.402766
528	Senegal	Matam	78.4	0.0658332	0.078693	0.0970798	0.122122	0.160898	0.202651	0.255511	0.312373	0.359616	0.397467	0.423493
529	Senegal	Saint louis	78.4	0.0563209	0.0643839	0.0827825	0.111593	0.145385	0.186428	0.233988	0.286893	0.336449	0.371312	0.39483
530	Senegal	Sedhiou	78.4	0.0849331	0.0957283	0.119012	0.149534	0.18588	0.233373	0.293276	0.344611	0.395873	0.434952	0.459527
531	Senegal	Tambacounda	78.4	0.115209	0.130005	0.150193	0.180427	0.217992	0.260151	0.316683	0.366072	0.410614	0.442095	0.467779
532	Senegal	Thies	78.4	0.0962876	0.10865	0.135244	0.163865	0.204112	0.253424	0.306153	0.363763	0.416332	0.454146	0.475455
533	Senegal	Ziguinchor	78.4	0.109688	0.126377	0.150332	0.182271	0.226763	0.286167	0.34064	0.402328	0.461548	0.499464	0.529868
610	Sierra Leone	Eastern	100	0.173277	0.184232	0.185557	0.199183	0.20845	0.216517	0.220854	0.228066	0.226616	0.219812	0.220275
611	Sierra Leone	Northern	100	0.22081	0.230519	0.246967	0.262491	0.284582	0.304455	0.320888	0.333735	0.338481	0.335755	0.338915
612	Sierra Leone	Southern	100	0.209879	0.221158	0.237151	0.253436	0.274097	0.300013	0.318219	0.328769	0.336473	0.339502	0.333025
613	Sierra Leone	Western Area	100	0.146825	0.168184	0.195955	0.229907	0.2749	0.331762	0.383075	0.428675	0.464519	0.47985	0.492619
614	Somalia	Awdal	33.85	0.0419303	0.0444153	0.0518257	0.0559794	0.0686297	0.0758992	0.087866	0.100336	0.113972	0.125432	0.13643
615	Somalia	Bakool	33.85	0.0373358	0.0446707	0.0509034	0.0529381	0.0631229	0.0750487	0.0820819	0.0938938	0.108732	0.117853	0.122777
616	Somalia	Banadir	33.85	0.0295321	0.0292111	0.0327161	0.0384815	0.0457161	0.0535218	0.0622815	0.0746947	0.0861613	0.0919185	0.0961664
617	Somalia	Bari	33.85	0.0474227	0.0479297	0.0565069	0.0626622	0.0682377	0.0779539	0.0885085	0.100767	0.115747	0.121347	0.125418
618	Somalia	Bay	33.85	0.0319824	0.0324569	0.0381619	0.0439663	0.0532108	0.0596217	0.0673874	0.0792413	0.0923512	0.0922292	0.105638
619	Somalia	Galgaduud	33.85	0.022572	0.0274308	0.0282704	0.0324024	0.0404166	0.045858	0.055452	0.0659404	0.0751091	0.0790143	0.0924338
620	Somalia	Gedo	33.85	0.0387989	0.0401012	0.0465564	0.0522215	0.0589118	0.0687127	0.0788701	0.0904885	0.0999806	0.114753	0.121604
621	Somalia	Hiraan	33.85	0.05586	0.0603658	0.0626277	0.0730513	0.0804485	0.092701	0.108014	0.116062	0.13086	0.141036	0.146635
622	Somalia	Juba Dhexe	33.85	0.0628002	0.0705416	0.0746287	0.0818215	0.0895698	0.0991803	0.108655	0.121615	0.131679	0.14072	0.150671
623	Somalia	Juba Hoose	33.85	0.0335051	0.0355864	0.0431816	0.0483787	0.0530595	0.0624309	0.0719293	0.0808404	0.0943112	0.0983409	0.105182
624	Somalia	Mudug	33.85	0.0171756	0.021854	0.0241229	0.030628	-0.0166642	0.0419352	0.0497314	0.0611311	0.0704199	0.0781538	0.0798865
625	Somalia	Nugaal	33.85	0.0381753	0.0389068	0.0456123	0.0528304	0.0590838	0.0672988	0.0770777	0.0913624	0.101828	0.110599	0.117665
626	Somalia	Sanaag	33.85	0.0206379	0.0209422	0.0230329	0.0303387	0.0370305	0.0446272	0.0515907	0.0610596	0.0724033	0.0804341	0.0867905
627	Somalia	Shabelle Dhexe	33.85	0.0474065	0.0509726	0.0560709	0.0644176	0.0702159	0.0823256	0.0917311	0.10466	0.121051	0.127826	0.13557
628	Somalia	Shabelle Hoose	33.85	0.0490762	0.0524189	0.0596449	0.0645351	0.0711369	0.0840024	0.0953391	0.106781	0.117819	0.126915	0.133548
629	Somalia	Sool	33.85	0.0436552	0.043686	0.0491933	0.0549387	0.0589816	0.0731445	0.083772	0.0902297	0.103093	0.110439	0.113961
630	Somalia	Togdheer	33.85	0.0308619	0.034425	0.0377655	0.0436907	0.0513321	0.0631764	0.0721293	0.0827452	0.0929364	0.101503	0.108248
631	Somalia	Woqooyi Galbeed	33.85	0.0303326	0.0336863	0.0364684	0.0406773	0.0492084	0.0583998	0.0695655	0.07857	0.0936116	0.100958	0.108634
634	South Africa	Gauteng	0	0	0	0	0	0	0	0	0	0	0	0
635	South Africa	Kwazulu-natal	0	-0.160861	-0.16345	-0.165894	-0.16381	-0.1559	-0.145707	-0.125104	-0.0857868	-0.044425	0.00859186	0.0545694
636	South Africa	Mpumalanga	0	-0.349438	-0.362047	-0.347884	-0.343623	-0.325672	-0.289927	-0.244972	-0.172358	-0.0866773	0.00304955	0.0823711
637	South Africa	North-west	0	0	0	0	0	0	0	0	0	0	0	0
639	South Africa	Northern Province	0	-0.359781	-0.363692	-0.355738	-0.345166	-0.330771	-0.297859	-0.248584	-0.17576	-0.0863482	0.00844611	0.0915599
641	South Sudan	Central Equatoria	74.18	0.110615	0.120842	0.129691	0.150935	0.171702	0.195232	0.22433	0.246043	0.269573	0.281352	0.290817
642	South Sudan	Eastern Equatoria	74.18	0.0996014	0.110363	0.123773	0.140256	0.161888	0.188925	0.216991	0.244402	0.269034	0.281813	0.292955
643	South Sudan	El Buheyrat	74.18	0.0982739	0.110216	0.125363	0.141644	0.167904	0.19708	0.224754	0.256795	0.280983	0.300604	0.311982
644	South Sudan	Jonglei	74.18	0.0916273	0.100565	0.115285	0.128647	0.153482	0.182313	0.216366	0.242911	0.271353	0.288438	0.298951
645	South Sudan	Northern Bahr El Ghazal	74.18	0.0805325	0.0943054	0.108213	0.126964	0.147199	0.1837	0.2119	0.245253	0.268667	0.287678	0.297898
646	South Sudan	Unity	74.18	0.0681266	0.0752755	0.0892015	0.105721	0.130315	0.163075	0.192389	0.223449	0.248294	0.267757	0.279336
647	South Sudan	Upper Nile	74.18	0.0622181	0.0695306	0.0848059	0.0998231	0.121768	0.151644	0.185077	0.215315	0.248634	0.263852	0.274046
648	South Sudan	Warab	74.18	0.0893692	0.10332	0.113517	0.132236	0.158315	0.186384	0.218921	0.251264	0.274628	0.289906	0.30254
649	South Sudan	Western Bahr El Ghazal	74.18	0.118278	0.126697	0.144036	0.162854	0.185097	0.210915	0.249452	0.277492	0.292359	0.307923	0.31402
650	South Sudan	Western Equatoria	74.18	0.122597	0.129424	0.143761	0.161398	0.179959	0.20214	0.224513	0.24632	0.261901	0.272643	0.278862
651	Sudan	Administrative unit not available	27.99	0.078782	0.0856157	0.0928331	0.105734	0.122583	0.13491	0.152059	0.18115	0.201858	0.221311	0.242023
654	Sudan	Al Jazeera	27.99	0	0	0	0	0	0	0	0	0	0	0
655	Sudan	Blue Nile	27.99	0.0363435	0.0410636	0.0475951	0.0536299	0.0646848	0.073275	0.0907698	0.106265	0.131168	0.148048	0.164179
656	Sudan	Gadaref	27.99	0.0424266	0.0452508	0.049215	0.0590406	0.0646933	0.0766149	0.0914817	0.109015	0.122355	0.141714	0.151916
657	Sudan	Kassala	27.99	0.0302166	0.0290236	0.0373495	0.0413957	0.0506916	0.0607116	0.0729928	0.0850592	0.102501	0.116802	0.122067
658	Sudan	Khartoum	27.99	0.0200942	0.0179581	0.0242856	0.0284552	0.0352558	0.0430123	0.0535621	0.0646058	0.0789418	0.0866711	0.0963126
659	Sudan	Nile	27.99	0.00945579	0.0121771	0.0136939	0.0170816	0.0169747	0.0255886	0.0292672	0.0345506	0.0457557	0.0515223	0.0565911
660	Sudan	Northern	27.99	0.00546279	0.0039554	0.00735187	0.00691936	0.0105089	0.0115467	0.0181983	0.0235715	0.0286265	0.0335428	0.0429124
661	Sudan	Northern Darfur	27.99	0.0275766	0.031259	0.0369025	0.0441674	0.0515241	0.0636955	0.0766415	0.0867824	0.106171	0.121447	0.12954
662	Sudan	Northern Kordofan	27.99	0.0225177	0.024702	0.0293485	0.0367721	0.0447967	0.0558464	0.0665167	0.0816009	0.100414	0.116962	0.123827
663	Sudan	Red Sea	27.99	0.0251279	0.0270167	0.0324769	0.0413481	0.0482244	0.0529807	0.0654373	0.0822168	0.0960917	0.110497	0.115661
664	Sudan	Sennar	27.99	0.0307024	0.0314297	0.0400454	0.0471275	0.0522727	0.0683945	0.0825076	0.0989055	0.115811	0.13117	0.146218
665	Sudan	Southern Darfur	27.99	0.061832	0.0623865	0.0716923	0.080778	0.092866	0.103056	0.12263	0.141966	0.161662	0.177088	0.188429
666	Sudan	Southern Kordofan	27.99	0.038941	0.0385608	0.0497856	0.0574008	-0.0153359	0.0790441	0.0908353	0.118247	0.129924	0.148923	0.165473
667	Sudan	Western Darfur	27.99	0.0342758	0.0344311	0.0437406	0.0481705	0.0603293	0.0676286	0.0815272	0.0960232	0.114423	0.128679	0.141651
668	Sudan	White Nile	27.99	0	0	0	0	-7.04986e-05	0	1.4752e-05	0.000609501	0.000121351	0	-5.2978e-05
673	Tanzania, United Republic of	Arusha	15.53	0.131193	0.131333	0.140058	0.139864	0.151197	0.157456	0.168377	0.174489	0.186003	0.194293	0.198873
674	Tanzania, United Republic of	Dar es Salaam	15.53	0.156705	0.163451	0.166216	0.174334	0.18405	0.191322	0.201605	0.211657	0.217772	0.229473	0.232015
675	Tanzania, United Republic of	Dodoma	15.53	0.191112	0.19647	0.206026	0.214921	0.219918	0.233042	0.246753	0.260599	0.276933	0.283304	0.291983
676	Tanzania, United Republic of	Iringa	15.53	0.194993	0.199414	0.204315	0.213866	0.223669	0.234412	0.248541	0.26168	0.277804	0.289556	0.296414
677	Tanzania, United Republic of	Kagera	15.53	0.143139	0.148264	0.149525	0.154946	0.164027	0.171553	0.179358	0.187892	0.195812	0.202487	0.206124
678	Tanzania, United Republic of	Kigoma	15.53	0.188691	0.194836	0.198211	0.204367	0.212482	0.217892	0.232466	0.23989	0.244633	0.2563	0.262037
679	Tanzania, United Republic of	Kilimanjaro	15.53	0.141546	0.144915	0.148745	0.153877	0.159465	0.165668	0.178159	0.186604	0.190451	0.199811	0.203195
680	Tanzania, United Republic of	Lindi	15.53	0.239806	0.243967	0.252629	0.258313	0.270249	0.280389	0.293369	0.307601	0.320144	0.331226	0.338125
681	Tanzania, United Republic of	Manyara	15.53	0.154868	0.159064	0.16668	0.171998	0.177615	0.188825	0.198603	0.207071	0.215763	0.227077	0.232138
682	Tanzania, United Republic of	Mara	15.53	0.151203	0.157191	0.160176	0.167126	0.172155	0.180643	0.188123	0.194892	0.200395	0.204616	0.208601
683	Tanzania, United Republic of	Mbeya	15.53	0.221899	0.227717	0.233724	0.246566	0.250255	0.27035	0.279855	0.293045	0.30884	0.324915	0.3296
684	Tanzania, United Republic of	Morogoro	15.53	0.215221	0.218133	0.224239	0.230956	0.239533	0.248199	0.263188	0.272889	0.286305	0.295498	0.305166
685	Tanzania, United Republic of	Mtwara	15.53	0.262281	0.267849	0.27656	0.280005	0.294491	0.306749	0.318338	0.334326	0.35034	0.36215	0.372202
686	Tanzania, United Republic of	Mwanza	15.53	0.147187	0.152102	0.154704	0.161371	0.167921	0.171313	0.184592	0.187763	0.198333	0.200491	0.206584
687	Tanzania, United Republic of	Pemba North	15.53	0.177991	0.182727	0.190821	0.197065	0.2041	0.213366	0.22183	0.233221	0.239438	0.253282	0.251174
688	Tanzania, United Republic of	Pemba South	15.53	0.167451	0.172557	0.17197	0.182039	0.188763	0.198292	0.204463	0.218066	0.222352	0.233947	0.240344
689	Tanzania, United Republic of	Pwani	15.53	0.216383	0.224059	0.227209	0.23179	0.237613	0.249487	0.259441	0.266961	0.282356	0.28724	0.292836
690	Tanzania, United Republic of	Rukwa	15.53	0.14452	0.148437	0.146047	0.15603	0.164907	0.169217	0.178913	0.187468	0.198499	0.207421	0.21105
691	Tanzania, United Republic of	Ruvuma	15.53	0.233376	0.228368	0.242725	0.250457	0.259104	0.276838	0.292186	0.306907	0.327271	0.340643	0.342494
692	Tanzania, United Republic of	Shinyanga	15.53	0.13203	0.13296	0.138276	0.142338	0.145334	0.149374	0.162978	0.168607	0.17443	0.1805	0.186318
693	Tanzania, United Republic of	Singida	15.53	0.181118	0.183536	0.192063	0.198063	0.21022	0.221827	0.233281	0.244805	0.257839	0.272424	0.281755
694	Tanzania, United Republic of	Tabora	15.53	0.145117	0.146935	0.152402	0.1599	0.167325	0.172087	0.181376	0.189122	0.198321	0.20636	0.210232
695	Tanzania, United Republic of	Tanga	15.53	0.157337	0.16246	0.163115	0.16945	0.176276	0.185226	0.194177	0.201915	0.210184	0.215416	0.219704
696	Tanzania, United Republic of	Unguja North	15.53	0.160969	0.163087	0.170008	0.179853	-0.0774791	0.190161	0.203215	0.212939	0.221876	0.233143	0.235373
697	Tanzania, United Republic of	Unguja South	15.53	0.164429	0.166197	0.172813	0.175882	0.187443	0.196731	0.204598	0.21508	0.223448	0.23355	0.235479
698	Tanzania, United Republic of	Unguja Urban West	15.53	0.125392	0.126758	0.129545	0.136592	0.144389	0.152573	0.155654	0.163312	0.174293	0.183291	0.185501
699	Togo	Centrale	90.06	0.177817	0.1886	0.192082	0.206575	0.214771	0.225223	0.233483	0.231335	0.237942	0.239058	0.237978
700	Togo	Kara	90.06	0.19744	0.204052	0.21249	0.222725	0.240518	0.247082	0.25465	0.260474	0.266918	0.272241	0.268197
701	Togo	Maritime	90.06	0.136248	0.145592	0.159606	0.175439	0.201886	0.22845	0.25529	0.275417	0.293523	0.302673	0.306491
702	Togo	Plateaux	90.06	0.150107	0.150443	0.161879	0.169702	0.183798	0.184145	0.19944	0.206953	0.21568	0.219236	0.220808
703	Togo	Savanes	90.06	0.209208	0.221446	0.237208	0.254648	0.274074	0.295907	0.312853	0.328746	0.333986	0.338202	0.340925
728	Uganda	Abim	98.21	0.0686615	0.0718641	0.0908745	0.108905	0.128545	0.15896	0.188684	0.215349	0.239069	0.256616	0.272482
729	Uganda	Adjumani	98.21	0.0467477	0.055256	0.0669015	0.0839063	0.103316	0.121493	0.144693	0.164485	0.182872	0.195104	0.210162
730	Uganda	Agago	98.21	0.0551648	0.0630761	0.0749098	0.0922277	0.116482	0.141488	0.167516	0.192023	0.210617	0.225025	0.23736
731	Uganda	Alebtong	98.21	0.0506494	0.0529028	0.0677009	0.0819263	0.100054	0.119916	0.139425	0.161126	0.176431	0.189247	0.203163
732	Uganda	Amolatar	98.21	0.0523752	0.0596564	0.0706103	0.0802733	0.101344	0.120057	0.139358	0.16184	0.172414	0.185463	0.194026
733	Uganda	Amudat	98.21	0.0541945	0.0648422	0.080309	0.0941941	0.116968	0.14116	0.166473	0.188099	0.210188	0.229909	0.240316
734	Uganda	Amuria	98.21	0.0509776	0.0561018	0.068771	0.0864249	0.101036	0.127092	0.146633	0.16966	0.188188	0.201601	0.211437
735	Uganda	Amuru	98.21	0.0490942	0.0505329	0.0689626	0.0816236	0.0941663	0.118754	0.134224	0.150722	0.164571	0.178363	0.187114
736	Uganda	Apac	98.21	0.0474593	0.0516143	0.062381	0.0777134	0.0968999	0.117118	0.132062	0.14805	0.162126	0.172344	0.180179
737	Uganda	Arua	98.21	0.0454777	0.0504442	0.0650416	0.0771631	0.0936115	0.116044	0.138691	0.16041	0.178872	0.193279	0.201255
738	Uganda	Budaka	98.21	0.0531298	0.0599596	0.0769118	0.0849325	0.100144	0.118232	0.132124	0.148524	0.158606	0.173596	0.181916
739	Uganda	Bududa	98.21	0.0573134	0.0642448	0.0765307	0.0939586	0.107452	0.127955	0.14533	0.162325	0.179403	0.190901	0.204281
740	Uganda	Bugiri	98.21	0.0514319	0.0543325	0.0711127	0.0827822	0.0945207	0.115877	0.131792	0.143849	0.158299	0.170601	0.179716
741	Uganda	Buhweju	98.21	0.0311549	0.0389998	0.0473959	0.0608578	0.0785089	0.0998498	0.128355	0.156604	0.182984	0.202023	0.214257
742	Uganda	Buikwe	98.21	0.0397893	0.0482311	0.055994	0.0733982	0.0913037	0.109642	0.140833	0.163007	0.18959	0.201839	0.215407
743	Uganda	Bukedea	98.21	0.0607413	0.0648662	0.0833169	0.0946369	0.108429	0.131652	0.147803	0.166918	0.184494	0.194063	0.204203
744	Uganda	Bukomansimbi	98.21	0.0496513	0.0548506	0.0650122	0.0786973	0.0943346	0.116683	0.140762	0.157543	0.172761	0.183647	0.193648
745	Uganda	Bukwo	98.21	0.0504789	0.0549373	0.0701951	0.0869995	0.107256	0.134995	0.16317	0.194139	0.220067	0.240942	0.255432
746	Uganda	Bulambuli	98.21	0.0592473	0.0654533	0.083159	0.0953435	0.11498	0.134754	0.156221	0.178315	0.196802	0.209133	0.218941
747	Uganda	Buliisa	98.21	0.0434956	0.0518787	0.0653165	0.0761358	0.0930077	0.109647	0.132668	0.149467	0.171475	0.182925	0.19264
748	Uganda	Bundibugyo	98.21	0.0430499	0.0471329	0.0600316	0.0733587	0.092201	0.113405	0.135101	0.154936	0.175652	0.187709	0.200462
749	Uganda	Bushenyi	98.21	0.033614	0.0403476	0.0484851	0.0641261	0.0812903	0.100762	0.128993	0.159642	0.182662	-0.0268642	0.21268
750	Uganda	Busia	98.21	0.0491118	0.0586549	0.0684892	0.084803	0.0983136	0.112256	0.130834	0.149402	0.161344	0.168567	0.179114
751	Uganda	Butaleja	98.21	0.0545568	0.058232	0.0675241	0.0850864	0.096511	0.112687	0.131293	0.140684	0.155417	0.168301	0.170565
752	Uganda	Butambala	98.21	0.0498944	0.0545815	0.0634351	0.0743337	0.0929882	0.109821	0.133581	0.153478	0.168969	0.182275	0.189678
753	Uganda	Buvuma	98.21	0.04691	0.0519706	0.0659562	0.0821508	0.096326	0.120218	0.141596	0.163616	0.184915	0.195599	0.207796
754	Uganda	Buyende	98.21	0.0504376	0.0597956	0.0677992	0.0843903	0.103785	0.12267	0.139626	0.161537	0.180346	0.191348	0.199755
755	Uganda	Dokolo	98.21	0.0474549	0.0524208	0.0710791	0.090636	0.102341	0.12111	0.142079	0.164377	0.179828	0.194359	0.203716
756	Uganda	Gomba	98.21	0.0474601	0.0534817	0.0648484	0.0757533	0.0932008	0.108469	0.124809	0.148527	0.165109	0.173804	0.182078
757	Uganda	Gulu	98.21	0.046998	0.0542604	0.0660384	0.0808621	0.0988623	0.114673	0.129651	0.15475	0.162558	0.175943	0.183449
758	Uganda	Hoima	98.21	0.0433143	0.0401948	0.0593285	0.0754647	0.0914359	-0.245325	0.125287	0.142335	0.155805	0.172544	0.180074
759	Uganda	Ibanda	98.21	0.0398011	0.0429842	0.0567564	0.0714779	0.0880913	0.11381	0.138162	0.167439	0.18638	0.202193	0.216692
760	Uganda	Iganga	98.21	0.0531625	0.101176	0.0694393	0.083654	0.101493	0.117785	0.135674	0.15555	0.168974	0.182659	0.19004
761	Uganda	Isingiro	98.21	0.0282504	0.0320986	0.0433253	0.0582576	0.0795487	0.0993404	0.130646	0.158291	0.191749	0.210156	0.231917
762	Uganda	Jinja	98.21	0.0409212	0.0454361	0.0571129	0.0745764	0.0895929	0.111338	0.135876	0.158459	0.180919	0.195176	0.20476
763	Uganda	Kaabong	98.21	0.045755	0.0542855	0.070496	0.0864336	0.112894	0.14305	0.179048	0.220479	0.250372	0.277195	0.292753
764	Uganda	Kabale	98.21	0.00431236	0.00582125	0.0137076	0.0220872	0.0375444	0.0607096	0.0866712	0.120276	0.151074	0.176895	0.200435
765	Uganda	Kabarole	98.21	0.0466897	0.0507154	0.0591069	0.0741337	0.0923402	0.113245	0.130706	0.152008	0.170225	0.185542	0.195332
766	Uganda	Kaberamaido	98.21	0.048998	0.053033	0.0651555	0.0788836	-0.267049	0.114545	0.131991	0.151086	0.167445	0.18109	0.190639
767	Uganda	Kalangala	98.21	0.044619	0.0501244	0.0633094	0.0795768	0.0933329	0.115888	0.143277	0.166587	0.185344	0.203371	0.212751
768	Uganda	Kaliro	98.21	0.0596788	0.0592354	0.0739276	0.0829492	0.102309	0.117066	0.135875	0.152435	0.168873	0.179024	0.189637
769	Uganda	Kalungu	98.21	0.0446043	0.0525032	0.0659758	0.0802684	0.0978851	0.116272	0.137918	0.161329	0.174564	0.189512	0.198154
770	Uganda	Kampala	98.21	0.0347451	0.0412955	0.0511691	0.0641978	0.0806498	0.101788	0.130534	0.157569	0.184109	0.20602	0.220129
771	Uganda	Kamuli	98.21	0.0544704	0.0578192	0.0714474	0.0843912	0.102052	0.122992	0.144301	0.163509	0.18057	0.194944	0.205502
772	Uganda	Kamwenge	98.21	0.0416354	0.0440637	0.0558337	0.0696917	0.0835697	0.106974	0.124609	0.144929	0.164944	0.174056	0.182975
773	Uganda	Kanungu	98.21	0.0365704	0.0419151	0.0562345	0.0709317	0.0948014	0.116601	0.140044	0.166092	0.186478	0.203527	0.21189
774	Uganda	Kapchorwa	98.21	0.0582523	0.0606951	0.0794342	0.0958137	0.11346	0.135601	0.161255	0.181119	0.201475	0.213848	0.226677
775	Uganda	Kasese	98.21	0.0327581	0.039167	0.0521648	0.0655318	0.0814656	0.105543	0.128675	0.155411	0.179399	0.202647	0.209568
776	Uganda	Katakwi	98.21	0.0438841	0.0507754	0.0680565	0.0839658	0.103162	0.12717	0.145912	0.1734	0.190879	0.203669	0.220008
777	Uganda	Kayunga	98.21	0.0455931	0.052388	0.0655204	0.0785984	0.095548	0.117871	0.140898	0.163982	0.174565	0.197744	0.215454
778	Uganda	Kibaale	98.21	0.0398976	0.0478389	0.0606492	0.071161	0.084926	0.100981	0.119078	0.135145	0.148627	0.164138	0.163221
779	Uganda	Kiboga	98.21	0.0455587	0.0475701	0.062627	0.0739916	0.0857034	0.105012	0.123293	0.141706	0.156535	0.168939	0.175116
780	Uganda	Kibuku	98.21	0.0585952	0.0646927	0.0762955	0.0855881	0.100626	0.115984	0.13379	0.156635	0.162822	0.171323	0.179937
781	Uganda	Kiruhura	98.21	0.041224	0.0401524	0.0589701	0.073372	0.0938227	0.114236	0.138374	0.164334	0.179778	0.199779	0.213973
782	Uganda	Kiryandongo	98.21	0.0460812	0.0509032	0.0660148	0.0768441	0.093067	0.109206	0.125617	0.141492	0.155985	0.167044	0.172374
783	Uganda	Kisoro	98.21	0.00152166	0.0017831	0.00707955	0.0196628	0.0281583	0.0486088	0.0762129	0.108572	0.143965	0.157719	0.176054
784	Uganda	Kitgum	98.21	0.0560858	0.0572411	0.0777943	0.093309	0.114773	0.140469	0.167644	0.188743	0.210149	0.232621	0.239729
785	Uganda	Koboko	98.21	0.0432167	0.0463344	0.0622531	0.0775182	0.0981436	0.112987	0.139885	0.15694	0.174861	0.185711	0.196093
786	Uganda	Kole	98.21	0.0468195	0.0552996	0.0660771	0.079052	0.0952613	0.111459	0.131419	0.144365	0.156365	0.165317	0.17724
787	Uganda	Kotido	98.21	0.0538738	0.0593621	0.0759238	0.0962996	0.12178	0.149243	0.182312	0.217801	0.254149	0.276247	0.292112
788	Uganda	Kumi	98.21	0.0558747	0.064955	0.079228	0.0949916	0.111108	0.133685	0.148964	0.169809	0.185419	0.199128	0.207714
789	Uganda	Kween	98.21	0.0461276	0.0499178	0.0644143	0.0828828	0.106407	0.133149	0.161252	0.193202	0.220731	0.246257	0.256794
790	Uganda	Kyankwanzi	98.21	0.0423192	0.0556765	0.0669039	0.076591	0.0883884	0.106172	0.124182	0.138554	0.149305	0.160911	0.170159
791	Uganda	Kyegegwa	98.21	0.0394994	0.0455052	0.058194	0.0699011	0.0850098	0.103272	0.124967	0.13532	0.155285	0.153696	0.173016
792	Uganda	Kyenjojo	98.21	0.0402883	0.0459137	0.0566905	0.0723113	0.0871616	0.103853	0.12217	0.138739	0.154479	0.168178	0.175979
793	Uganda	Lamwo	98.21	0.0566563	0.0613267	0.0801036	0.095378	0.117116	0.139627	0.164577	0.187765	0.204925	0.224352	0.239517
794	Uganda	Lira	98.21	0.0529502	0.0608123	0.0692319	0.081963	0.100773	0.11944	0.133261	0.149318	0.168835	0.180837	0.185154
795	Uganda	Luuka	98.21	0.05094	0.0546181	0.0680347	0.0820459	0.102683	0.119566	0.142314	0.158083	0.178124	0.188806	0.197091
796	Uganda	Luwero	98.21	0.0454273	0.0448395	0.0631139	0.0748125	0.0903915	0.112727	0.139506	0.153428	0.177807	0.19151	0.20822
797	Uganda	Lwengo	98.21	0.0463877	0.0478466	0.0643081	0.0787693	0.0946529	0.110307	0.137261	0.165625	0.187145	0.203125	0.209391
798	Uganda	Lyantonde	98.21	0.0461701	0.051888	0.0620269	0.0777444	0.097603	0.121603	0.147351	0.174236	0.194935	0.210503	0.222923
799	Uganda	Manafwa	98.21	0.0630147	0.0650432	0.0798729	0.0917997	0.104477	0.124956	0.139836	0.162654	0.173871	0.18559	0.191783
800	Uganda	Maracha	98.21	0.0394125	0.0484602	0.0609433	0.078339	0.0943089	0.115078	0.139732	0.158496	0.176014	0.19121	0.200703
801	Uganda	Masaka	98.21	0.0457799	0.045743	0.0641806	0.0769922	0.0946644	0.118383	0.140667	0.164261	0.18197	0.198001	0.207596
802	Uganda	Masindi	98.21	0.0460138	0.049077	0.0634188	0.0784133	0.0957818	0.114339	0.133801	0.153951	0.168221	0.185615	0.191156
803	Uganda	Mayuge	98.21	0.0500933	0.0547675	0.0647443	0.0794665	0.0970547	0.118252	0.137161	0.155948	0.174595	0.187734	0.195081
804	Uganda	Mbale	98.21	0.0588602	0.0626151	0.0731656	0.0890545	0.100493	0.121894	0.139093	0.158255	0.171492	0.180521	0.183215
805	Uganda	Mbarara	98.21	0.0297648	0.038568	0.0501006	0.0616637	0.0828824	0.107333	0.135637	0.163628	0.190909	0.209757	0.225231
806	Uganda	Mitooma	98.21	0.0335818	0.0388888	0.0509846	0.0621971	0.0771195	0.101284	0.126996	0.155781	0.181478	0.203919	0.215787
807	Uganda	Mityana	98.21	0.0444494	0.0484723	0.0572648	0.0703332	0.0841419	0.105829	0.124716	0.142738	0.158908	0.169724	0.180128
808	Uganda	Moroto	98.21	0.0525366	0.0570066	0.0750618	0.0896129	0.114373	-0.204761	0.174656	0.206086	0.236663	0.259863	0.273541
809	Uganda	Moyo	98.21	0.0507368	0.0516483	0.0676297	0.0853137	0.105799	0.128761	0.155858	0.181305	0.19796	0.217495	0.225765
810	Uganda	Mpigi	98.21	0.0442932	0.050846	0.0602665	0.076589	0.0936956	0.113682	0.140665	0.157	0.178344	0.196488	0.203887
811	Uganda	Mubende	98.21	0.0440345	0.0494429	0.0605782	0.0719724	0.0894227	0.101955	0.117845	0.141775	0.152045	0.162396	0.171535
812	Uganda	Mukono	98.21	0.0433222	0.0450215	0.058288	0.0727227	0.0900997	0.110815	0.138797	0.163661	0.187656	0.201462	0.218658
813	Uganda	Nakapiripirit	98.21	0.0565477	0.0606097	0.0781476	0.0940217	0.113658	0.138497	0.165951	0.189089	0.21424	0.230043	0.245076
814	Uganda	Nakaseke	98.21	0.0449619	0.0509505	0.0653804	0.0762283	0.0913319	0.11163	0.132577	0.152058	0.165708	0.180726	0.192825
815	Uganda	Nakasongola	98.21	0.04426	0.0548483	0.0680212	0.0798007	0.0945598	0.112786	0.135563	0.155051	0.169174	0.181531	0.196035
816	Uganda	Namayingo	98.21	0.0509916	0.0532213	0.06756	0.082576	0.097182	0.118091	0.135919	0.156427	0.170594	0.188727	0.193957
817	Uganda	Namutumba	98.21	0.052419	0.0537113	0.0709582	0.079792	0.0975382	0.110299	0.125113	0.140779	0.156802	0.165093	0.171135
818	Uganda	Napak	98.21	0.0564136	0.063972	0.0759229	0.0940428	0.11629	0.144619	0.174366	0.213107	0.234346	0.256244	0.269485
819	Uganda	Nebbi	98.21	0.0419779	0.0423336	0.0588791	0.0681314	0.089906	0.109296	0.127744	0.149394	0.16586	0.177644	0.18795
820	Uganda	Ngora	98.21	0.0568438	0.0651251	0.0788159	0.089952	0.111218	0.133832	0.155492	0.17467	0.194582	0.206964	0.214045
821	Uganda	Ntoroko	98.21	0.0413448	0.0495344	0.063633	0.0756184	0.0959628	0.113985	0.131553	0.154632	0.169425	0.183679	0.194694
822	Uganda	Ntungamo	98.21	0.0291094	0.034117	0.0458382	0.058335	0.0756502	0.101595	0.128436	0.158038	0.185451	0.208556	0.223989
823	Uganda	Nwoya	98.21	0.044415	0.0569799	0.0662321	0.0782054	0.0968752	0.1149	0.136608	0.15182	0.163493	0.177056	0.181472
824	Uganda	Otuke	98.21	0.0506229	0.0467671	0.0682773	0.0834296	0.103524	0.123794	0.14639	0.165153	0.184087	0.199552	0.209128
825	Uganda	Oyam	98.21	0.0467051	0.0502336	0.0654547	0.0757522	0.0923167	0.10936	0.126042	0.142288	0.156673	0.160639	0.175591
826	Uganda	Pader	98.21	0.0577032	0.0645921	0.0791991	0.0975143	0.117217	0.138999	0.165236	0.181571	0.200408	0.210838	0.22995
827	Uganda	Pallisa	98.21	0.0572284	0.0594985	0.0742108	0.0856512	0.103152	0.121582	0.136344	0.157769	0.171122	0.182945	0.194219
828	Uganda	Rakai	98.21	0.0445833	0.0477801	0.060898	0.0720695	0.096401	0.120235	0.147105	0.174509	0.199086	0.21469	0.224227
829	Uganda	Rubirizi	98.21	0.0350101	0.0377293	0.0485186	0.0662014	0.0826537	0.104501	0.127701	0.155693	0.176945	0.19865	0.209083
830	Uganda	Rukungiri	98.21	0.0249379	0.0308606	0.0408653	0.0558862	0.0743687	0.0944486	0.120462	0.147961	0.176364	0.197186	0.21021
831	Uganda	Serere	98.21	0.054246	0.0586896	0.073397	0.08486	-0.265432	0.1231	0.143386	0.161921	0.17665	0.19116	0.200075
832	Uganda	Sheema	98.21	0.0319237	0.0322036	0.0519814	0.060364	0.0764177	0.0997098	0.127771	0.154631	0.180694	0.20194	0.215689
833	Uganda	Sironko	98.21	0.059803	0.0698544	0.0823951	0.0950098	0.110639	0.130206	-0.198508	0.170631	0.1854	0.198262	0.208455
834	Uganda	Soroti	98.21	0.0531643	0.0562962	0.0760822	0.0851453	0.103679	0.122278	0.146855	0.167218	0.180621	0.189232	0.201807
835	Uganda	Ssembabule	98.21	0.0472717	0.0503383	0.0650185	0.0793285	0.0882931	0.117241	0.135156	0.15555	0.174791	0.188801	0.200296
836	Uganda	Tororo	98.21	0.0545896	0.0592829	0.0705206	0.0852356	0.0971873	0.111693	0.130263	0.143455	0.15598	0.167312	0.175165
837	Uganda	Wakiso	98.21	0.0404814	0.0402649	0.0557013	0.0713592	0.089941	0.108238	0.137662	0.164188	0.190928	0.205889	0.219972
838	Uganda	Yumbe	98.21	0.0520193	0.053855	0.0700191	0.079461	0.106993	0.126162	0.150204	0.169971	0.192758	0.203331	0.217192
839	Uganda	Zombo	98.21	0.0413146	0.0468132	0.0642227	0.0732629	0.0900399	0.109912	0.129979	0.147661	0.162051	0.177991	0.185965
842	Zambia	Central	96.5	-0.0557842	-0.0633729	-0.0363062	-0.0208971	0.00871135	0.0547956	0.112777	0.184186	0.260347	0.321002	0.375585
843	Zambia	Copperbelt	96.5	-0.0434152	-0.0497661	-0.0308094	-0.0296104	0.00506828	0.0437009	0.101907	0.173261	0.250897	0.318642	0.377042
844	Zambia	Eastern	96.5	-0.0743589	-0.0791319	-0.0486026	-0.0246347	0.00963406	0.0517388	0.112707	0.170944	0.239815	0.29529	0.344865
845	Zambia	Luapula	96.5	-0.0820681	0.011269	-0.0546065	-0.0382355	-0.00864531	0.0345106	0.0934216	0.139609	0.206887	0.257948	0.307705
846	Zambia	Lusaka	96.5	-0.0386828	-0.046337	-0.0343626	-0.018296	0.011399	0.0451478	0.106022	0.182876	0.269052	0.345269	0.406583
847	Zambia	North-Western	96.5	-0.065339	-0.0704521	-0.0507481	-0.0305421	-0.00638796	0.0351504	0.0891793	0.146656	0.206794	0.265702	0.308554
848	Zambia	Northern	96.5	-0.0650036	-0.067666	-0.0456524	-0.0258377	0.00273783	0.0411147	0.104633	0.172776	0.239519	0.299908	0.347573
849	Zambia	Southern	96.5	-0.0379758	-0.0437407	-0.0245893	-0.0132098	0.0102631	0.042539	0.104313	0.181156	0.255609	0.337483	0.402129
850	Zambia	Western	96.5	-0.0623139	-0.0605392	-0.0401493	-0.0331634	-0.00315975	0.0537182	0.0999872	0.161106	0.225386	0.286069	0.325645
851	Zimbabwe	Bulawayo	68.66	-0.0127915	-0.0160723	-0.0488057	-0.00668858	-0.0647952	0.0163395	0.037315	0.068236	0.110456	0.158148	0.197931
852	Zimbabwe	Harare	68.66	-0.00921235	-0.0093105	-0.0100206	-0.00506208	-0.00352599	0.00993166	0.0323953	0.0703642	0.11015	0.152208	0.190279
853	Zimbabwe	Manicaland	68.66	-0.0188089	-0.0194447	-0.0127081	-0.01009	0.00236677	0.0132184	0.0373815	0.0731289	0.115475	0.16631	0.203688
854	Zimbabwe	Mashonaland Central	68.66	0.0120488	0.00697804	0.0208883	0.0286884	0.0496826	0.077931	0.119315	0.169982	0.232829	0.294182	0.34485
855	Zimbabwe	Mashonaland East	68.66	-0.0191525	-0.0263129	-0.0153846	-0.0102612	0.00161269	0.021095	0.0489059	0.088895	0.137848	0.186185	0.227732
856	Zimbabwe	Mashonaland West	68.66	0.00561712	0.00477496	0.0157736	0.0322999	0.0476217	0.0797172	0.122639	0.175601	0.235832	0.292106	0.347691
857	Zimbabwe	Masvingo	68.66	-0.0225247	-0.0266465	-0.0176212	-0.0133636	-0.00495175	0.0130075	0.036782	0.0707635	0.114924	0.155319	0.198668
858	Zimbabwe	Matabeleland North	68.66	0.00465695	0.00492953	0.0201133	0.0363234	0.0560646	0.0879454	0.13412	0.186481	0.248508	0.310822	0.364416
859	Zimbabwe	Matabeleland South	68.66	-0.0198431	-0.0214279	-0.0142805	-0.0109361	-0.00290344	0.0117524	0.0376698	0.0729369	0.114139	0.159648	0.195962
860	Zimbabwe	Midlands	68.66	-0.00181882	-0.00307741	0.0124121	0.0230501	0.0417233	0.068397	0.103664	0.154143	0.206357	0.269869	0.322587

## Sheet: Cases averted IRS_short1_max
Predicted maximum cases averted per person per year by applying Bendiocarb IRS at 80% coverage (one spray round per year)
1 round of spraying per year
				Cases averted per person per year by switching on Bendiocarb IRS at 80% coverage
								Level of pyrethroid resistance (%)
ID Code	Country	Admin Unit name	Estimated net cover 2015 (%)	0	10	20	30	40	50	60	70	80	90	100
49	Angola	Bengo	50.88	0.13237	0.141968	0.154319	0.172189	0.193756	0.215218	0.239344	0.26662	0.293917	0.311156	0.322377
50	Angola	Benguela	50.88	0.0786025	0.0864947	0.0965589	0.111577	0.126797	0.149644	0.178974	0.20439	0.233902	0.25584	0.272914
51	Angola	Bie	50.88	0.0914955	0.0997931	0.111447	0.12926	0.148166	0.167864	0.196708	0.223714	0.255666	0.275018	0.293487
52	Angola	Cabinda	50.88	0.160734	0.171721	0.184956	0.199136	0.223929	0.246007	0.272407	0.298265	0.325613	0.341551	0.355027
53	Angola	Cuando Cubango	50.88	0.111797	0.122025	0.136995	0.161552	0.18823	0.221906	0.259704	0.303954	0.351782	0.384261	0.412241
54	Angola	Cuanza Sul	50.88	0.138304	0.150427	0.163574	0.178187	0.204334	0.221857	0.248543	0.274936	0.298533	0.32007	0.329509
55	Angola	Cunene	50.88	0.100897	0.110383	0.124577	0.142737	0.16895	0.19812	0.23489	0.273913	0.312639	0.342255	0.366339
56	Angola	Huambo	50.88	0.0770895	0.0887371	0.0989366	0.115419	0.131983	0.155776	0.185664	0.211996	0.239011	0.261779	0.278239
57	Angola	Huila	50.88	0.123539	0.136727	0.152162	0.169018	0.1881	0.214594	0.248072	0.27672	0.308757	0.333113	0.34835
58	Angola	Kuanza Norte	50.88	0.154857	0.162828	0.175194	0.190433	0.206713	0.229606	0.252526	0.275399	0.296734	0.311965	0.324501
59	Angola	Luanda	50.88	0.0469344	0.0551776	0.0645788	0.0788956	0.0943905	0.117048	0.145645	0.167379	0.194535	0.220703	0.232355
60	Angola	Lunda Norte	50.88	0.138218	0.144903	0.157275	0.174873	0.190284	0.214818	0.242464	0.270623	0.291791	0.315277	0.327161
61	Angola	Lunda Sul	50.88	0.105968	0.1137	0.129781	0.14674	0.164609	0.191629	0.21725	0.247875	0.277174	0.296152	0.311543
62	Angola	Malanje	50.88	0.16576	0.170103	0.187248	0.20343	0.223217	0.248127	0.272553	0.297693	0.325841	0.344014	0.357504
63	Angola	Moxico	50.88	0.164306	0.174203	0.194686	0.214598	0.246021	0.281428	0.31989	0.364069	0.406926	0.437831	0.464543
64	Angola	Namibe	50.88	0.0695344	0.0797117	0.0870355	0.106285	0.127441	0.148538	0.182167	0.210291	0.244682	0.270487	0.28951
65	Angola	Uige	50.88	0.115654	0.125541	0.13371	0.146996	0.163774	0.188525	0.212852	0.231942	0.255885	0.270162	0.287484
66	Angola	Zaire	50.88	0.139677	0.145037	0.160489	0.174536	0.195331	0.217212	0.243031	0.261947	0.285826	0.305183	0.315171
67	Benin	Alibori	68.97	0.274754	0.281444	0.291423	0.305599	0.324397	0.344147	0.358355	0.373778	0.384741	0.38977	0.398874
68	Benin	Atakora	68.97	0.253316	0.260819	0.27484	0.286978	0.303702	0.319665	0.341327	0.354045	0.363168	0.368999	0.374084
69	Benin	Atlantique	68.97	0.191937	0.205385	0.227948	0.251375	0.286027	0.315772	0.349644	0.383156	0.407099	0.428614	0.439232
70	Benin	Borgou	68.97	0.218742	0.222645	0.233901	0.248014	0.260503	0.282969	0.289738	0.306855	0.312174	0.314074	0.320182
71	Benin	Collines	68.97	0.164111	0.16542	0.18223	0.193339	0.205722	0.223052	0.238783	0.247821	0.259814	0.259798	0.263332
72	Benin	Couffo	68.97	0.210293	0.215389	0.231681	0.246935	0.264662	0.283601	0.301602	0.316453	0.332231	0.340818	0.346796
73	Benin	Donga	68.97	0.21321	0.222208	0.226274	0.241213	0.244679	0.259215	0.274273	0.282055	0.289232	0.291347	0.296548
74	Benin	Littoral	68.97	0.125458	0.136906	0.159465	0.187153	0.223546	0.264182	0.314035	0.361115	0.407298	0.438178	0.464602
75	Benin	Mono	68.97	0.205996	0.215228	0.235195	0.251641	0.277823	0.303765	0.328878	0.351394	0.369837	0.384574	0.392952
76	Benin	Oueme	68.97	0.171894	0.184161	0.208629	0.235818	0.270428	0.307966	0.356859	0.397428	0.438268	0.462291	0.480201
77	Benin	Plateau	68.97	0.199047	0.212694	0.232712	0.25201	0.27991	0.316402	0.350111	0.37895	0.402405	0.41881	0.430671
78	Benin	Zou	68.97	0.215775	0.226183	0.241671	0.266959	0.290149	0.315949	0.338554	0.363005	0.379781	0.390655	0.398897
79	Botswana	Central	0	0.123127	0.123328	0.137033	0.1441	0.159334	0.171899	0.188846	0.209058	0.224171	0.238924	0.252756
80	Botswana	Chobe	0	0.184205	0.182909	0.199717	0.209813	0.224603	0.243669	0.261771	0.28449	0.304611	0.326045	0.338616
81	Botswana	Ghanzi	0	0.0959911	0.0941693	0.104604	0.129241	0.119732	0.131432	0.138483	0.153211	0.185031	0.175962	0.18181
82	Botswana	Kgalagadi	0	0	0	0	0	0	0	0	0	0	0	0
83	Botswana	Kgatleng	0	0	0	0	0	0	0	0	0	0	0	0
85	Botswana	Ngamiland	0	0	0	0	0	0	0	0	0	0	0	0
86	Botswana	North East	0	0	0	0	0	0	0	0	0	0	0	0
89	Burkina Faso	Boucle Du Mouhoun	95.69	0.342711	0.354914	0.369722	0.391491	0.415856	0.439996	0.458048	0.473652	0.482048	0.482187	0.482805
90	Burkina Faso	Cascades	95.69	0.260659	0.272288	0.286447	0.307967	0.331541	0.351174	0.366184	0.373305	0.374415	0.373168	0.366908
91	Burkina Faso	Centre	95.69	0.203879	0.227681	0.258597	0.300318	0.353134	0.404664	0.460524	0.507261	0.542926	0.558735	0.572111
92	Burkina Faso	Centre-est	95.69	0.269833	0.287364	0.311887	0.339826	0.369437	0.40112	0.427	0.447065	0.454468	0.458974	0.454189
93	Burkina Faso	Centre-nord	95.69	0.346355	0.366081	0.381525	0.403259	0.434793	0.455308	0.480404	0.504268	0.510631	0.51706	0.521546
94	Burkina Faso	Centre-ouest	95.69	0.303628	0.318983	0.340589	0.364323	0.392335	0.417027	0.440998	0.455255	0.462822	0.46396	0.465741
95	Burkina Faso	Centre-sud	95.69	0.283118	0.303883	0.324971	0.351636	0.381039	0.417972	0.444491	0.460708	0.472446	0.475377	0.475684
96	Burkina Faso	Est	95.69	0.315651	0.329888	0.34859	0.370598	0.395158	0.424867	0.443534	0.459668	0.465953	0.465429	0.468551
97	Burkina Faso	Hauts-bassins	95.69	0.314403	0.322926	0.340307	0.353478	0.375903	0.395307	0.411134	0.417633	0.421777	0.422642	0.417377
98	Burkina Faso	Nord	95.69	0.363937	0.379956	0.396026	0.41935	0.442383	0.467701	0.495395	0.508137	0.522721	0.529014	0.535065
99	Burkina Faso	Plateau Central	95.69	0.301682	0.320084	0.3437	0.374509	0.40755	0.439315	0.471953	0.493812	0.507178	0.514359	0.51529
100	Burkina Faso	Sahel	95.69	0.365859	0.380595	0.406889	0.428432	0.458136	0.489189	0.518908	0.536213	0.556413	0.562591	0.561201
101	Burkina Faso	Sud-ouest	95.69	0.275751	0.286354	0.299958	0.316859	0.334085	0.352935	0.364909	0.372378	0.369581	0.36617	0.363682
102	Burundi	Bubanza	100	0.107763	0.12457	0.138394	0.169913	0.205333	0.245687	0.285908	0.32625	0.359989	0.380176	0.393002
103	Burundi	Bujumbura-Mairie	100	0.0633192	0.0787187	0.0999499	0.129825	0.164737	0.211499	0.256041	0.29766	0.338626	0.365539	0.387029
104	Burundi	Bujumbura-Rural	100	0.0509268	0.0624153	0.0868332	0.113796	0.152206	0.197522	0.246175	0.28978	0.332202	0.364694	0.382338
105	Burundi	Bururi	100	0.036018	0.0505115	0.0670537	0.0960262	0.135721	0.181516	0.236431	0.287519	0.328301	0.363628	0.383941
106	Burundi	Cankuzo	100	0.139185	0.153744	0.177664	0.201557	0.237165	0.27148	0.309083	0.338038	0.36008	0.367366	0.374496
107	Burundi	Cibitoke	100	0.115586	0.132939	0.153691	0.179222	0.208348	0.244824	0.282341	0.315595	0.336592	0.347316	0.362404
108	Burundi	Gitega	100	0.0800406	0.0976085	0.114873	0.149274	-0.0422693	0.23174	0.282416	0.327782	0.368534	0.394326	0.417356
109	Burundi	Karuzi	100	0.123457	0.13949	0.160706	0.187767	0.223208	0.263249	0.301657	0.337566	0.368122	0.37962	0.390731
110	Burundi	Kayanza	100	0.0670178	0.0827739	0.10187	0.133787	0.168151	0.21387	0.259035	0.303137	0.34504	0.371846	0.388579
111	Burundi	Kirundo	100	0.172357	0.183117	0.19807	0.219946	0.242584	0.264853	0.288385	0.303715	0.316364	0.31719	0.319498
112	Burundi	Makamba	100	0.0967334	0.112513	0.132782	0.165104	0.203001	0.248218	0.293128	0.337686	0.368663	0.393718	0.409452
113	Burundi	Muramvya	100	0.0544423	0.0676291	0.0874705	0.115877	0.15718	0.196552	0.247997	0.29016	0.336461	0.361506	0.380854
114	Burundi	Muyinga	100	0.139429	0.148489	0.172534	0.198311	0.23012	0.2621	0.295594	0.326308	0.344624	0.354231	0.360355
115	Burundi	Mwaro	100	0.0332018	0.0479377	0.0664045	0.0920523	0.13038	0.176212	0.233847	0.279432	0.326013	0.355842	0.379144
116	Burundi	Ngozi	100	0.119087	0.131233	0.156315	0.185581	0.215813	0.25344	0.296239	0.329414	0.355932	0.372	0.383191
117	Burundi	Rutana	100	0.105537	0.120351	0.144661	0.176545	0.210772	0.254107	0.297453	0.338274	0.370691	0.389983	0.400687
118	Burundi	Ruyigi	100	0.12192	0.138084	0.157441	0.189848	0.220189	0.263258	0.305257	0.337497	0.366225	0.380777	0.391305
119	Cameroon	Adamaoua	13.99	0.223931	0.227548	0.23395	0.234855	0.246794	0.253572	0.261681	0.269301	0.278832	0.282307	0.284704
120	Cameroon	Centre	13.99	0.186062	0.190028	0.194175	0.203581	0.204619	0.20899	0.220644	0.224385	0.229745	0.235053	0.23752
121	Cameroon	Est	13.99	0.20641	0.209824	0.213576	0.219382	0.221874	0.225676	0.230942	0.237261	0.241194	0.243949	0.245782
122	Cameroon	Extrême - Nord	13.99	0.272602	0.280177	0.288352	0.297117	0.305221	0.31725	0.327806	0.338001	0.353525	0.360641	0.363776
123	Cameroon	Littoral	13.99	0.14014	0.142458	0.147426	0.15555	0.159321	0.166004	0.175329	0.181755	0.189137	0.193521	0.195489
124	Cameroon	Nord	13.99	0.251851	0.259964	0.265314	0.27381	0.280764	0.291902	0.300867	0.309068	0.319232	0.326552	0.326758
125	Cameroon	Nord - Ouest	13.99	0.12101	0.123015	0.130437	0.135489	0.139986	0.145331	0.154414	0.160933	0.167598	0.172928	0.175457
126	Cameroon	Ouest	13.99	0.110612	0.116223	0.120934	0.125921	0.132813	0.138148	0.145209	0.154076	0.164323	0.164727	0.173451
127	Cameroon	Sud	13.99	0.196748	0.196402	0.204978	0.206415	0.212606	0.218873	0.223974	0.230126	0.233504	0.23755	0.238523
128	Cameroon	Sud - Ouest	13.99	0.169771	0.175666	0.181495	0.186838	0.191969	0.197951	0.206493	0.216176	0.221849	0.226705	0.227552
129	Central African Republic	Bamingui-bangora	92.87	0.199298	0.216122	0.235505	0.263758	0.289404	0.32074	0.342983	0.362391	0.3713	0.375821	0.373217
130	Central African Republic	Bangui	92.87	0.250128	0.261959	0.275841	0.287522	0.30581	0.32242	0.329858	0.334784	0.330181	0.328787	0.324144
131	Central African Republic	Basse Kotto	92.87	0.189394	0.195577	0.202724	0.206805	0.217075	0.222762	0.221597	0.223382	0.220154	0.210653	0.204063
132	Central African Republic	Haut-mboumou	92.87	0.198731	0.20617	0.215314	0.221186	0.231499	0.234711	0.242838	0.246993	0.241237	0.231562	0.228347
133	Central African Republic	Hautte-kotto	92.87	0.212307	0.224417	0.237727	0.254975	0.270924	0.290906	0.30116	0.311599	0.305567	0.309565	0.301814
134	Central African Republic	Kemo	92.87	0.216623	0.222581	0.233913	0.248055	0.259535	0.267182	0.280806	0.283667	0.284211	0.278257	0.272013
135	Central African Republic	Lobaye	92.87	0.226483	0.234359	0.247871	0.260964	0.278521	0.291582	0.303103	0.307147	0.302886	0.298028	0.292685
136	Central African Republic	Mambere-kadei	92.87	0.185935	0.201879	0.214665	0.233539	0.250847	0.27331	0.282845	0.293089	0.296037	0.292345	0.289187
137	Central African Republic	Mbomou	92.87	0.194607	0.202338	0.203984	0.211787	0.216726	0.223333	0.225747	0.222233	0.220844	0.210459	0.208339
138	Central African Republic	Nana Grebizi	92.87	0.207877	0.222066	0.236098	0.259509	0.280991	0.301413	0.319781	0.327596	0.332619	0.332452	0.328567
139	Central African Republic	Nana Mambere	92.87	0.219649	0.23259	0.251931	0.275103	0.302186	0.32409	-0.014813	0.358457	0.363457	0.362938	0.358077
140	Central African Republic	Ombella-mpoko	92.87	0.251279	0.257552	0.267921	0.276034	0.290443	0.299859	0.306071	0.306349	0.302601	0.296871	0.287932
141	Central African Republic	Ouaka	92.87	0.210591	0.220556	0.229132	0.240509	0.254679	0.260792	0.26667	0.267632	0.273448	0.259556	0.253922
142	Central African Republic	Ouham	92.87	0.228303	0.23961	0.261682	0.283336	0.310486	0.331258	0.354746	0.367393	0.368073	0.370091	0.370328
143	Central African Republic	Ouham-pende	92.87	0.224565	0.24296	0.263213	0.293636	0.326635	0.357694	0.389453	0.409544	0.420713	0.421979	0.423838
144	Central African Republic	Sangha Mbaere	92.87	0.180393	0.184737	0.200672	0.20994	0.227431	0.237599	0.244451	0.250098	0.249701	0.245467	0.242093
145	Central African Republic	Vakaga	92.87	0.245179	0.265147	0.2881	0.325918	0.360535	0.400582	0.433488	0.459032	0.473376	0.47973	0.481638
146	Chad	Assongha	49.39	0.0259146	0.0294555	0.0404523	0.05113	0.0642929	0.0891387	0.11588	0.145462	0.176157	0.197257	0.207194
147	Chad	Baguirmi	49.39	0.0846661	0.0938938	0.111092	0.127426	0.156014	0.185493	0.218442	0.25401	0.290848	0.314676	0.324998
148	Chad	Barh Koh	49.39	0.0835377	0.0952386	0.10837	0.123991	0.154647	0.177702	0.210862	0.242384	0.277631	0.292389	0.307466
149	Chad	Barl El Gazal	49.39	0.0486587	0.0560481	0.065034	0.079954	0.100045	0.131805	0.166026	0.198326	0.23523	0.256892	0.272059
150	Chad	Batha Est	49.39	0.0688771	0.0775042	0.0927371	0.111049	-0.00237882	0.1641	0.196683	0.239596	0.27491	0.301317	0.311836
151	Chad	Batha Ouest	49.39	0.0461017	0.0568224	0.0642088	0.0822532	0.100235	0.130441	0.160802	0.194084	0.230325	0.253743	0.268899
152	Chad	Biltine	49.39	0.0202354	0.0237458	0.029761	0.0409775	0.0549888	0.0702527	0.091656	0.118067	0.141235	0.164171	0.17673
153	Chad	Borkou	49.39	6.53423e-05	1.97217e-05	2.09995e-05	0.000212252	0.000861211	0.00029197	0.0019777	0.00359848	0.0025046	0.0146129	0.0181249
154	Chad	Daraba	49.39	0.0848709	0.0957978	0.110262	0.130932	0.154085	0.18897	0.222457	0.261569	0.297009	0.322261	0.335329
155	Chad	Ennedi	49.39	0.0013481	0.000878443	0.00321246	0.00344529	0.00721243	0.0129871	0.0213116	0.0326841	0.0493749	0.0642195	0.0738705
156	Chad	Guera	49.39	0.0951347	0.0989968	0.115864	0.137591	0.161379	0.19311	0.230685	0.267685	0.305574	0.329895	0.342708
157	Chad	Hadjer Lamis	49.39	0.0948654	0.103557	0.117312	0.1395	-0.0036848	0.199014	0.23415	0.270864	0.309951	0.334724	0.351054
158	Chad	Kabia	49.39	0.111174	0.117618	0.133936	0.155405	0.178251	0.212335	0.250949	0.281944	0.313089	0.337426	0.349163
[truncated: 494 more rows]

## Sheet: Cases averted IRS_shortlasting2
Predicted mean cases averted per person per year by applying Bendiocarb IRS at 80% coverage (two spray rounds per year)
[truncated: 605 more rows]

[truncated: 6 more sheets: Cases averted IRS_short2_min, Cases averted IRS_short2_max, Cases averted IRS_Sumi, Cases averted IRS_Sumi_min, Cases averted IRS_Sumi_max, Cases averted_pyrethroids]
